# Supplementary material for: Aquatic dance flies (Diptera, Empididae, Clinocerinae and Hemerodromiinae) of Greece: species richness, distribution and description of five new species
Source: Zookeys. 2017 Dec 21;(724):53–100. doi: 10.3897/zookeys.724.21415 (PMC5769737; doi:10.3897/zookeys.724.21415)
Supplement: XML Treatment for Wiedemannia ljerkae [file zookeys.724.21415-treatment2.xml]

<!DOCTYPE tp:taxon-treatment
  PUBLIC "-//TaxonX//DTD Taxonomic Treatment Publishing DTD v0 20100105//EN" "tax-treatment-NSO.dtd">
<tp:taxon-treatment xmlns:tp="http://www.plazi.org/taxpub"><tp:treatment-meta><kwd-group><label>Taxon classification</label><kwd><named-content xmlns:xlink="http://www.w3.org/1999/xlink" content-type="kingdom">Animalia</named-content></kwd><kwd><named-content xmlns:xlink="http://www.w3.org/1999/xlink" content-type="order">Diptera</named-content></kwd><kwd><named-content xmlns:xlink="http://www.w3.org/1999/xlink" content-type="family">Empididae</named-content></kwd></kwd-group><mixed-citation publication-type="journal"><person-group><name><surname>Ivković</surname><given-names>Marija</given-names></name><name><surname>Ćevid</surname><given-names>Josipa</given-names></name><name><surname>Horvat</surname><given-names>Bogdan</given-names></name><name><surname>Sinclair</surname><given-names>Bradley J.</given-names></name></person-group><article-title>Aquatic dance flies (<tp:taxon-name><tp:taxon-name-part taxon-name-part-type="order">Diptera</tp:taxon-name-part></tp:taxon-name>, <tp:taxon-name><tp:taxon-name-part taxon-name-part-type="family">Empididae</tp:taxon-name-part></tp:taxon-name>, <tp:taxon-name><tp:taxon-name-part taxon-name-part-type="subfamily">Clinocerinae</tp:taxon-name-part></tp:taxon-name> and <tp:taxon-name><tp:taxon-name-part taxon-name-part-type="subfamily">Hemerodromiinae</tp:taxon-name-part></tp:taxon-name>) of Greece: species richness, distribution and description of five new species</article-title><source>Zookeys</source><day>21</day><month>12</month><year>2017</year><volume>2017</volume><issue>724</issue><fpage>53</fpage><lpage>100</lpage><pub-id pub-id-type="doi">10.3897/zookeys.724.21415</pub-id></mixed-citation></tp:treatment-meta><tp:nomenclature><tp:taxon-name>
              <tp:taxon-name-part taxon-name-part-type="genus" reg="Wiedemannia">Wiedemannia</tp:taxon-name-part>
              <tp:taxon-name-part taxon-name-part-type="species" reg="ljerkae">ljerkae</tp:taxon-name-part>
              <object-id xmlns:xlink="http://www.w3.org/1999/xlink" content-type="zoobank" xlink:type="simple">http://zoobank.org/F9A07ACC-BB76-4D11-8736-FDD2414413B7</object-id>
            </tp:taxon-name><tp:taxon-authority>Ivković &amp; Sinclair</tp:taxon-authority><tp:taxon-status xmlns:xlink="http://www.w3.org/1999/xlink" xlink:type="simple">sp. n.</tp:taxon-status><xref ref-type="fig" rid="F1">Figs 1</xref><xref ref-type="fig" rid="F2">, 2</xref><xref ref-type="fig" rid="F2">, 4</xref><xref ref-type="fig" rid="F2">, 5</xref><xref ref-type="fig" rid="F3">, 8</xref></tp:nomenclature><tp:treatment-sec sec-type="type locality" id="SECID0ESMAK"><title>Type locality.</title><p>Greece: Epirus, Igoumenitsa, River Thiamis, Soulopoulo, <named-content xmlns:xlink="http://www.w3.org/1999/xlink" content-type="dwc:verbatimCoordinates" xlink:type="simple"><named-content content-type="geo-json" specific-use="{&#34;type&#34;:&#34;Point&#34;,&#34;coordinates&#34;:[20.200000,39.533333]}" id="NCID0E2MAK" xlink:type="simple">39°32'00"N, 20°12'00"E</named-content></named-content>.</p></tp:treatment-sec><tp:treatment-sec sec-type="type material" id="SECID0EANAK"><title>Type material.</title><p>
              <bold>Holotype</bold> ♂ (in 80% ethanol), labelled: “HOLOTYPE/ <italic><tp:taxon-name><tp:taxon-name-part taxon-name-part-type="genus" reg="Wiedemannia">Wiedemannia</tp:taxon-name-part></tp:taxon-name></italic>// <italic><tp:taxon-name><tp:taxon-name-part taxon-name-part-type="genus" reg="Wiedemannia"/><tp:taxon-name-part taxon-name-part-type="species" reg="ljerkae">ljerkae</tp:taxon-name-part></tp:taxon-name></italic> IVKOVIĆ et SINCLAIR// GREECE, Epirus,/ Igoumenitsa, R. Thiamis,/ Soulopoulo// <named-content xmlns:xlink="http://www.w3.org/1999/xlink" content-type="dwc:verbatimCoordinates" xlink:type="simple"><named-content content-type="geo-json" specific-use="{&#34;type&#34;:&#34;Point&#34;,&#34;coordinates&#34;:[20.200000,39.533333]}" id="NCID0E3NAK" xlink:type="simple">39°32'00"N, 20°12'00"E</named-content></named-content>, 30.iv.1989,/ leg. B. Horvat, I. Sivec” (<named-content xmlns:xlink="http://www.w3.org/1999/xlink" content-type="dwc:institutional_code" xlink:type="simple">UZC</named-content>). <bold>Paratypes</bold>: same data as holotype (2 ♂, 6 ♀, <named-content xmlns:xlink="http://www.w3.org/1999/xlink" content-type="dwc:institutional_code" xlink:type="simple">UZC</named-content>; 3 ♂, 9 ♀, <named-content xmlns:xlink="http://www.w3.org/1999/xlink" content-type="dwc:institutional_code" xlink:type="simple">CNC</named-content> (dried from alcohol); 2 ♂, 16 ♀, <named-content xmlns:xlink="http://www.w3.org/1999/xlink" content-type="dwc:institutional_code" xlink:type="simple">SMNH</named-content>).</p></tp:treatment-sec><tp:treatment-sec sec-type="material" id="SECID0ESOAK"><title>Additional material.</title><p>
              <bold>GREECE</bold>: Central Greece, Etolia, Peristera, Agrinio, 1 km S of Perkos, 300 m, <named-content xmlns:xlink="http://www.w3.org/1999/xlink" content-type="dwc:verbatimCoordinates" xlink:type="simple"><named-content content-type="geo-json" specific-use="{&#34;type&#34;:&#34;Point&#34;,&#34;coordinates&#34;:[21.750000,38.633333]}" id="NCID0E4OAK" xlink:type="simple">38°38'00"N, 21°45'00"E</named-content></named-content>, 24.iv.1990 (<named-content xmlns:xlink="http://www.w3.org/1999/xlink" content-type="dwc:institutional_code" xlink:type="simple">SMNH</named-content>); Peloponnese, Kato <!--PageBreak-->Klitoria, 450 m, <named-content xmlns:xlink="http://www.w3.org/1999/xlink" content-type="dwc:verbatimCoordinates" xlink:type="simple"><named-content content-type="geo-json" specific-use="{&#34;type&#34;:&#34;Point&#34;,&#34;coordinates&#34;:[22.166667,37.833333]}" id="NCID0EHPAK" xlink:type="simple">37°50'00"N, 22°10'00"E</named-content></named-content>, 20.iv.1990 (<named-content xmlns:xlink="http://www.w3.org/1999/xlink" content-type="dwc:institutional_code" xlink:type="simple">SMNH</named-content>); Peloponnisos, R. Kratis, 7 km N of Peristera, 600 m, <named-content xmlns:xlink="http://www.w3.org/1999/xlink" content-type="dwc:verbatimCoordinates" xlink:type="simple"><named-content content-type="geo-json" specific-use="{&#34;type&#34;:&#34;Point&#34;,&#34;coordinates&#34;:[22.233333,38.083333]}" id="NCID0EPPAK" xlink:type="simple">38°05'00"N, 22°14'00"E</named-content></named-content>, 22.iv.1990 (<named-content xmlns:xlink="http://www.w3.org/1999/xlink" content-type="dwc:institutional_code" xlink:type="simple">SMNH</named-content>); Peloponnese, Aroania Mts., Kastria, 21.iv.1990 (<named-content xmlns:xlink="http://www.w3.org/1999/xlink" content-type="dwc:institutional_code" xlink:type="simple">UZC</named-content>).</p></tp:treatment-sec><tp:treatment-sec sec-type="diagnosis" id="SECID0EZPAK"><title>Diagnosis.</title><p>This species of <italic><tp:taxon-name><tp:taxon-name-part taxon-name-part-type="genus" reg="Wiedemannia">Wiedemannia</tp:taxon-name-part></tp:taxon-name></italic> is distinguished by the cercus with two long finger-like processes and a rounded pterostigma on the wings.</p></tp:treatment-sec><tp:treatment-sec sec-type="description" id="SECID0EGQAK"><title>Description.</title><p>
              <bold>Male.</bold> Body length 3.5–4.5 mm, wing length 4.0–4.3 mm (colouration bleached by prolonged storage in alcohol). Head (Fig. <xref ref-type="fig" rid="F2">2</xref>) in lateral view higher than long; gena broad, more than half height of eye. Frons short, broader than face. Face wide, with distinct carina on lower margin, bare, lacking setae. Ocellar setae short and fine; one pair of vertical setae; about 7–8 distinct upper postocular setae; lower postocular setae finer and merging with longer setae on middle and lower occiput; <!--PageBreak-->numerous dark setulae on vertex and between ocellar area and eye margin. Antenna brown; postpedicel and stylus minutely pubescent; pedicel slightly shorter than half length of scape, with complete circlet of subapical setae; postpedicel apically pointed, stylus nearly twice length of postpedicel; scape with setulae dorsally.</p><fig id="F2" position="float" orientation="portrait"><label>Figures 2–5.</label><caption><p>Heads, male terminalia and wing of <italic><tp:taxon-name><tp:taxon-name-part taxon-name-part-type="genus" reg="Wiedemannia">Wiedemannia</tp:taxon-name-part></tp:taxon-name></italic> spp. <bold>2</bold> <italic><tp:taxon-name><tp:taxon-name-part taxon-name-part-type="genus" reg="Wiedemannia">W.</tp:taxon-name-part> <tp:taxon-name-part taxon-name-part-type="species" reg="ljerkae">ljerkae</tp:taxon-name-part></tp:taxon-name></italic> Ivković &amp; Sinclair, sp. n., male paratype, head, lateral view <bold>3</bold> <italic><tp:taxon-name><tp:taxon-name-part taxon-name-part-type="genus" reg="Wiedemannia">W.</tp:taxon-name-part> <tp:taxon-name-part taxon-name-part-type="species" reg="pseudoberthelemyi">pseudoberthelemyi</tp:taxon-name-part></tp:taxon-name></italic> Ivković &amp; Sinclair, sp. n., male paratype, head, lateral view <bold>4</bold> <italic><tp:taxon-name><tp:taxon-name-part taxon-name-part-type="genus" reg="Wiedemannia">W.</tp:taxon-name-part> <tp:taxon-name-part taxon-name-part-type="species" reg="ljerkae">ljerkae</tp:taxon-name-part></tp:taxon-name></italic> Ivković &amp; Sinclair, sp. n., paratype, male terminalia, lateral view <bold>5</bold> <italic><tp:taxon-name><tp:taxon-name-part taxon-name-part-type="genus" reg="Wiedemannia">W.</tp:taxon-name-part> <tp:taxon-name-part taxon-name-part-type="species" reg="ljerkae">ljerkae</tp:taxon-name-part></tp:taxon-name></italic> Ivković &amp; Sinclair, sp. n., male paratype, wing, Scale bar: 0.5 mm (<bold>2, 3, 4</bold>); 1.0 mm (<bold>5</bold>).</p></caption><graphic xmlns:xlink="http://www.w3.org/1999/xlink" xlink:href="zookeys-724-053-g002.jpg" position="float" orientation="portrait" xlink:type="simple" id="oo_175599.jpg"/></fig><p>Mesonotum with 5 pairs of dorsocentral setae with short setulae interspersed. Acrostichal setae small and fine, biserial, extended onto prescutellar depression; 1 strong postpronotal seta and 2–4 small setulae; 2 notopleural setae with several short setulae; 1 presutural supra-alar seta and many small anterior setulae; 1–2 postsutural supra-alar setulae; 1 postalar seta. Antepronotum with 3–4 pairs of dark, strong setae and some smaller setae. Proepisternum with some fine, long setae. Katepisternum with some short setulae on posterior margin. Laterotergite with fine, pale setae. One pair of strong marginal scutellar setae, with many scattered setulae on disc.</p><p>Wing (Fig. <xref ref-type="fig" rid="F2">5</xref>) membrane infuscate, veins darker; 1 long basal costal seta extending almost to humeral crossvein. R<sub>2+3</sub> dipped beneath pterostigma. Cell dm produced anteroapically. M<sub>1</sub> and M<sub>2</sub> originating separately, together or sometimes with a very short stem vein proximal to M<sub>1+2</sub> fork. CuA+CuP appearing as crease. Pterostigma broad, circular to squarish, dark brown, extending faintly beyond R<sub>2+3</sub>. Squama with setulae. Halter pale, yellowish.</p><!--PageBreak--><p>Legs mostly brown; fore femur with one stronger preapical anterior seta; uniformly covered with rows of small dark setulae. All coxae with longer setae anteriorly. Fore and mid femora ventrally with some longer setulae on proximal half.</p><p>Abdomen concolourous with thorax, covered in short setae. Terminalia (Figs <xref ref-type="fig" rid="F2">4</xref>, <xref ref-type="fig" rid="F3">8</xref>): hypandrium shorter than epandrium, bearing 4 pairs of setae. Epandrium subquadrate, covered with long dark setae especially ventrally and laterally; surstylus slender, digitiform. Clasping cercus with two long, slender, finger-like processes and small basal lobe with crown of spine-like setae on inner face apically; finger-like lobes with long setae distally; posterior finger-like lobe with inner cluster of stout setae at mid-length. Phallus more or less linear, very slender; distiphallus with distinct swelling at mid-length.</p><p>
              <bold>Female.</bold> Similar to male except pterostigma smaller, more elliptical, not extending beyond R<sub>2+3</sub>; cercus short, ovate and minutely pilose.</p></tp:treatment-sec><tp:treatment-sec sec-type="etymology" id="SECID0EDUAK"><title>Etymology.</title><p>The species is named after the first author’s mother, Katica Ljerka Ivković, for all those things that mothers do for all of us.</p></tp:treatment-sec><tp:treatment-sec sec-type="remarks" id="SECID0EIUAK"><title>Remarks.</title><p>
              <italic><tp:taxon-name><tp:taxon-name-part taxon-name-part-type="genus" reg="Wiedemannia">Wiedemannia</tp:taxon-name-part> <tp:taxon-name-part taxon-name-part-type="species" reg="ljerkae">ljerkae</tp:taxon-name-part></tp:taxon-name></italic> sp. n. is known only from several localities in Greece. On the basis of the multiple slender lobes of the clasping cercus and distinct pterostigma, <italic><tp:taxon-name><tp:taxon-name-part taxon-name-part-type="genus" reg="Wiedemannia">W.</tp:taxon-name-part> <tp:taxon-name-part taxon-name-part-type="species" reg="ljerkae">ljerkae</tp:taxon-name-part></tp:taxon-name></italic> sp. n. appears closely related to <italic><tp:taxon-name><tp:taxon-name-part taxon-name-part-type="genus" reg="Wiedemannia">W.</tp:taxon-name-part> <tp:taxon-name-part taxon-name-part-type="species" reg="braueri">braueri</tp:taxon-name-part></tp:taxon-name></italic> (Mik, 1880) and <italic><tp:taxon-name><tp:taxon-name-part taxon-name-part-type="genus" reg="Wiedemannia">W.</tp:taxon-name-part> <tp:taxon-name-part taxon-name-part-type="species" reg="tricuspidata">tricuspidata</tp:taxon-name-part></tp:taxon-name></italic> (Bezzi, 1905) (see <xref ref-type="bibr" rid="B8">Engel 1918</xref>, <xref ref-type="bibr" rid="B10">1940</xref>).</p></tp:treatment-sec><tp:treatment-sec><!--Section generated to contain objects referenced in tp:taxon-treatment.--><fig id="F1" position="float" orientation="portrait"><label>Figure 1.</label><caption><p>Sampling sites of aquatic <tp:taxon-name><tp:taxon-name-part taxon-name-part-type="family">Empididae</tp:taxon-name-part></tp:taxon-name> recorded from Greece (see Table <xref ref-type="table" rid="T1">1</xref> for codes).</p></caption><graphic xmlns:xlink="http://www.w3.org/1999/xlink" xlink:href="zookeys-724-053-g001.jpg" position="float" orientation="portrait" xlink:type="simple" id="oo_175598.jpg"/></fig><table-wrap id="T1" position="float" orientation="portrait"><label>Table 1.</label><caption><p>List of sampling sites in Greece. European Ecoregions are taken from <xref ref-type="bibr" rid="B19">Illies (1978)</xref>: Hellenic Western Balkan (6) and Eastern Balkan (7).</p></caption><table id="TID0EVDAC" rules="all"><tbody><tr><th rowspan="1" colspan="1">Site ID</th><th rowspan="1" colspan="1">Site name</th><th rowspan="1" colspan="1">Latitude / Longitude</th><th rowspan="1" colspan="1">Altitude (m)</th><th rowspan="1" colspan="1">Ecoregion</th></tr><tr><td rowspan="1" colspan="1">1</td><td rowspan="1" colspan="1">Thrace, E of Mega Derio</td><td rowspan="1" colspan="1">
                <named-content xmlns:xlink="http://www.w3.org/1999/xlink" content-type="dwc:verbatimCoordinates" xlink:type="simple"><named-content content-type="geo-json" specific-use="{&#34;type&#34;:&#34;Point&#34;,&#34;coordinates&#34;:[26.050833,41.219444]}" id="NCID0E3MAC" xlink:type="simple">N41°13'10", E26°03'03"</named-content></named-content>
              </td><td rowspan="1" colspan="1">200</td><td rowspan="1" colspan="1">7</td></tr><tr><td rowspan="1" colspan="1">2</td><td rowspan="1" colspan="1">Thrace, W of Mega Derio</td><td rowspan="1" colspan="1">
                <named-content xmlns:xlink="http://www.w3.org/1999/xlink" content-type="dwc:verbatimCoordinates" xlink:type="simple"><named-content content-type="geo-json" specific-use="{&#34;type&#34;:&#34;Point&#34;,&#34;coordinates&#34;:[25.958333,41.191389]}" id="NCID0EVNAC" xlink:type="simple">N41°11'29", E25°57'30"</named-content></named-content>
              </td><td rowspan="1" colspan="1">710</td><td rowspan="1" colspan="1">7</td></tr><tr><td rowspan="1" colspan="1">3</td><td rowspan="1" colspan="1">Thrace, Lesitse Mts.</td><td rowspan="1" colspan="1">
                <named-content xmlns:xlink="http://www.w3.org/1999/xlink" content-type="dwc:verbatimCoordinates" xlink:type="simple"><named-content content-type="geo-json" specific-use="{&#34;type&#34;:&#34;Point&#34;,&#34;coordinates&#34;:[25.951111,41.124444]}" id="NCID0EOOAC" xlink:type="simple">N41°07'28", E25°57'04"</named-content></named-content>
              </td><td rowspan="1" colspan="1">760</td><td rowspan="1" colspan="1">7</td></tr><tr><td rowspan="1" colspan="1">4</td><td rowspan="1" colspan="1">Thrace, E of Sapka Mts., big stream in the valley</td><td rowspan="1" colspan="1">
                <named-content xmlns:xlink="http://www.w3.org/1999/xlink" content-type="dwc:verbatimCoordinates" xlink:type="simple"><named-content content-type="geo-json" specific-use="{&#34;type&#34;:&#34;Point&#34;,&#34;coordinates&#34;:[25.950000,41.133333]}" id="NCID0EHPAC" xlink:type="simple">N41°08', E25°57'</named-content></named-content>
              </td><td rowspan="1" colspan="1">600</td><td rowspan="1" colspan="1">7</td></tr><tr><td rowspan="1" colspan="1">5</td><td rowspan="1" colspan="1">Thrace, N of Avas</td><td rowspan="1" colspan="1">
                <named-content xmlns:xlink="http://www.w3.org/1999/xlink" content-type="dwc:verbatimCoordinates" xlink:type="simple"><named-content content-type="geo-json" specific-use="{&#34;type&#34;:&#34;Point&#34;,&#34;coordinates&#34;:[25.926667,41.001944]}" id="NCID0EBAAE" xlink:type="simple">N41°00'07", E25°55'36"</named-content></named-content>
              </td><td rowspan="1" colspan="1">200</td><td rowspan="1" colspan="1">7</td></tr><tr><td rowspan="1" colspan="1">6</td><td rowspan="1" colspan="1">Thrace, Sapka Mts. 1</td><td rowspan="1" colspan="1">
                <named-content xmlns:xlink="http://www.w3.org/1999/xlink" content-type="dwc:verbatimCoordinates" xlink:type="simple"><named-content content-type="geo-json" specific-use="{&#34;type&#34;:&#34;Point&#34;,&#34;coordinates&#34;:[25.921389,41.165556]}" id="NCID0E1AAE" xlink:type="simple">N41°09'56", E25°55'17"</named-content></named-content>
              </td><td rowspan="1" colspan="1">735</td><td rowspan="1" colspan="1">7</td></tr><tr><td rowspan="1" colspan="1">7</td><td rowspan="1" colspan="1">Thrace, 3 km N of Alexandroupoli</td><td rowspan="1" colspan="1">
                <named-content xmlns:xlink="http://www.w3.org/1999/xlink" content-type="dwc:verbatimCoordinates" xlink:type="simple"><named-content content-type="geo-json" specific-use="{&#34;type&#34;:&#34;Point&#34;,&#34;coordinates&#34;:[25.916667,40.900000]}" id="NCID0ETBAE" xlink:type="simple">N40°54', E25°55'</named-content></named-content>
              </td><td rowspan="1" colspan="1">100</td><td rowspan="1" colspan="1">7</td></tr><tr><td rowspan="1" colspan="1">8</td><td rowspan="1" colspan="1">Thrace, Sapka Mts. 2</td><td rowspan="1" colspan="1">
                <named-content xmlns:xlink="http://www.w3.org/1999/xlink" content-type="dwc:verbatimCoordinates" xlink:type="simple"><named-content content-type="geo-json" specific-use="{&#34;type&#34;:&#34;Point&#34;,&#34;coordinates&#34;:[25.911111,41.183889]}" id="NCID0EMCAE" xlink:type="simple">N41°11'02", E25°54'40"</named-content></named-content>
              </td><td rowspan="1" colspan="1">545</td><td rowspan="1" colspan="1">7</td></tr><tr><td rowspan="1" colspan="1">9</td><td rowspan="1" colspan="1">Thrace, Sapka Mts., Nea Sanda 1</td><td rowspan="1" colspan="1">
                <named-content xmlns:xlink="http://www.w3.org/1999/xlink" content-type="dwc:verbatimCoordinates" xlink:type="simple"><named-content content-type="geo-json" specific-use="{&#34;type&#34;:&#34;Point&#34;,&#34;coordinates&#34;:[25.833889,41.117222]}" id="NCID0EFDAE" xlink:type="simple">N41°07'02", E25°50'02"</named-content></named-content>
              </td><td rowspan="1" colspan="1">200</td><td rowspan="1" colspan="1">7</td></tr><tr><td rowspan="1" colspan="1">10</td><td rowspan="1" colspan="1">Thrace, Sapka Mts., Nea Sanda 2</td><td rowspan="1" colspan="1">
                <named-content xmlns:xlink="http://www.w3.org/1999/xlink" content-type="dwc:verbatimCoordinates" xlink:type="simple"><named-content content-type="geo-json" specific-use="{&#34;type&#34;:&#34;Point&#34;,&#34;coordinates&#34;:[25.828611,41.118333]}" id="NCID0E5DAE" xlink:type="simple">N41°07'06", E25°49'43"</named-content></named-content>
              </td><td rowspan="1" colspan="1">220</td><td rowspan="1" colspan="1">7</td></tr><tr><td rowspan="1" colspan="1">11</td><td rowspan="1" colspan="1">Thrace, Anatoliki Rodopi, E od Drimi</td><td rowspan="1" colspan="1">
                <named-content xmlns:xlink="http://www.w3.org/1999/xlink" content-type="dwc:verbatimCoordinates" xlink:type="simple"><named-content content-type="geo-json" specific-use="{&#34;type&#34;:&#34;Point&#34;,&#34;coordinates&#34;:[25.593056,41.223889]}" id="NCID0EXEAE" xlink:type="simple">N41°13'26", E25°35'35"</named-content></named-content>
              </td><td rowspan="1" colspan="1">240</td><td rowspan="1" colspan="1">7</td></tr><tr><td rowspan="1" colspan="1">12</td><td rowspan="1" colspan="1">Thrace, Anatoliki Rodopi, Drimi</td><td rowspan="1" colspan="1">
                <named-content xmlns:xlink="http://www.w3.org/1999/xlink" content-type="dwc:verbatimCoordinates" xlink:type="simple"><named-content content-type="geo-json" specific-use="{&#34;type&#34;:&#34;Point&#34;,&#34;coordinates&#34;:[25.576111,41.214444]}" id="NCID0EQFAE" xlink:type="simple">N41°12'52", E25°34'34"</named-content></named-content>
              </td><td rowspan="1" colspan="1">180</td><td rowspan="1" colspan="1">7</td></tr><tr><td rowspan="1" colspan="1">13</td><td rowspan="1" colspan="1">Thrace, Anatoliki Rodopi, E of Gratini 1</td><td rowspan="1" colspan="1">
                <named-content xmlns:xlink="http://www.w3.org/1999/xlink" content-type="dwc:verbatimCoordinates" xlink:type="simple"><named-content content-type="geo-json" specific-use="{&#34;type&#34;:&#34;Point&#34;,&#34;coordinates&#34;:[25.574722,41.169444]}" id="NCID0EJGAE" xlink:type="simple">N41°10'10", E25°34'29"</named-content></named-content>
              </td><td rowspan="1" colspan="1">100</td><td rowspan="1" colspan="1">7</td></tr><tr><td rowspan="1" colspan="1">14</td><td rowspan="1" colspan="1">Thrace, Anatoliki Rodopi, E of Gratini 2</td><td rowspan="1" colspan="1">
                <named-content xmlns:xlink="http://www.w3.org/1999/xlink" content-type="dwc:verbatimCoordinates" xlink:type="simple"><named-content content-type="geo-json" specific-use="{&#34;type&#34;:&#34;Point&#34;,&#34;coordinates&#34;:[25.574722,41.169444]}" id="NCID0ECHAE" xlink:type="simple">N41°10'10", E25°34'29"</named-content></named-content>
              </td><td rowspan="1" colspan="1">160</td><td rowspan="1" colspan="1">7</td></tr><tr><td rowspan="1" colspan="1">15</td><td rowspan="1" colspan="1">Thrace, Samothrace, hygropetric at the church of Kreminotissa</td><td rowspan="1" colspan="1">
                <named-content xmlns:xlink="http://www.w3.org/1999/xlink" content-type="dwc:verbatimCoordinates" xlink:type="simple"><named-content content-type="geo-json" specific-use="{&#34;type&#34;:&#34;Point&#34;,&#34;coordinates&#34;:[25.566667,40.416667]}" id="NCID0E2HAE" xlink:type="simple">N40°25', E25°34'</named-content></named-content>
              </td><td rowspan="1" colspan="1">400</td><td rowspan="1" colspan="1">7</td></tr><tr><td rowspan="1" colspan="1">16</td><td rowspan="1" colspan="1">Thrace, Miki</td><td rowspan="1" colspan="1">
                <named-content xmlns:xlink="http://www.w3.org/1999/xlink" content-type="dwc:verbatimCoordinates" xlink:type="simple"><named-content content-type="geo-json" specific-use="{&#34;type&#34;:&#34;Point&#34;,&#34;coordinates&#34;:[24.916667,41.233333]}" id="NCID0EUIAE" xlink:type="simple">N41°14', E24°55'</named-content></named-content>
              </td><td rowspan="1" colspan="1">340</td><td rowspan="1" colspan="1">7</td></tr><tr><td rowspan="1" colspan="1">17</td><td rowspan="1" colspan="1">Thrace, 8 km N of Sminthi</td><td rowspan="1" colspan="1">
                <named-content xmlns:xlink="http://www.w3.org/1999/xlink" content-type="dwc:verbatimCoordinates" xlink:type="simple"><named-content content-type="geo-json" specific-use="{&#34;type&#34;:&#34;Point&#34;,&#34;coordinates&#34;:[24.862222,41.246944]}" id="NCID0ENJAE" xlink:type="simple">N41°14'49", E24°51'44"</named-content></named-content>
              </td><td rowspan="1" colspan="1">300</td><td rowspan="1" colspan="1">7</td></tr><tr><td rowspan="1" colspan="1">18</td><td rowspan="1" colspan="1">Thrace, N of Xanthi</td><td rowspan="1" colspan="1">
                <named-content xmlns:xlink="http://www.w3.org/1999/xlink" content-type="dwc:verbatimCoordinates" xlink:type="simple"><named-content content-type="geo-json" specific-use="{&#34;type&#34;:&#34;Point&#34;,&#34;coordinates&#34;:[24.852222,41.194167]}" id="NCID0EGKAE" xlink:type="simple">N41°11'39", E24°51'08"</named-content></named-content>
              </td><td rowspan="1" colspan="1">200</td><td rowspan="1" colspan="1">7</td></tr><tr><td rowspan="1" colspan="1">19</td><td rowspan="1" colspan="1">Thrace, N of Dipotama 1</td><td rowspan="1" colspan="1">
                <named-content xmlns:xlink="http://www.w3.org/1999/xlink" content-type="dwc:verbatimCoordinates" xlink:type="simple"><named-content content-type="geo-json" specific-use="{&#34;type&#34;:&#34;Point&#34;,&#34;coordinates&#34;:[24.669444,41.407778]}" id="NCID0E6KAE" xlink:type="simple">N41°24'28", E24°40'10"</named-content></named-content>
              </td><td rowspan="1" colspan="1">1430</td><td rowspan="1" colspan="1">7</td></tr><tr><td rowspan="1" colspan="1">20</td><td rowspan="1" colspan="1">Thrace, N of Dipotama 2</td><td rowspan="1" colspan="1">
                <named-content xmlns:xlink="http://www.w3.org/1999/xlink" content-type="dwc:verbatimCoordinates" xlink:type="simple"><named-content content-type="geo-json" specific-use="{&#34;type&#34;:&#34;Point&#34;,&#34;coordinates&#34;:[24.647500,41.413889]}" id="NCID0EYLAE" xlink:type="simple">N41°24'50", E24°38'51"</named-content></named-content>
              </td><td rowspan="1" colspan="1">1310</td><td rowspan="1" colspan="1">7</td></tr><tr><td rowspan="1" colspan="1">21</td><td rowspan="1" colspan="1">Thrace, Dit. Rodopi, N of Dipotama 1</td><td rowspan="1" colspan="1">
                <named-content xmlns:xlink="http://www.w3.org/1999/xlink" content-type="dwc:verbatimCoordinates" xlink:type="simple"><named-content content-type="geo-json" specific-use="{&#34;type&#34;:&#34;Point&#34;,&#34;coordinates&#34;:[24.639444,41.418611]}" id="NCID0ERMAE" xlink:type="simple">N41°25'07", E24°38'22"</named-content></named-content>
              </td><td rowspan="1" colspan="1">1290</td><td rowspan="1" colspan="1">7</td></tr><tr><td rowspan="1" colspan="1">22</td><td rowspan="1" colspan="1">Thrace, N of Dipotama 3</td><td rowspan="1" colspan="1">
                <named-content xmlns:xlink="http://www.w3.org/1999/xlink" content-type="dwc:verbatimCoordinates" xlink:type="simple"><named-content content-type="geo-json" specific-use="{&#34;type&#34;:&#34;Point&#34;,&#34;coordinates&#34;:[24.635000,41.398056]}" id="NCID0EKNAE" xlink:type="simple">N41°23'53", E24°38'06"</named-content></named-content>
              </td><td rowspan="1" colspan="1">1030</td><td rowspan="1" colspan="1">7</td></tr><tr><td rowspan="1" colspan="1">23</td><td rowspan="1" colspan="1">Thrace, N of Dipotama 4</td><td rowspan="1" colspan="1">
                <named-content xmlns:xlink="http://www.w3.org/1999/xlink" content-type="dwc:verbatimCoordinates" xlink:type="simple"><named-content content-type="geo-json" specific-use="{&#34;type&#34;:&#34;Point&#34;,&#34;coordinates&#34;:[24.632222,41.413056]}" id="NCID0EDOAE" xlink:type="simple">N41°24'47", E24°37'56"</named-content></named-content>
              </td><td rowspan="1" colspan="1">1340</td><td rowspan="1" colspan="1">7</td></tr><tr><td rowspan="1" colspan="1">24</td><td rowspan="1" colspan="1">Thrace, N of Dipotama 5</td><td rowspan="1" colspan="1">
                <named-content xmlns:xlink="http://www.w3.org/1999/xlink" content-type="dwc:verbatimCoordinates" xlink:type="simple"><named-content content-type="geo-json" specific-use="{&#34;type&#34;:&#34;Point&#34;,&#34;coordinates&#34;:[24.621944,41.406667]}" id="NCID0E3OAE" xlink:type="simple">N41°24'24", E24°37'19"</named-content></named-content>
              </td><td rowspan="1" colspan="1">1400</td><td rowspan="1" colspan="1">7</td></tr><tr><td rowspan="1" colspan="1">25</td><td rowspan="1" colspan="1">Thrace, Dit. Rodopi, N of Dipotama 2</td><td rowspan="1" colspan="1">
                <named-content xmlns:xlink="http://www.w3.org/1999/xlink" content-type="dwc:verbatimCoordinates" xlink:type="simple"><named-content content-type="geo-json" specific-use="{&#34;type&#34;:&#34;Point&#34;,&#34;coordinates&#34;:[24.616667,41.383333]}" id="NCID0EVPAE" xlink:type="simple">N41°23', E24°37'</named-content></named-content>
              </td><td rowspan="1" colspan="1">1000</td><td rowspan="1" colspan="1">7</td></tr><tr><td rowspan="1" colspan="1">26</td><td rowspan="1" colspan="1">Thrace, Dit. Rodopi, N of Dipotama 3</td><td rowspan="1" colspan="1">
                <named-content xmlns:xlink="http://www.w3.org/1999/xlink" content-type="dwc:verbatimCoordinates" xlink:type="simple"><named-content content-type="geo-json" specific-use="{&#34;type&#34;:&#34;Point&#34;,&#34;coordinates&#34;:[24.612500,41.403889]}" id="NCID0EOQAE" xlink:type="simple">N41°24'14", E24°36'45"</named-content></named-content>
              </td><td rowspan="1" colspan="1">1415</td><td rowspan="1" colspan="1">7</td></tr><tr><td rowspan="1" colspan="1">27</td><td rowspan="1" colspan="1">Thrace, S of Dipotama</td><td rowspan="1" colspan="1">
                <named-content xmlns:xlink="http://www.w3.org/1999/xlink" content-type="dwc:verbatimCoordinates" xlink:type="simple"><named-content content-type="geo-json" specific-use="{&#34;type&#34;:&#34;Point&#34;,&#34;coordinates&#34;:[24.605556,41.356111]}" id="NCID0EHRAE" xlink:type="simple">N41°21'22", E24°36'20"</named-content></named-content>
              </td><td rowspan="1" colspan="1">440</td><td rowspan="1" colspan="1">7</td></tr><tr><td rowspan="1" colspan="1">28</td><td rowspan="1" colspan="1">Thrace, S of Silli</td><td rowspan="1" colspan="1">
                <named-content xmlns:xlink="http://www.w3.org/1999/xlink" content-type="dwc:verbatimCoordinates" xlink:type="simple"><named-content content-type="geo-json" specific-use="{&#34;type&#34;:&#34;Point&#34;,&#34;coordinates&#34;:[24.563889,41.344444]}" id="NCID0EASAE" xlink:type="simple">N41°20'40", E24°33'50"</named-content></named-content>
              </td><td rowspan="1" colspan="1">315</td><td rowspan="1" colspan="1">7</td></tr><tr><td rowspan="1" colspan="1">29</td><td rowspan="1" colspan="1">Thrace, Rodopi, Skaloti</td><td rowspan="1" colspan="1">
                <named-content xmlns:xlink="http://www.w3.org/1999/xlink" content-type="dwc:verbatimCoordinates" xlink:type="simple"><named-content content-type="geo-json" specific-use="{&#34;type&#34;:&#34;Point&#34;,&#34;coordinates&#34;:[24.283333,41.400000]}" id="NCID0EZSAE" xlink:type="simple">N41°24', E24°17'</named-content></named-content>
              </td><td rowspan="1" colspan="1">1090</td><td rowspan="1" colspan="1">7</td></tr><tr><td rowspan="1" colspan="1">30</td><td rowspan="1" colspan="1">Thrace, Rodopi 1</td><td rowspan="1" colspan="1">
                <named-content xmlns:xlink="http://www.w3.org/1999/xlink" content-type="dwc:verbatimCoordinates" xlink:type="simple"><named-content content-type="geo-json" specific-use="{&#34;type&#34;:&#34;Point&#34;,&#34;coordinates&#34;:[24.273611,41.550000]}" id="NCID0ESTAE" xlink:type="simple">N41°33'00", E24°16'25"</named-content></named-content>
              </td><td rowspan="1" colspan="1">1400</td><td rowspan="1" colspan="1">7</td></tr><tr><td rowspan="1" colspan="1">31</td><td rowspan="1" colspan="1">Thrace, N of Sidironero 1</td><td rowspan="1" colspan="1">
                <named-content xmlns:xlink="http://www.w3.org/1999/xlink" content-type="dwc:verbatimCoordinates" xlink:type="simple"><named-content content-type="geo-json" specific-use="{&#34;type&#34;:&#34;Point&#34;,&#34;coordinates&#34;:[24.246111,41.445000]}" id="NCID0ELUAE" xlink:type="simple">N41°26'42", E24°14'46"</named-content></named-content>
              </td><td rowspan="1" colspan="1">930</td><td rowspan="1" colspan="1">7</td></tr><tr><td rowspan="1" colspan="1">32</td><td rowspan="1" colspan="1">Thrace, Rodopi 2</td><td rowspan="1" colspan="1">
                <named-content xmlns:xlink="http://www.w3.org/1999/xlink" content-type="dwc:verbatimCoordinates" xlink:type="simple"><named-content content-type="geo-json" specific-use="{&#34;type&#34;:&#34;Point&#34;,&#34;coordinates&#34;:[24.244444,41.480000]}" id="NCID0EEVAE" xlink:type="simple">N41°28'48", E24°14'40"</named-content></named-content>
              </td><td rowspan="1" colspan="1">945</td><td rowspan="1" colspan="1">7</td></tr><tr><td rowspan="1" colspan="1">33</td><td rowspan="1" colspan="1">Thrace, N of Sidironero 2</td><td rowspan="1" colspan="1">
                <named-content xmlns:xlink="http://www.w3.org/1999/xlink" content-type="dwc:verbatimCoordinates" xlink:type="simple"><named-content content-type="geo-json" specific-use="{&#34;type&#34;:&#34;Point&#34;,&#34;coordinates&#34;:[24.217778,41.380556]}" id="NCID0E4VAE" xlink:type="simple">N41°22'50", E24°13'04"</named-content></named-content>
              </td><td rowspan="1" colspan="1">910</td><td rowspan="1" colspan="1">7</td></tr><tr><td rowspan="1" colspan="1">34</td><td rowspan="1" colspan="1">Thrace, W of Sidironero</td><td rowspan="1" colspan="1">
                <named-content xmlns:xlink="http://www.w3.org/1999/xlink" content-type="dwc:verbatimCoordinates" xlink:type="simple"><named-content content-type="geo-json" specific-use="{&#34;type&#34;:&#34;Point&#34;,&#34;coordinates&#34;:[24.200833,41.386944]}" id="NCID0EWWAE" xlink:type="simple">N41°23'13", E24°12'03"</named-content></named-content>
              </td><td rowspan="1" colspan="1">500</td><td rowspan="1" colspan="1">7</td></tr><tr><td rowspan="1" colspan="1">35</td><td rowspan="1" colspan="1">Thrace, Rodopi, E of Mikromilia</td><td rowspan="1" colspan="1">
                <named-content xmlns:xlink="http://www.w3.org/1999/xlink" content-type="dwc:verbatimCoordinates" xlink:type="simple"><named-content content-type="geo-json" specific-use="{&#34;type&#34;:&#34;Point&#34;,&#34;coordinates&#34;:[24.167778,41.422778]}" id="NCID0EPXAE" xlink:type="simple">N41°25'22", E24°10'04"</named-content></named-content>
              </td><td rowspan="1" colspan="1"/><td rowspan="1" colspan="1">670</td><td rowspan="1" colspan="1">7</td></tr><tr><td rowspan="1" colspan="1">36</td><td rowspan="1" colspan="1">Thrace</td><td rowspan="1" colspan="2">Unspecified</td><td rowspan="1" colspan="1">7</td></tr><tr><td rowspan="1" colspan="1">37</td><td rowspan="1" colspan="1">Macedonia, Dit. Rodopi, Elatia forest</td><td rowspan="1" colspan="1">
                <named-content xmlns:xlink="http://www.w3.org/1999/xlink" content-type="dwc:verbatimCoordinates" xlink:type="simple"><named-content content-type="geo-json" specific-use="{&#34;type&#34;:&#34;Point&#34;,&#34;coordinates&#34;:[24.316667,41.483333]}" id="NCID0EYYAE" xlink:type="simple">N41°29', E24°19'</named-content></named-content>
              </td><td rowspan="1" colspan="1">1450</td><td rowspan="1" colspan="1">7</td></tr><tr><td rowspan="1" colspan="1">38</td><td rowspan="1" colspan="1">Macedonia, E of Mikroklisoura</td><td rowspan="1" colspan="1">
                <named-content xmlns:xlink="http://www.w3.org/1999/xlink" content-type="dwc:verbatimCoordinates" xlink:type="simple"><named-content content-type="geo-json" specific-use="{&#34;type&#34;:&#34;Point&#34;,&#34;coordinates&#34;:[24.063333,41.387222]}" id="NCID0ERZAE" xlink:type="simple">N41°23'14", E24°03'48"</named-content></named-content>
              </td><td rowspan="1" colspan="1">370</td><td rowspan="1" colspan="1">7</td></tr><tr><td rowspan="1" colspan="1">39</td><td rowspan="1" colspan="1">Macedonia, N of Stavros</td><td rowspan="1" colspan="1">
                <named-content xmlns:xlink="http://www.w3.org/1999/xlink" content-type="dwc:verbatimCoordinates" xlink:type="simple"><named-content content-type="geo-json" specific-use="{&#34;type&#34;:&#34;Point&#34;,&#34;coordinates&#34;:[23.650000,40.666667]}" id="NCID0EK1AE" xlink:type="simple">N40°40', E23°39'</named-content></named-content>
              </td><td rowspan="1" colspan="1">100</td><td rowspan="1" colspan="1">7</td></tr><tr><td rowspan="1" colspan="1">40</td><td rowspan="1" colspan="1">Macedonia, R. Mavroneri, 10 km W of Katerini</td><td rowspan="1" colspan="1">
                <named-content xmlns:xlink="http://www.w3.org/1999/xlink" content-type="dwc:verbatimCoordinates" xlink:type="simple"><named-content content-type="geo-json" specific-use="{&#34;type&#34;:&#34;Point&#34;,&#34;coordinates&#34;:[22.400000,40.183333]}" id="NCID0ED2AE" xlink:type="simple">N40°11', E22°24'</named-content></named-content>
              </td><td rowspan="1" colspan="1">160</td><td rowspan="1" colspan="1">6</td></tr><tr><td rowspan="1" colspan="1">41</td><td rowspan="1" colspan="1">Macedonia, Olympus Mts. above Agios Dyonysos, Prionia</td><td rowspan="1" colspan="1">
                <named-content xmlns:xlink="http://www.w3.org/1999/xlink" content-type="dwc:verbatimCoordinates" xlink:type="simple"><named-content content-type="geo-json" specific-use="{&#34;type&#34;:&#34;Point&#34;,&#34;coordinates&#34;:[22.366667,40.066667]}" id="NCID0E32AE" xlink:type="simple">N40°04', E22°22'</named-content></named-content>
              </td><td rowspan="1" colspan="1">1050–1700</td><td rowspan="1" colspan="1">6</td></tr><tr><td rowspan="1" colspan="1">42</td><td rowspan="1" colspan="1">Macedonia, Pieria Mts., 2 streams on Ritini</td><td rowspan="1" colspan="1">
                <named-content xmlns:xlink="http://www.w3.org/1999/xlink" content-type="dwc:verbatimCoordinates" xlink:type="simple"><named-content content-type="geo-json" specific-use="{&#34;type&#34;:&#34;Point&#34;,&#34;coordinates&#34;:[22.266667,40.283333]}" id="NCID0EV3AE" xlink:type="simple">N40°17', E22°16'</named-content></named-content>
              </td><td rowspan="1" colspan="1">800</td><td rowspan="1" colspan="1">6</td></tr><tr><td rowspan="1" colspan="1">43</td><td rowspan="1" colspan="1">Macedonia, N of Agios Dimitrios</td><td rowspan="1" colspan="1">
                <named-content xmlns:xlink="http://www.w3.org/1999/xlink" content-type="dwc:verbatimCoordinates" xlink:type="simple"><named-content content-type="geo-json" specific-use="{&#34;type&#34;:&#34;Point&#34;,&#34;coordinates&#34;:[22.266667,40.166667]}" id="NCID0EO4AE" xlink:type="simple">N40°10', E22°16'</named-content></named-content>
              </td><td rowspan="1" colspan="1">660</td><td rowspan="1" colspan="1">6</td></tr><tr><td rowspan="1" colspan="1">44</td><td rowspan="1" colspan="1">Macedonia, Pieria Mts., S of Elatohori</td><td rowspan="1" colspan="1">
                <named-content xmlns:xlink="http://www.w3.org/1999/xlink" content-type="dwc:verbatimCoordinates" xlink:type="simple"><named-content content-type="geo-json" specific-use="{&#34;type&#34;:&#34;Point&#34;,&#34;coordinates&#34;:[22.250000,40.250000]}" id="NCID0EH5AE" xlink:type="simple">N40°15', E22°15'</named-content></named-content>
              </td><td rowspan="1" colspan="1">1010</td><td rowspan="1" colspan="1">6</td></tr><tr><td rowspan="1" colspan="1">45</td><td rowspan="1" colspan="1">Macedonia, S of Agios Dimitrios</td><td rowspan="1" colspan="1">
                <named-content xmlns:xlink="http://www.w3.org/1999/xlink" content-type="dwc:verbatimCoordinates" xlink:type="simple"><named-content content-type="geo-json" specific-use="{&#34;type&#34;:&#34;Point&#34;,&#34;coordinates&#34;:[22.218611,40.143611]}" id="NCID0EA6AE" xlink:type="simple">N40°08'37", E22°13'07"</named-content></named-content>
              </td><td rowspan="1" colspan="1">860</td><td rowspan="1" colspan="1">6</td></tr><tr><td rowspan="1" colspan="1">46</td><td rowspan="1" colspan="1">Macedonia, Pieria Mts., E of Fteri</td><td rowspan="1" colspan="1">
                <named-content xmlns:xlink="http://www.w3.org/1999/xlink" content-type="dwc:verbatimCoordinates" xlink:type="simple"><named-content content-type="geo-json" specific-use="{&#34;type&#34;:&#34;Point&#34;,&#34;coordinates&#34;:[22.211667,40.197778]}" id="NCID0EZ6AE" xlink:type="simple">N40°11'52", E22°12'42"</named-content></named-content>
              </td><td rowspan="1" colspan="1">840</td><td rowspan="1" colspan="1">6</td></tr><tr><td rowspan="1" colspan="1">47</td><td rowspan="1" colspan="1">Macedonia, Pieria Mts., Fteri</td><td rowspan="1" colspan="1">
                <named-content xmlns:xlink="http://www.w3.org/1999/xlink" content-type="dwc:verbatimCoordinates" xlink:type="simple"><named-content content-type="geo-json" specific-use="{&#34;type&#34;:&#34;Point&#34;,&#34;coordinates&#34;:[22.150000,40.183333]}" id="NCID0ETAAG" xlink:type="simple">N40°11', E22°09'</named-content></named-content>
              </td><td rowspan="1" colspan="1">1080</td><td rowspan="1" colspan="1">6</td></tr><tr><td rowspan="1" colspan="1">48</td><td rowspan="1" colspan="1">Macedonia, Pieria Mts., W of Fteri</td><td rowspan="1" colspan="1">
                <named-content xmlns:xlink="http://www.w3.org/1999/xlink" content-type="dwc:verbatimCoordinates" xlink:type="simple"><named-content content-type="geo-json" specific-use="{&#34;type&#34;:&#34;Point&#34;,&#34;coordinates&#34;:[22.138889,40.196944]}" id="NCID0EMBAG" xlink:type="simple">N40°11'49", E22°08'20"</named-content></named-content>
              </td><td rowspan="1" colspan="1">1440</td><td rowspan="1" colspan="1">6</td></tr><tr><td rowspan="1" colspan="1">49</td><td rowspan="1" colspan="1">Macedonia, W of Daskio</td><td rowspan="1" colspan="1">
                <named-content xmlns:xlink="http://www.w3.org/1999/xlink" content-type="dwc:verbatimCoordinates" xlink:type="simple"><named-content content-type="geo-json" specific-use="{&#34;type&#34;:&#34;Point&#34;,&#34;coordinates&#34;:[22.137222,40.325556]}" id="NCID0EFCAG" xlink:type="simple">N40°19'32", E22°08'14"</named-content></named-content>
              </td><td rowspan="1" colspan="1">460</td><td rowspan="1" colspan="1">6</td></tr><tr><td rowspan="1" colspan="1">50</td><td rowspan="1" colspan="1">Macedonia, Pieria Mts., E of Velventos</td><td rowspan="1" colspan="1">
                <named-content xmlns:xlink="http://www.w3.org/1999/xlink" content-type="dwc:verbatimCoordinates" xlink:type="simple"><named-content content-type="geo-json" specific-use="{&#34;type&#34;:&#34;Point&#34;,&#34;coordinates&#34;:[22.130833,40.234722]}" id="NCID0E5CAG" xlink:type="simple">N40°14'05", E22°07'51"</named-content></named-content>
              </td><td rowspan="1" colspan="1">1330</td><td rowspan="1" colspan="1">6</td></tr><tr><td rowspan="1" colspan="1">51</td><td rowspan="1" colspan="1">Macedonia, Pieria Mts., 1</td><td rowspan="1" colspan="1">
                <named-content xmlns:xlink="http://www.w3.org/1999/xlink" content-type="dwc:verbatimCoordinates" xlink:type="simple"><named-content content-type="geo-json" specific-use="{&#34;type&#34;:&#34;Point&#34;,&#34;coordinates&#34;:[22.115000,40.176389]}" id="NCID0EXDAG" xlink:type="simple">N40°10'35", E22°06'54"</named-content></named-content>
              </td><td rowspan="1" colspan="1">1500</td><td rowspan="1" colspan="1">6</td></tr><tr><td rowspan="1" colspan="1">52</td><td rowspan="1" colspan="1">Macedonia, Pieria Mts., 2</td><td rowspan="1" colspan="1">
                <named-content xmlns:xlink="http://www.w3.org/1999/xlink" content-type="dwc:verbatimCoordinates" xlink:type="simple"><named-content content-type="geo-json" specific-use="{&#34;type&#34;:&#34;Point&#34;,&#34;coordinates&#34;:[22.110278,40.228333]}" id="NCID0EQEAG" xlink:type="simple">N40°13'42", E22°06'37"</named-content></named-content>
              </td><td rowspan="1" colspan="1">1270</td><td rowspan="1" colspan="1">6</td></tr><tr><td rowspan="1" colspan="1">53</td><td rowspan="1" colspan="1">Macedonia, Pieria Mts., 3</td><td rowspan="1" colspan="1">
                <named-content xmlns:xlink="http://www.w3.org/1999/xlink" content-type="dwc:verbatimCoordinates" xlink:type="simple"><named-content content-type="geo-json" specific-use="{&#34;type&#34;:&#34;Point&#34;,&#34;coordinates&#34;:[22.091944,40.193056]}" id="NCID0EJFAG" xlink:type="simple">N40°11'35", E22°05'31"</named-content></named-content>
              </td><td rowspan="1" colspan="1">1480</td><td rowspan="1" colspan="1">6</td></tr><tr><td rowspan="1" colspan="1">54</td><td rowspan="1" colspan="1">Macedonia, E of Velventos</td><td rowspan="1" colspan="1">
                <named-content xmlns:xlink="http://www.w3.org/1999/xlink" content-type="dwc:verbatimCoordinates" xlink:type="simple"><named-content content-type="geo-json" specific-use="{&#34;type&#34;:&#34;Point&#34;,&#34;coordinates&#34;:[22.086389,40.281667]}" id="NCID0ECGAG" xlink:type="simple">N40°16'54", E22°05'11"</named-content></named-content>
              </td><td rowspan="1" colspan="1">420</td><td rowspan="1" colspan="1">6</td></tr><tr><td rowspan="1" colspan="1">55</td><td rowspan="1" colspan="1">Macedonia, Phalacro Mts., N of Livadero</td><td rowspan="1" colspan="1">
                <named-content xmlns:xlink="http://www.w3.org/1999/xlink" content-type="dwc:verbatimCoordinates" xlink:type="simple"><named-content content-type="geo-json" specific-use="{&#34;type&#34;:&#34;Point&#34;,&#34;coordinates&#34;:[21.883333,40.050000]}" id="NCID0E2GAG" xlink:type="simple">N40°03', E21°53'</named-content></named-content>
              </td><td rowspan="1" colspan="1">690</td><td rowspan="1" colspan="1">6</td></tr><tr><td rowspan="1" colspan="1">56</td><td rowspan="1" colspan="1">Macedonia, Grevena, Milea</td><td rowspan="1" colspan="1">
                <named-content xmlns:xlink="http://www.w3.org/1999/xlink" content-type="dwc:verbatimCoordinates" xlink:type="simple"><named-content content-type="geo-json" specific-use="{&#34;type&#34;:&#34;Point&#34;,&#34;coordinates&#34;:[21.516667,40.133333]}" id="NCID0EUHAG" xlink:type="simple">N40°08', E21°31'</named-content></named-content>
              </td><td rowspan="1" colspan="1">480</td><td rowspan="1" colspan="1">6</td></tr><tr><td rowspan="1" colspan="1">57</td><td rowspan="1" colspan="1">Macedonia, Grevena, 6 km S of Milea</td><td rowspan="1" colspan="1">
                <named-content xmlns:xlink="http://www.w3.org/1999/xlink" content-type="dwc:verbatimCoordinates" xlink:type="simple"><named-content content-type="geo-json" specific-use="{&#34;type&#34;:&#34;Point&#34;,&#34;coordinates&#34;:[21.500000,40.116667]}" id="NCID0ENIAG" xlink:type="simple">N40°07', E21°30'</named-content></named-content>
              </td><td rowspan="1" colspan="1">470</td><td rowspan="1" colspan="1">6</td></tr><tr><td rowspan="1" colspan="1">58</td><td rowspan="1" colspan="1">Macedonia, Grevena, stream S of R. Aliakmon by Kamilas Pigi</td><td rowspan="1" colspan="1">
                <named-content xmlns:xlink="http://www.w3.org/1999/xlink" content-type="dwc:verbatimCoordinates" xlink:type="simple"><named-content content-type="geo-json" specific-use="{&#34;type&#34;:&#34;Point&#34;,&#34;coordinates&#34;:[21.450000,40.033333]}" id="NCID0EGJAG" xlink:type="simple">N40°02', E21°27'</named-content></named-content>
              </td><td rowspan="1" colspan="1">600</td><td rowspan="1" colspan="1">6</td></tr><tr><td rowspan="1" colspan="1">59</td><td rowspan="1" colspan="1">Macedonia, Kozani, Polilako (Paraveti), Neapolis</td><td rowspan="1" colspan="1">
                <named-content xmlns:xlink="http://www.w3.org/1999/xlink" content-type="dwc:verbatimCoordinates" xlink:type="simple"><named-content content-type="geo-json" specific-use="{&#34;type&#34;:&#34;Point&#34;,&#34;coordinates&#34;:[21.416667,40.300000]}" id="NCID0E6JAG" xlink:type="simple">N40°18', E21°25'</named-content></named-content>
              </td><td rowspan="1" colspan="1">550</td><td rowspan="1" colspan="1">6</td></tr><tr><td rowspan="1" colspan="1">60</td><td rowspan="1" colspan="1">Macedonia, Grevena, R. Venetikos, Kipourio</td><td rowspan="1" colspan="1">
                <named-content xmlns:xlink="http://www.w3.org/1999/xlink" content-type="dwc:verbatimCoordinates" xlink:type="simple"><named-content content-type="geo-json" specific-use="{&#34;type&#34;:&#34;Point&#34;,&#34;coordinates&#34;:[21.366667,39.983333]}" id="NCID0EYKAG" xlink:type="simple">N39°59', E21°22'</named-content></named-content>
              </td><td rowspan="1" colspan="1">500</td><td rowspan="1" colspan="1">6</td></tr><tr><td rowspan="1" colspan="1">61</td><td rowspan="1" colspan="1">Macedonia, Vernon, influx of Aliakmon between Gavros and Aposkepos</td><td rowspan="1" colspan="1">
                <named-content xmlns:xlink="http://www.w3.org/1999/xlink" content-type="dwc:verbatimCoordinates" xlink:type="simple"><named-content content-type="geo-json" specific-use="{&#34;type&#34;:&#34;Point&#34;,&#34;coordinates&#34;:[21.183333,40.650000]}" id="NCID0ERLAG" xlink:type="simple">N40°39', E21°11'</named-content></named-content>
              </td><td rowspan="1" colspan="1">450</td><td rowspan="1" colspan="1">6</td></tr><tr><td rowspan="1" colspan="1">62</td><td rowspan="1" colspan="1">Macedonia, Kastoria, Nestorio</td><td rowspan="1" colspan="1">
                <named-content xmlns:xlink="http://www.w3.org/1999/xlink" content-type="dwc:verbatimCoordinates" xlink:type="simple"><named-content content-type="geo-json" specific-use="{&#34;type&#34;:&#34;Point&#34;,&#34;coordinates&#34;:[21.066667,40.400000]}" id="NCID0EKMAG" xlink:type="simple">N40°24', E21°04'</named-content></named-content>
              </td><td rowspan="1" colspan="1">800</td><td rowspan="1" colspan="1">6</td></tr><tr><td rowspan="1" colspan="1">63</td><td rowspan="1" colspan="1">Macedonia, Smokilas Mts., main stream near the bridge, 2 km E of Agia Paraskevi</td><td rowspan="1" colspan="1">
                <named-content xmlns:xlink="http://www.w3.org/1999/xlink" content-type="dwc:verbatimCoordinates" xlink:type="simple"><named-content content-type="geo-json" specific-use="{&#34;type&#34;:&#34;Point&#34;,&#34;coordinates&#34;:[21.000000,40.133333]}" id="NCID0EDNAG" xlink:type="simple">N40°08', E21°00'</named-content></named-content>
              </td><td rowspan="1" colspan="1">1100</td><td rowspan="1" colspan="1">6</td></tr><tr><td rowspan="1" colspan="1">64</td><td rowspan="1" colspan="1">Macedonia, Kastoria, Grammos Mts., 7 km S Chrisi</td><td rowspan="1" colspan="1">
                <named-content xmlns:xlink="http://www.w3.org/1999/xlink" content-type="dwc:verbatimCoordinates" xlink:type="simple"><named-content content-type="geo-json" specific-use="{&#34;type&#34;:&#34;Point&#34;,&#34;coordinates&#34;:[20.866667,40.233333]}" id="NCID0E3NAG" xlink:type="simple">N40°14', E20°52'</named-content></named-content>
              </td><td rowspan="1" colspan="1">650</td><td rowspan="1" colspan="1">6</td></tr><tr><td rowspan="1" colspan="1">65</td><td rowspan="1" colspan="1">Macedonia, Kastoria, Grammos Mts., 6 km N Pefkofito</td><td rowspan="1" colspan="1">
                <named-content xmlns:xlink="http://www.w3.org/1999/xlink" content-type="dwc:verbatimCoordinates" xlink:type="simple"><named-content content-type="geo-json" specific-use="{&#34;type&#34;:&#34;Point&#34;,&#34;coordinates&#34;:[20.833333,40.316667]}" id="NCID0EVOAG" xlink:type="simple">N40°19', E20°50'</named-content></named-content>
              </td><td rowspan="1" colspan="1">1500</td><td rowspan="1" colspan="1">6</td></tr><tr><td rowspan="1" colspan="1">66</td><td rowspan="1" colspan="1">Macedonia, Chalkidiki, Chlomon Oros., Paleokastron, Vatonia P. 1</td><td rowspan="1" colspan="2">Unspecified</td><td rowspan="1" colspan="1">550</td><td rowspan="1" colspan="1">/</td></tr><tr><td rowspan="1" colspan="1">67</td><td rowspan="1" colspan="1">Macedonia, Chalkidiki, Chlomon Oros., Paleokastron, Vatonia P. 2</td><td rowspan="1" colspan="2">Unspecified</td><td rowspan="1" colspan="1">1500</td><td rowspan="1" colspan="1">/</td></tr><tr><td rowspan="1" colspan="1">68</td><td rowspan="1" colspan="1">Macedonia, Chalkidiki, Chlomon Oros., valley on the southern slope</td><td rowspan="1" colspan="2">Unspecified</td><td rowspan="1" colspan="1">650</td><td rowspan="1" colspan="1">/</td></tr><tr><td rowspan="1" colspan="1">69</td><td rowspan="1" colspan="1">Macedonia, Xanthi, NE Pass Str. Xanthi-Stavroupolis</td><td rowspan="1" colspan="2">Unspecified</td><td rowspan="1" colspan="1">800</td><td rowspan="1" colspan="1">7</td></tr><tr><td rowspan="1" colspan="1">70</td><td rowspan="1" colspan="1">Thessaly, Portaria</td><td rowspan="1" colspan="1">
                <named-content xmlns:xlink="http://www.w3.org/1999/xlink" content-type="dwc:verbatimCoordinates" xlink:type="simple"><named-content content-type="geo-json" specific-use="{&#34;type&#34;:&#34;Point&#34;,&#34;coordinates&#34;:[23.016667,39.383333]}" id="NCID0EORAG" xlink:type="simple">N39°23', E23°01'</named-content></named-content>
              </td><td rowspan="1" colspan="1">700</td><td rowspan="1" colspan="1">6</td></tr><tr><td rowspan="1" colspan="1">71</td><td rowspan="1" colspan="1">Thessaly, Ossa Mts., stream Apataniana</td><td rowspan="1" colspan="1">
                <named-content xmlns:xlink="http://www.w3.org/1999/xlink" content-type="dwc:verbatimCoordinates" xlink:type="simple"><named-content content-type="geo-json" specific-use="{&#34;type&#34;:&#34;Point&#34;,&#34;coordinates&#34;:[22.700000,39.833333]}" id="NCID0EHSAG" xlink:type="simple">N39°50', E22°42'</named-content></named-content>
              </td><td rowspan="1" colspan="1">1200</td><td rowspan="1" colspan="1">6</td></tr><tr><td rowspan="1" colspan="1">72</td><td rowspan="1" colspan="1">Thessaly, Karya</td><td rowspan="1" colspan="1">
                <named-content xmlns:xlink="http://www.w3.org/1999/xlink" content-type="dwc:verbatimCoordinates" xlink:type="simple"><named-content content-type="geo-json" specific-use="{&#34;type&#34;:&#34;Point&#34;,&#34;coordinates&#34;:[22.433333,40.000000]}" id="NCID0EATAG" xlink:type="simple">N40°00', E22°26'</named-content></named-content>
              </td><td rowspan="1" colspan="1">750–800</td><td rowspan="1" colspan="1">6</td></tr><tr><td rowspan="1" colspan="1">73</td><td rowspan="1" colspan="1">Thessaly, S of Kallithea</td><td rowspan="1" colspan="1">
                <named-content xmlns:xlink="http://www.w3.org/1999/xlink" content-type="dwc:verbatimCoordinates" xlink:type="simple"><named-content content-type="geo-json" specific-use="{&#34;type&#34;:&#34;Point&#34;,&#34;coordinates&#34;:[22.213611,39.976389]}" id="NCID0EZTAG" xlink:type="simple">N39°58'35", E22°12'49"</named-content></named-content>
              </td><td rowspan="1" colspan="1">510</td><td rowspan="1" colspan="1">6</td></tr><tr><td rowspan="1" colspan="1">74</td><td rowspan="1" colspan="1">Thessaly, Pieria Mts., S of Livadi</td><td rowspan="1" colspan="1">
                <named-content xmlns:xlink="http://www.w3.org/1999/xlink" content-type="dwc:verbatimCoordinates" xlink:type="simple"><named-content content-type="geo-json" specific-use="{&#34;type&#34;:&#34;Point&#34;,&#34;coordinates&#34;:[22.169722,40.105556]}" id="NCID0ESUAG" xlink:type="simple">N40°06'20", E22°10'11"</named-content></named-content>
              </td><td rowspan="1" colspan="1">800</td><td rowspan="1" colspan="1">6</td></tr><tr><td rowspan="1" colspan="1">75</td><td rowspan="1" colspan="1">Thessaly, 5 km W of Palea Giannitsou</td><td rowspan="1" colspan="1">
                <named-content xmlns:xlink="http://www.w3.org/1999/xlink" content-type="dwc:verbatimCoordinates" xlink:type="simple"><named-content content-type="geo-json" specific-use="{&#34;type&#34;:&#34;Point&#34;,&#34;coordinates&#34;:[22.016667,39.050000]}" id="NCID0ELVAG" xlink:type="simple">N39°03', E22°01'</named-content></named-content>
              </td><td rowspan="1" colspan="1">500</td><td rowspan="1" colspan="1">6</td></tr><tr><td rowspan="1" colspan="1">76</td><td rowspan="1" colspan="1">Thessaly, Deskati</td><td rowspan="1" colspan="1">
                <named-content xmlns:xlink="http://www.w3.org/1999/xlink" content-type="dwc:verbatimCoordinates" xlink:type="simple"><named-content content-type="geo-json" specific-use="{&#34;type&#34;:&#34;Point&#34;,&#34;coordinates&#34;:[21.908333,39.948056]}" id="NCID0EEWAG" xlink:type="simple">N39°56'53", E21°54'30"</named-content></named-content>
              </td><td rowspan="1" colspan="1">690</td><td rowspan="1" colspan="1">6</td></tr><tr><td rowspan="1" colspan="1">77</td><td rowspan="1" colspan="1">Thessaly, Trikala, Longiai</td><td rowspan="1" colspan="1">
                <named-content xmlns:xlink="http://www.w3.org/1999/xlink" content-type="dwc:verbatimCoordinates" xlink:type="simple"><named-content content-type="geo-json" specific-use="{&#34;type&#34;:&#34;Point&#34;,&#34;coordinates&#34;:[21.750000,39.566667]}" id="NCID0E4WAG" xlink:type="simple">N39°34', E21°45'</named-content></named-content>
              </td><td rowspan="1" colspan="1">100</td><td rowspan="1" colspan="1">6</td></tr><tr><td rowspan="1" colspan="1">78</td><td rowspan="1" colspan="1">Thessaly, S of Asprokklisia</td><td rowspan="1" colspan="1">
                <named-content xmlns:xlink="http://www.w3.org/1999/xlink" content-type="dwc:verbatimCoordinates" xlink:type="simple"><named-content content-type="geo-json" specific-use="{&#34;type&#34;:&#34;Point&#34;,&#34;coordinates&#34;:[21.713333,39.832222]}" id="NCID0EWXAG" xlink:type="simple">N39°49'56", E21°42'48"</named-content></named-content>
              </td><td rowspan="1" colspan="1">500</td><td rowspan="1" colspan="1">6</td></tr><tr><td rowspan="1" colspan="1">79</td><td rowspan="1" colspan="1">Thessaly, Trikala, Moshofito, Avra</td><td rowspan="1" colspan="1">
                <named-content xmlns:xlink="http://www.w3.org/1999/xlink" content-type="dwc:verbatimCoordinates" xlink:type="simple"><named-content content-type="geo-json" specific-use="{&#34;type&#34;:&#34;Point&#34;,&#34;coordinates&#34;:[21.700000,39.700000]}" id="NCID0EPYAG" xlink:type="simple">N39°42', E21°42'</named-content></named-content>
              </td><td rowspan="1" colspan="1">200</td><td rowspan="1" colspan="1">6</td></tr><tr><td rowspan="1" colspan="1">80</td><td rowspan="1" colspan="1">Thessaly, Kalambaka, Agios Nikolaos</td><td rowspan="1" colspan="1">
                <named-content xmlns:xlink="http://www.w3.org/1999/xlink" content-type="dwc:verbatimCoordinates" xlink:type="simple"><named-content content-type="geo-json" specific-use="{&#34;type&#34;:&#34;Point&#34;,&#34;coordinates&#34;:[21.583333,39.716667]}" id="NCID0EIZAG" xlink:type="simple">N39°43', E21°35'</named-content></named-content>
              </td><td rowspan="1" colspan="1">200</td><td rowspan="1" colspan="1">6</td></tr><tr><td rowspan="1" colspan="1">81</td><td rowspan="1" colspan="1">Thessaly, Trikala, Stournareika</td><td rowspan="1" colspan="1">
                <named-content xmlns:xlink="http://www.w3.org/1999/xlink" content-type="dwc:verbatimCoordinates" xlink:type="simple"><named-content content-type="geo-json" specific-use="{&#34;type&#34;:&#34;Point&#34;,&#34;coordinates&#34;:[21.516667,39.433333]}" id="NCID0EB1AG" xlink:type="simple">N39°26', E21°31'</named-content></named-content>
              </td><td rowspan="1" colspan="1">400</td><td rowspan="1" colspan="1">6</td></tr><tr><td rowspan="1" colspan="1">82</td><td rowspan="1" colspan="1">Thessaly, Trikala, Kato Palagokaria</td><td rowspan="1" colspan="1">
                <named-content xmlns:xlink="http://www.w3.org/1999/xlink" content-type="dwc:verbatimCoordinates" xlink:type="simple"><named-content content-type="geo-json" specific-use="{&#34;type&#34;:&#34;Point&#34;,&#34;coordinates&#34;:[21.500000,39.416667]}" id="NCID0E11AG" xlink:type="simple">N39°25', E21°30'</named-content></named-content>
              </td><td rowspan="1" colspan="1">600</td><td rowspan="1" colspan="1">6</td></tr><tr><td rowspan="1" colspan="1">83</td><td rowspan="1" colspan="1">Thessaly, Kalambaka, 5 km E of Paleochori</td><td rowspan="1" colspan="1">
                <named-content xmlns:xlink="http://www.w3.org/1999/xlink" content-type="dwc:verbatimCoordinates" xlink:type="simple"><named-content content-type="geo-json" specific-use="{&#34;type&#34;:&#34;Point&#34;,&#34;coordinates&#34;:[21.466667,39.616667]}" id="NCID0ET2AG" xlink:type="simple">N39°37', E21°28'</named-content></named-content>
              </td><td rowspan="1" colspan="1">600</td><td rowspan="1" colspan="1">6</td></tr><tr><td rowspan="1" colspan="1">84</td><td rowspan="1" colspan="1">Thessaly, Kalambaka, Paleochori</td><td rowspan="1" colspan="1">
                <named-content xmlns:xlink="http://www.w3.org/1999/xlink" content-type="dwc:verbatimCoordinates" xlink:type="simple"><named-content content-type="geo-json" specific-use="{&#34;type&#34;:&#34;Point&#34;,&#34;coordinates&#34;:[21.416667,39.600000]}" id="NCID0EM3AG" xlink:type="simple">N39°36', E21°25'</named-content></named-content>
              </td><td rowspan="1" colspan="1">1000</td><td rowspan="1" colspan="1">6</td></tr><tr><td rowspan="1" colspan="1">85</td><td rowspan="1" colspan="1">Thessaly, Kalambaka, Trigona</td><td rowspan="1" colspan="1">
                <named-content xmlns:xlink="http://www.w3.org/1999/xlink" content-type="dwc:verbatimCoordinates" xlink:type="simple"><named-content content-type="geo-json" specific-use="{&#34;type&#34;:&#34;Point&#34;,&#34;coordinates&#34;:[21.400000,39.766667]}" id="NCID0EF4AG" xlink:type="simple">N39°46', E21°24'</named-content></named-content>
              </td><td rowspan="1" colspan="1">400</td><td rowspan="1" colspan="1">6</td></tr><tr><td rowspan="1" colspan="1">86</td><td rowspan="1" colspan="1">Thessaly, Kalambaka, Koridallos</td><td rowspan="1" colspan="1">
                <named-content xmlns:xlink="http://www.w3.org/1999/xlink" content-type="dwc:verbatimCoordinates" xlink:type="simple"><named-content content-type="geo-json" specific-use="{&#34;type&#34;:&#34;Point&#34;,&#34;coordinates&#34;:[21.366667,39.766667]}" id="NCID0E54AG" xlink:type="simple">N39°46', E21°22'</named-content></named-content>
              </td><td rowspan="1" colspan="1">450</td><td rowspan="1" colspan="1">6</td></tr><tr><td rowspan="1" colspan="1">87</td><td rowspan="1" colspan="1">Thessaly, Trikala, Arta, Pahtouri</td><td rowspan="1" colspan="1">
                <named-content xmlns:xlink="http://www.w3.org/1999/xlink" content-type="dwc:verbatimCoordinates" xlink:type="simple"><named-content content-type="geo-json" specific-use="{&#34;type&#34;:&#34;Point&#34;,&#34;coordinates&#34;:[21.266667,39.450000]}" id="NCID0EX5AG" xlink:type="simple">N39°27', E21°16'</named-content></named-content>
              </td><td rowspan="1" colspan="1">600</td><td rowspan="1" colspan="1">6</td></tr><tr><td rowspan="1" colspan="1">88</td><td rowspan="1" colspan="1">Thessaly, Trikala, Arta, R. Ahelos, Kapsala</td><td rowspan="1" colspan="1">
                <named-content xmlns:xlink="http://www.w3.org/1999/xlink" content-type="dwc:verbatimCoordinates" xlink:type="simple"><named-content content-type="geo-json" specific-use="{&#34;type&#34;:&#34;Point&#34;,&#34;coordinates&#34;:[21.266667,39.366667]}" id="NCID0EQ6AG" xlink:type="simple">N39°22', E21°16'</named-content></named-content>
              </td><td rowspan="1" colspan="1">500</td><td rowspan="1" colspan="1">6</td></tr><tr><td rowspan="1" colspan="1">89</td><td rowspan="1" colspan="1">Thessaly, Trikala, Arta, Korifi</td><td rowspan="1" colspan="1">
                <named-content xmlns:xlink="http://www.w3.org/1999/xlink" content-type="dwc:verbatimCoordinates" xlink:type="simple"><named-content content-type="geo-json" specific-use="{&#34;type&#34;:&#34;Point&#34;,&#34;coordinates&#34;:[21.250000,39.416667]}" id="NCID0EJABG" xlink:type="simple">N39°25', E21°15'</named-content></named-content>
              </td><td rowspan="1" colspan="1">600</td><td rowspan="1" colspan="1">6</td></tr><tr><td rowspan="1" colspan="1">90</td><td rowspan="1" colspan="1">Thessaly, Trikala, 9 km S of Chrisomilea</td><td rowspan="1" colspan="2">Unspecified</td><td rowspan="1" colspan="1">6</td></tr><tr><td rowspan="1" colspan="1">91</td><td rowspan="1" colspan="1">Thessaly, Kalambaka, 4 km S of Ambelia</td><td rowspan="1" colspan="2">Unspecified</td><td rowspan="1" colspan="1">6</td></tr><tr><td rowspan="1" colspan="1">92</td><td rowspan="1" colspan="1">Epirus, Metsovo, 14 km S of Milea</td><td rowspan="1" colspan="1">
                <named-content xmlns:xlink="http://www.w3.org/1999/xlink" content-type="dwc:verbatimCoordinates" xlink:type="simple"><named-content content-type="geo-json" specific-use="{&#34;type&#34;:&#34;Point&#34;,&#34;coordinates&#34;:[21.283333,39.733333]}" id="NCID0E3BBG" xlink:type="simple">N39°44', E21°17'</named-content></named-content>
              </td><td rowspan="1" colspan="1">900</td><td rowspan="1" colspan="1">6</td></tr><tr><td rowspan="1" colspan="1">93</td><td rowspan="1" colspan="1">Epirus, Metsovo, Lakmos Mts., Anilio (5 km S bellow river)</td><td rowspan="1" colspan="1">
                <named-content xmlns:xlink="http://www.w3.org/1999/xlink" content-type="dwc:verbatimCoordinates" xlink:type="simple"><named-content content-type="geo-json" specific-use="{&#34;type&#34;:&#34;Point&#34;,&#34;coordinates&#34;:[21.266667,39.716667]}" id="NCID0EVCBG" xlink:type="simple">N39°43', E21°16'</named-content></named-content>
              </td><td rowspan="1" colspan="1">1300</td><td rowspan="1" colspan="1">6</td></tr><tr><td rowspan="1" colspan="1">94</td><td rowspan="1" colspan="1">Epirus, Pindus Mts., Metsovo, meadow source easthang</td><td rowspan="1" colspan="1">
                <named-content xmlns:xlink="http://www.w3.org/1999/xlink" content-type="dwc:verbatimCoordinates" xlink:type="simple"><named-content content-type="geo-json" specific-use="{&#34;type&#34;:&#34;Point&#34;,&#34;coordinates&#34;:[21.200000,39.766667]}" id="NCID0EODBG" xlink:type="simple">N39°46', E21°12'</named-content></named-content>
              </td><td rowspan="1" colspan="1">1350</td><td rowspan="1" colspan="1">6</td></tr><tr><td rowspan="1" colspan="1">95</td><td rowspan="1" colspan="1">Epirus, N of Katarapass, 1 km SW Milea</td><td rowspan="1" colspan="1">
                <named-content xmlns:xlink="http://www.w3.org/1999/xlink" content-type="dwc:verbatimCoordinates" xlink:type="simple"><named-content content-type="geo-json" specific-use="{&#34;type&#34;:&#34;Point&#34;,&#34;coordinates&#34;:[21.183333,39.833333]}" id="NCID0EHEBG" xlink:type="simple">N39°50', E21°11'</named-content></named-content>
              </td><td rowspan="1" colspan="1">1300</td><td rowspan="1" colspan="1">6</td></tr><tr><td rowspan="1" colspan="1">96</td><td rowspan="1" colspan="1">Epirus, Metsovo, Katara Pass</td><td rowspan="1" colspan="1">
                <named-content xmlns:xlink="http://www.w3.org/1999/xlink" content-type="dwc:verbatimCoordinates" xlink:type="simple"><named-content content-type="geo-json" specific-use="{&#34;type&#34;:&#34;Point&#34;,&#34;coordinates&#34;:[21.166667,39.800000]}" id="NCID0EAFBG" xlink:type="simple">N39°48', E21°10'</named-content></named-content>
              </td><td rowspan="1" colspan="1">1350</td><td rowspan="1" colspan="1">6</td></tr><tr><td rowspan="1" colspan="1">97</td><td rowspan="1" colspan="1">Epirus, Metsovo, Lakmos Mts., 2 km S of Anilio (bellow left tributary)</td><td rowspan="1" colspan="1">
                <named-content xmlns:xlink="http://www.w3.org/1999/xlink" content-type="dwc:verbatimCoordinates" xlink:type="simple"><named-content content-type="geo-json" specific-use="{&#34;type&#34;:&#34;Point&#34;,&#34;coordinates&#34;:[21.166667,39.733333]}" id="NCID0EZFBG" xlink:type="simple">N39°44', E21°10'</named-content></named-content>
              </td><td rowspan="1" colspan="1">840</td><td rowspan="1" colspan="1">6</td></tr><tr><td rowspan="1" colspan="1">98</td><td rowspan="1" colspan="1">Epirus, Metsovo, 12 km W Milea</td><td rowspan="1" colspan="1">
                <named-content xmlns:xlink="http://www.w3.org/1999/xlink" content-type="dwc:verbatimCoordinates" xlink:type="simple"><named-content content-type="geo-json" specific-use="{&#34;type&#34;:&#34;Point&#34;,&#34;coordinates&#34;:[21.150000,39.850000]}" id="NCID0ESGBG" xlink:type="simple">N39°51', E21°09'</named-content></named-content>
              </td><td rowspan="1" colspan="1">1250</td><td rowspan="1" colspan="1">6</td></tr><tr><td rowspan="1" colspan="1">99</td><td rowspan="1" colspan="1">Epirus, Metsovo, R. Metsovitikos</td><td rowspan="1" colspan="1">
                <named-content xmlns:xlink="http://www.w3.org/1999/xlink" content-type="dwc:verbatimCoordinates" xlink:type="simple"><named-content content-type="geo-json" specific-use="{&#34;type&#34;:&#34;Point&#34;,&#34;coordinates&#34;:[21.150000,39.733333]}" id="NCID0ELHBG" xlink:type="simple">N39°44', E21°09'</named-content></named-content>
              </td><td rowspan="1" colspan="1">800</td><td rowspan="1" colspan="1">6</td></tr><tr><td rowspan="1" colspan="1">100</td><td rowspan="1" colspan="1">Epirus, Metsovo, Lakmos Mts., Anthohori, (bellow rapid river)</td><td rowspan="1" colspan="1">
                <named-content xmlns:xlink="http://www.w3.org/1999/xlink" content-type="dwc:verbatimCoordinates" xlink:type="simple"><named-content content-type="geo-json" specific-use="{&#34;type&#34;:&#34;Point&#34;,&#34;coordinates&#34;:[21.133333,39.733333]}" id="NCID0EEIBG" xlink:type="simple">N39°44', E21°08'</named-content></named-content>
              </td><td rowspan="1" colspan="1">780</td><td rowspan="1" colspan="1">6</td></tr><tr><td rowspan="1" colspan="1">101</td><td rowspan="1" colspan="1">Epirus, Lakmos Mts., 10 km S of Anilio</td><td rowspan="1" colspan="1">
                <named-content xmlns:xlink="http://www.w3.org/1999/xlink" content-type="dwc:verbatimCoordinates" xlink:type="simple"><named-content content-type="geo-json" specific-use="{&#34;type&#34;:&#34;Point&#34;,&#34;coordinates&#34;:[21.116667,39.600000]}" id="NCID0E4IBG" xlink:type="simple">N39°36', E21°07'</named-content></named-content>
              </td><td rowspan="1" colspan="1">1150</td><td rowspan="1" colspan="1">6</td></tr><tr><td rowspan="1" colspan="1">102</td><td rowspan="1" colspan="1">Epirus, Metsovo, Lakmos Mts., Anilio (15 km S influx)</td><td rowspan="1" colspan="1">
                <named-content xmlns:xlink="http://www.w3.org/1999/xlink" content-type="dwc:verbatimCoordinates" xlink:type="simple"><named-content content-type="geo-json" specific-use="{&#34;type&#34;:&#34;Point&#34;,&#34;coordinates&#34;:[21.100000,39.550000]}" id="NCID0EWJBG" xlink:type="simple">N39°33', E21°06'</named-content></named-content>
              </td><td rowspan="1" colspan="1">500</td><td rowspan="1" colspan="1">6</td></tr><tr><td rowspan="1" colspan="1">103</td><td rowspan="1" colspan="1">Epirus, Metsovo, 14 km W of Milea</td><td rowspan="1" colspan="1">
                <named-content xmlns:xlink="http://www.w3.org/1999/xlink" content-type="dwc:verbatimCoordinates" xlink:type="simple"><named-content content-type="geo-json" specific-use="{&#34;type&#34;:&#34;Point&#34;,&#34;coordinates&#34;:[21.050000,39.916667]}" id="NCID0EPKBG" xlink:type="simple">N39°55', E21°03'</named-content></named-content>
              </td><td rowspan="1" colspan="1">1000</td><td rowspan="1" colspan="1">6</td></tr><tr><td rowspan="1" colspan="1">104</td><td rowspan="1" colspan="1">Epirus, Ioannina, Megalo Peristeri</td><td rowspan="1" colspan="1">
                <named-content xmlns:xlink="http://www.w3.org/1999/xlink" content-type="dwc:verbatimCoordinates" xlink:type="simple"><named-content content-type="geo-json" specific-use="{&#34;type&#34;:&#34;Point&#34;,&#34;coordinates&#34;:[21.050000,39.733333]}" id="NCID0EILBG" xlink:type="simple">N39°44', E21°03'</named-content></named-content>
              </td><td rowspan="1" colspan="1">600</td><td rowspan="1" colspan="1">6</td></tr><tr><td rowspan="1" colspan="1">105</td><td rowspan="1" colspan="1">Epirus, Xerovouni Mts., Plaka, R. Arachthos, u. <tp:taxon-name><tp:taxon-name-part taxon-name-part-type="class">Agnatha</tp:taxon-name-part></tp:taxon-name></td><td rowspan="1" colspan="1">
                <named-content xmlns:xlink="http://www.w3.org/1999/xlink" content-type="dwc:verbatimCoordinates" xlink:type="simple"><named-content content-type="geo-json" specific-use="{&#34;type&#34;:&#34;Point&#34;,&#34;coordinates&#34;:[21.033333,39.333333]}" id="NCID0EGMBG" xlink:type="simple">N39°20', E21°02'</named-content></named-content>
              </td><td rowspan="1" colspan="1">200</td><td rowspan="1" colspan="1">6</td></tr><tr><td rowspan="1" colspan="1">106</td><td rowspan="1" colspan="1">Epirus, Ioannina, R. Zagoritikos, Karies</td><td rowspan="1" colspan="1">
                <named-content xmlns:xlink="http://www.w3.org/1999/xlink" content-type="dwc:verbatimCoordinates" xlink:type="simple"><named-content content-type="geo-json" specific-use="{&#34;type&#34;:&#34;Point&#34;,&#34;coordinates&#34;:[20.933333,39.733333]}" id="NCID0E6MBG" xlink:type="simple">N39°44', E20°56'</named-content></named-content>
              </td><td rowspan="1" colspan="1">500</td><td rowspan="1" colspan="1">6</td></tr><tr><td rowspan="1" colspan="1">107</td><td rowspan="1" colspan="1">Epirus, Konitsa, Smolikas Mts., Pournia</td><td rowspan="1" colspan="1">
                <named-content xmlns:xlink="http://www.w3.org/1999/xlink" content-type="dwc:verbatimCoordinates" xlink:type="simple"><named-content content-type="geo-json" specific-use="{&#34;type&#34;:&#34;Point&#34;,&#34;coordinates&#34;:[20.900000,40.133333]}" id="NCID0EYNBG" xlink:type="simple">N40°08', E20°54'</named-content></named-content>
              </td><td rowspan="1" colspan="1">1100</td><td rowspan="1" colspan="1">6</td></tr><tr><td rowspan="1" colspan="1">108</td><td rowspan="1" colspan="1">Epirus, Konitsa, R. Saradaporos, Drosopigi</td><td rowspan="1" colspan="1">
                <named-content xmlns:xlink="http://www.w3.org/1999/xlink" content-type="dwc:verbatimCoordinates" xlink:type="simple"><named-content content-type="geo-json" specific-use="{&#34;type&#34;:&#34;Point&#34;,&#34;coordinates&#34;:[20.883333,40.133333]}" id="NCID0EROBG" xlink:type="simple">N40°08', E20°53'</named-content></named-content>
              </td><td rowspan="1" colspan="1">900</td><td rowspan="1" colspan="1">6</td></tr><tr><td rowspan="1" colspan="1">109</td><td rowspan="1" colspan="1">Epirus, Konitsa, Asimohori</td><td rowspan="1" colspan="1">
                <named-content xmlns:xlink="http://www.w3.org/1999/xlink" content-type="dwc:verbatimCoordinates" xlink:type="simple"><named-content content-type="geo-json" specific-use="{&#34;type&#34;:&#34;Point&#34;,&#34;coordinates&#34;:[20.733333,40.033333]}" id="NCID0EKPBG" xlink:type="simple">N40°02', E20°44'</named-content></named-content>
              </td><td rowspan="1" colspan="1">450</td><td rowspan="1" colspan="1">6</td></tr><tr><td rowspan="1" colspan="1">110</td><td rowspan="1" colspan="1">Epirus, 10 km N of Louros</td><td rowspan="1" colspan="1">
                <named-content xmlns:xlink="http://www.w3.org/1999/xlink" content-type="dwc:verbatimCoordinates" xlink:type="simple"><named-content content-type="geo-json" specific-use="{&#34;type&#34;:&#34;Point&#34;,&#34;coordinates&#34;:[20.701389,39.239444]}" id="NCID0EDQBG" xlink:type="simple">N39°14'22", E20°42'05"</named-content></named-content>
              </td><td rowspan="1" colspan="1">200</td><td rowspan="1" colspan="1">6</td></tr><tr><td rowspan="1" colspan="1">111</td><td rowspan="1" colspan="1">Epirus, S of Seriziana</td><td rowspan="1" colspan="1">
                <named-content xmlns:xlink="http://www.w3.org/1999/xlink" content-type="dwc:verbatimCoordinates" xlink:type="simple"><named-content content-type="geo-json" specific-use="{&#34;type&#34;:&#34;Point&#34;,&#34;coordinates&#34;:[20.693611,39.285278]}" id="NCID0E3QBG" xlink:type="simple">N39°17'07", E20°41'37"</named-content></named-content>
              </td><td rowspan="1" colspan="1">200</td><td rowspan="1" colspan="1">6</td></tr><tr><td rowspan="1" colspan="1">112</td><td rowspan="1" colspan="1">Epirus, Ioannina, R. Voidomatis, Aristi</td><td rowspan="1" colspan="1">
                <named-content xmlns:xlink="http://www.w3.org/1999/xlink" content-type="dwc:verbatimCoordinates" xlink:type="simple"><named-content content-type="geo-json" specific-use="{&#34;type&#34;:&#34;Point&#34;,&#34;coordinates&#34;:[20.683333,39.933333]}" id="NCID0EVRBG" xlink:type="simple">N39°56', E20°41'</named-content></named-content>
              </td><td rowspan="1" colspan="1">400</td><td rowspan="1" colspan="1">6</td></tr><tr><td rowspan="1" colspan="1">113</td><td rowspan="1" colspan="1">Epirus, Preveza, Zalongu, stream 2 km E of Mirsini</td><td rowspan="1" colspan="1">
                <named-content xmlns:xlink="http://www.w3.org/1999/xlink" content-type="dwc:verbatimCoordinates" xlink:type="simple"><named-content content-type="geo-json" specific-use="{&#34;type&#34;:&#34;Point&#34;,&#34;coordinates&#34;:[20.650000,39.116667]}" id="NCID0EOSBG" xlink:type="simple">N39°07', E20°39'</named-content></named-content>
              </td><td rowspan="1" colspan="1">180</td><td rowspan="1" colspan="1">6</td></tr><tr><td rowspan="1" colspan="1">114</td><td rowspan="1" colspan="1">Epirus, W of Kriopigi</td><td rowspan="1" colspan="1">
                <named-content xmlns:xlink="http://www.w3.org/1999/xlink" content-type="dwc:verbatimCoordinates" xlink:type="simple"><named-content content-type="geo-json" specific-use="{&#34;type&#34;:&#34;Point&#34;,&#34;coordinates&#34;:[20.638333,39.158333]}" id="NCID0EHTBG" xlink:type="simple">N39°09'30", E20°38'18"</named-content></named-content>
              </td><td rowspan="1" colspan="1">170</td><td rowspan="1" colspan="1">6</td></tr><tr><td rowspan="1" colspan="1">115</td><td rowspan="1" colspan="1">Epirus, R. Aheron, N of Gliki</td><td rowspan="1" colspan="1">
                <named-content xmlns:xlink="http://www.w3.org/1999/xlink" content-type="dwc:verbatimCoordinates" xlink:type="simple"><named-content content-type="geo-json" specific-use="{&#34;type&#34;:&#34;Point&#34;,&#34;coordinates&#34;:[20.631111,39.359444]}" id="NCID0EAUBG" xlink:type="simple">N39°21'34", E20°37'52"</named-content></named-content>
              </td><td rowspan="1" colspan="1">200</td><td rowspan="1" colspan="1">6</td></tr><tr><td rowspan="1" colspan="1">116</td><td rowspan="1" colspan="1">Epirus, Kanallaki, Skepaston</td><td rowspan="1" colspan="1">
                <named-content xmlns:xlink="http://www.w3.org/1999/xlink" content-type="dwc:verbatimCoordinates" xlink:type="simple"><named-content content-type="geo-json" specific-use="{&#34;type&#34;:&#34;Point&#34;,&#34;coordinates&#34;:[20.616667,39.216667]}" id="NCID0EZUBG" xlink:type="simple">N39°13', E20°37'</named-content></named-content>
              </td><td rowspan="1" colspan="1">100</td><td rowspan="1" colspan="1">6</td></tr><tr><td rowspan="1" colspan="1">117</td><td rowspan="1" colspan="1">Epirus, Mirsini</td><td rowspan="1" colspan="1">
                <named-content xmlns:xlink="http://www.w3.org/1999/xlink" content-type="dwc:verbatimCoordinates" xlink:type="simple"><named-content content-type="geo-json" specific-use="{&#34;type&#34;:&#34;Point&#34;,&#34;coordinates&#34;:[20.616667,39.133333]}" id="NCID0ESVBG" xlink:type="simple">N39°08', E20°37'</named-content></named-content>
              </td><td rowspan="1" colspan="1">120</td><td rowspan="1" colspan="1">6</td></tr><tr><td rowspan="1" colspan="1">118</td><td rowspan="1" colspan="1">Epirus, R. Aheron, Gliki</td><td rowspan="1" colspan="1">
                <named-content xmlns:xlink="http://www.w3.org/1999/xlink" content-type="dwc:verbatimCoordinates" xlink:type="simple"><named-content content-type="geo-json" specific-use="{&#34;type&#34;:&#34;Point&#34;,&#34;coordinates&#34;:[20.600000,39.316667]}" id="NCID0ELWBG" xlink:type="simple">N39°19', E20°36'</named-content></named-content>
              </td><td rowspan="1" colspan="1">50</td><td rowspan="1" colspan="1">6</td></tr><tr><td rowspan="1" colspan="1">119</td><td rowspan="1" colspan="1">Epirus, R. Kokitos, W of Gardiki</td><td rowspan="1" colspan="1">
                <named-content xmlns:xlink="http://www.w3.org/1999/xlink" content-type="dwc:verbatimCoordinates" xlink:type="simple"><named-content content-type="geo-json" specific-use="{&#34;type&#34;:&#34;Point&#34;,&#34;coordinates&#34;:[20.550000,39.350000]}" id="NCID0EEXBG" xlink:type="simple">N39°21', E20°33'</named-content></named-content>
              </td><td rowspan="1" colspan="1">50</td><td rowspan="1" colspan="1">6</td></tr><tr><td rowspan="1" colspan="1">120</td><td rowspan="1" colspan="1">Epirus, R. Kokitos, Themelo</td><td rowspan="1" colspan="1">
                <named-content xmlns:xlink="http://www.w3.org/1999/xlink" content-type="dwc:verbatimCoordinates" xlink:type="simple"><named-content content-type="geo-json" specific-use="{&#34;type&#34;:&#34;Point&#34;,&#34;coordinates&#34;:[20.516667,39.250000]}" id="NCID0E4XBG" xlink:type="simple">N39°15', E20°31'</named-content></named-content>
              </td><td rowspan="1" colspan="1">40</td><td rowspan="1" colspan="1">6</td></tr><tr><td rowspan="1" colspan="1">121</td><td rowspan="1" colspan="1">Epirus, Igoumenitsa, Thesprotia, R. Thiamis, Neohori</td><td rowspan="1" colspan="1">
                <named-content xmlns:xlink="http://www.w3.org/1999/xlink" content-type="dwc:verbatimCoordinates" xlink:type="simple"><named-content content-type="geo-json" specific-use="{&#34;type&#34;:&#34;Point&#34;,&#34;coordinates&#34;:[20.366667,39.516667]}" id="NCID0EWYBG" xlink:type="simple">N39°31', E20°22'</named-content></named-content>
              </td><td rowspan="1" colspan="1">30</td><td rowspan="1" colspan="1">6</td></tr><tr><td rowspan="1" colspan="1">122</td><td rowspan="1" colspan="1">Epirus, Igoumenitsa, R. Thiamis, Soulopoulo</td><td rowspan="1" colspan="1">
                <named-content xmlns:xlink="http://www.w3.org/1999/xlink" content-type="dwc:verbatimCoordinates" xlink:type="simple"><named-content content-type="geo-json" specific-use="{&#34;type&#34;:&#34;Point&#34;,&#34;coordinates&#34;:[20.200000,39.550000]}" id="NCID0EPZBG" xlink:type="simple">N39°33', E20°12'</named-content></named-content>
              </td><td rowspan="1" colspan="1">5</td><td rowspan="1" colspan="1">6</td></tr><tr><td rowspan="1" colspan="1">123</td><td rowspan="1" colspan="1">Epirus, Ioannina, R. Vardas, Abelos</td><td rowspan="1" colspan="2">Unspecified</td><td rowspan="1" colspan="1">6</td></tr><tr><td rowspan="1" colspan="1">124</td><td rowspan="1" colspan="1">Epirus, Ioannina, Balndouma</td><td rowspan="1" colspan="2">Unspecified</td><td rowspan="1" colspan="1">6</td></tr><tr><td rowspan="1" colspan="1">125</td><td rowspan="1" colspan="1">North Aegean islands, Samos, below Manolates</td><td rowspan="1" colspan="1">
                <named-content xmlns:xlink="http://www.w3.org/1999/xlink" content-type="dwc:verbatimCoordinates" xlink:type="simple"><named-content content-type="geo-json" specific-use="{&#34;type&#34;:&#34;Point&#34;,&#34;coordinates&#34;:[26.816667,37.783333]}" id="NCID0EC2BG" xlink:type="simple">N37°47', E26°49'</named-content></named-content>
              </td><td rowspan="1" colspan="1">160</td><td rowspan="1" colspan="1">6</td></tr><tr><td rowspan="1" colspan="1">126</td><td rowspan="1" colspan="1">North Aegean islands, Samos, E of Pirgos</td><td rowspan="1" colspan="1">
                <named-content xmlns:xlink="http://www.w3.org/1999/xlink" content-type="dwc:verbatimCoordinates" xlink:type="simple"><named-content content-type="geo-json" specific-use="{&#34;type&#34;:&#34;Point&#34;,&#34;coordinates&#34;:[26.816667,37.716667]}" id="NCID0E22BG" xlink:type="simple">N37°43', E26°49'</named-content></named-content>
              </td><td rowspan="1" colspan="1">300</td><td rowspan="1" colspan="1">6</td></tr><tr><td rowspan="1" colspan="1">127</td><td rowspan="1" colspan="1">North Aegean islands, Lesbos, 7 km E of Plomari</td><td rowspan="1" colspan="1">
                <named-content xmlns:xlink="http://www.w3.org/1999/xlink" content-type="dwc:verbatimCoordinates" xlink:type="simple"><named-content content-type="geo-json" specific-use="{&#34;type&#34;:&#34;Point&#34;,&#34;coordinates&#34;:[26.433333,38.983333]}" id="NCID0EU3BG" xlink:type="simple">N38°59', E26°26'</named-content></named-content>
              </td><td rowspan="1" colspan="1">110</td><td rowspan="1" colspan="1">6</td></tr><tr><td rowspan="1" colspan="1">128</td><td rowspan="1" colspan="1">North Aegean islands, Lesbos, 1 km W of Ippion</td><td rowspan="1" colspan="1">
                <named-content xmlns:xlink="http://www.w3.org/1999/xlink" content-type="dwc:verbatimCoordinates" xlink:type="simple"><named-content content-type="geo-json" specific-use="{&#34;type&#34;:&#34;Point&#34;,&#34;coordinates&#34;:[26.400000,39.133333]}" id="NCID0EN4BG" xlink:type="simple">N39°08', E26°24'</named-content></named-content>
              </td><td rowspan="1" colspan="1">70</td><td rowspan="1" colspan="1">6</td></tr><tr><td rowspan="1" colspan="1">129</td><td rowspan="1" colspan="1">North Aegean islands, Lesbos, 1 km SW of Megalochori</td><td rowspan="1" colspan="1">
                <named-content xmlns:xlink="http://www.w3.org/1999/xlink" content-type="dwc:verbatimCoordinates" xlink:type="simple"><named-content content-type="geo-json" specific-use="{&#34;type&#34;:&#34;Point&#34;,&#34;coordinates&#34;:[26.350000,39.016667]}" id="NCID0EG5BG" xlink:type="simple">N39°01', E26°21'</named-content></named-content>
              </td><td rowspan="1" colspan="1">280</td><td rowspan="1" colspan="1">6</td></tr><tr><td rowspan="1" colspan="1">130</td><td rowspan="1" colspan="1">North Aegean islands, Lesbos, 3 km NW of Agiasos</td><td rowspan="1" colspan="1">
                <named-content xmlns:xlink="http://www.w3.org/1999/xlink" content-type="dwc:verbatimCoordinates" xlink:type="simple"><named-content content-type="geo-json" specific-use="{&#34;type&#34;:&#34;Point&#34;,&#34;coordinates&#34;:[26.333333,39.100000]}" id="NCID0E65BG" xlink:type="simple">N39°06', E26°20'</named-content></named-content>
              </td><td rowspan="1" colspan="1">320</td><td rowspan="1" colspan="1">6</td></tr><tr><td rowspan="1" colspan="1">131</td><td rowspan="1" colspan="1">North Aegean islands, Lesbos, 4 km W of Agiasos</td><td rowspan="1" colspan="1">
                <named-content xmlns:xlink="http://www.w3.org/1999/xlink" content-type="dwc:verbatimCoordinates" xlink:type="simple"><named-content content-type="geo-json" specific-use="{&#34;type&#34;:&#34;Point&#34;,&#34;coordinates&#34;:[26.333333,39.100000]}" id="NCID0EY6BG" xlink:type="simple">N39°06', E26°20'</named-content></named-content>
              </td><td rowspan="1" colspan="1">400</td><td rowspan="1" colspan="1">6</td></tr><tr><td rowspan="1" colspan="1">132</td><td rowspan="1" colspan="1">North Aegean islands, Lesbos, 2 km N of Akrassi</td><td rowspan="1" colspan="1">
                <named-content xmlns:xlink="http://www.w3.org/1999/xlink" content-type="dwc:verbatimCoordinates" xlink:type="simple"><named-content content-type="geo-json" specific-use="{&#34;type&#34;:&#34;Point&#34;,&#34;coordinates&#34;:[26.316667,39.050000]}" id="NCID0ESAAI" xlink:type="simple">N39°03', E26°19'</named-content></named-content>
              </td><td rowspan="1" colspan="1">370</td><td rowspan="1" colspan="1">6</td></tr><tr><td rowspan="1" colspan="1">133</td><td rowspan="1" colspan="1">North Aegean islands, Lesbos, S of Neochorion</td><td rowspan="1" colspan="1">
                <named-content xmlns:xlink="http://www.w3.org/1999/xlink" content-type="dwc:verbatimCoordinates" xlink:type="simple"><named-content content-type="geo-json" specific-use="{&#34;type&#34;:&#34;Point&#34;,&#34;coordinates&#34;:[26.316667,39.016667]}" id="NCID0ELBAI" xlink:type="simple">N39°01', E26°19'</named-content></named-content>
              </td><td rowspan="1" colspan="1">270</td><td rowspan="1" colspan="1">6</td></tr><tr><td rowspan="1" colspan="1">134</td><td rowspan="1" colspan="1">North Aegean islands, Lesbos, Ambeliko</td><td rowspan="1" colspan="1">
                <named-content xmlns:xlink="http://www.w3.org/1999/xlink" content-type="dwc:verbatimCoordinates" xlink:type="simple"><named-content content-type="geo-json" specific-use="{&#34;type&#34;:&#34;Point&#34;,&#34;coordinates&#34;:[26.300000,39.066667]}" id="NCID0EECAI" xlink:type="simple">N39°04', E26°18'</named-content></named-content>
              </td><td rowspan="1" colspan="1">340</td><td rowspan="1" colspan="1">6</td></tr><tr><td rowspan="1" colspan="1">135</td><td rowspan="1" colspan="1">North Aegean islands, Lesbos, E of Lepetimnos</td><td rowspan="1" colspan="1">
                <named-content xmlns:xlink="http://www.w3.org/1999/xlink" content-type="dwc:verbatimCoordinates" xlink:type="simple"><named-content content-type="geo-json" specific-use="{&#34;type&#34;:&#34;Point&#34;,&#34;coordinates&#34;:[26.266667,39.366667]}" id="NCID0E4CAI" xlink:type="simple">N39°22', E26°16'</named-content></named-content>
              </td><td rowspan="1" colspan="1">330</td><td rowspan="1" colspan="1">6</td></tr><tr><td rowspan="1" colspan="1">136</td><td rowspan="1" colspan="1">North Aegean islands, Icaria, W of Chrisostomos</td><td rowspan="1" colspan="1">
                <named-content xmlns:xlink="http://www.w3.org/1999/xlink" content-type="dwc:verbatimCoordinates" xlink:type="simple"><named-content content-type="geo-json" specific-use="{&#34;type&#34;:&#34;Point&#34;,&#34;coordinates&#34;:[26.216667,37.583333]}" id="NCID0EWDAI" xlink:type="simple">N37°35', E26°13'</named-content></named-content>
              </td><td rowspan="1" colspan="1">270</td><td rowspan="1" colspan="1">6</td></tr><tr><td rowspan="1" colspan="1">137</td><td rowspan="1" colspan="1">North Aegean islands, Chios, 2 km N of Fita</td><td rowspan="1" colspan="1">
                <named-content xmlns:xlink="http://www.w3.org/1999/xlink" content-type="dwc:verbatimCoordinates" xlink:type="simple"><named-content content-type="geo-json" specific-use="{&#34;type&#34;:&#34;Point&#34;,&#34;coordinates&#34;:[26.000000,38.533333]}" id="NCID0EPEAI" xlink:type="simple">N38°32', E26°00'</named-content></named-content>
              </td><td rowspan="1" colspan="1">510</td><td rowspan="1" colspan="1">6</td></tr><tr><td rowspan="1" colspan="1">138</td><td rowspan="1" colspan="1">North Aegean islands, Chios, N of Keramos</td><td rowspan="1" colspan="1">
                <named-content xmlns:xlink="http://www.w3.org/1999/xlink" content-type="dwc:verbatimCoordinates" xlink:type="simple"><named-content content-type="geo-json" specific-use="{&#34;type&#34;:&#34;Point&#34;,&#34;coordinates&#34;:[25.933333,38.566667]}" id="NCID0EIFAI" xlink:type="simple">N38°34', E25°56'</named-content></named-content>
              </td><td rowspan="1" colspan="1">60</td><td rowspan="1" colspan="1">6</td></tr><tr><td rowspan="1" colspan="1">139</td><td rowspan="1" colspan="1">North Aegean islands, Chios, 5 km N of Pirama</td><td rowspan="1" colspan="1">
                <named-content xmlns:xlink="http://www.w3.org/1999/xlink" content-type="dwc:verbatimCoordinates" xlink:type="simple"><named-content content-type="geo-json" specific-use="{&#34;type&#34;:&#34;Point&#34;,&#34;coordinates&#34;:[25.900000,38.533333]}" id="NCID0EBGAI" xlink:type="simple">N38°32', E25°54'</named-content></named-content>
              </td><td rowspan="1" colspan="1">170</td><td rowspan="1" colspan="1">6</td></tr><tr><td rowspan="1" colspan="1">140</td><td rowspan="1" colspan="1">North Aegean islands, Icaria</td><td rowspan="1" colspan="2">Unspecified</td><td rowspan="1" colspan="1">6</td></tr><tr><td rowspan="1" colspan="1">141</td><td rowspan="1" colspan="1">North Aegean islands, Lesbos</td><td rowspan="1" colspan="2">Unspecified</td><td rowspan="1" colspan="1">6</td></tr><tr><td rowspan="1" colspan="1">142</td><td rowspan="1" colspan="1">Central Greece, Euboea, S of Komiton</td><td rowspan="1" colspan="1">
                <named-content xmlns:xlink="http://www.w3.org/1999/xlink" content-type="dwc:verbatimCoordinates" xlink:type="simple"><named-content content-type="geo-json" specific-use="{&#34;type&#34;:&#34;Point&#34;,&#34;coordinates&#34;:[24.000000,38.500000]}" id="NCID0EUHAI" xlink:type="simple">N38°30', E24°00'</named-content></named-content>
              </td><td rowspan="1" colspan="1">540</td><td rowspan="1" colspan="1">6</td></tr><tr><td rowspan="1" colspan="1">143</td><td rowspan="1" colspan="1">Central Greece, Euboea, Steni Dirfyos (former Ano Steni)</td><td rowspan="1" colspan="1">
                <named-content xmlns:xlink="http://www.w3.org/1999/xlink" content-type="dwc:verbatimCoordinates" xlink:type="simple"><named-content content-type="geo-json" specific-use="{&#34;type&#34;:&#34;Point&#34;,&#34;coordinates&#34;:[23.816667,38.583333]}" id="NCID0ENIAI" xlink:type="simple">N38°35', E23°49'</named-content></named-content>
              </td><td rowspan="1" colspan="1">550</td><td rowspan="1" colspan="1">6</td></tr><tr><td rowspan="1" colspan="1">144</td><td rowspan="1" colspan="1">Central Greece, Polydrosos</td><td rowspan="1" colspan="1">
                <named-content xmlns:xlink="http://www.w3.org/1999/xlink" content-type="dwc:verbatimCoordinates" xlink:type="simple"><named-content content-type="geo-json" specific-use="{&#34;type&#34;:&#34;Point&#34;,&#34;coordinates&#34;:[22.566667,38.600000]}" id="NCID0EGJAI" xlink:type="simple">N38°36', E22°34'</named-content></named-content>
              </td><td rowspan="1" colspan="1">1060–1250</td><td rowspan="1" colspan="1">6</td></tr><tr><td rowspan="1" colspan="1">145</td><td rowspan="1" colspan="1">Central Greece, Etolia, Lamia, Ieraklia</td><td rowspan="1" colspan="1">
                <named-content xmlns:xlink="http://www.w3.org/1999/xlink" content-type="dwc:verbatimCoordinates" xlink:type="simple"><named-content content-type="geo-json" specific-use="{&#34;type&#34;:&#34;Point&#34;,&#34;coordinates&#34;:[22.433333,38.816667]}" id="NCID0E6JAI" xlink:type="simple">N38°49', E22°26'</named-content></named-content>
              </td><td rowspan="1" colspan="1">25</td><td rowspan="1" colspan="1">6</td></tr><tr><td rowspan="1" colspan="1">146</td><td rowspan="1" colspan="1">Central Greece, Parnassus Mts., above Polydrosos</td><td rowspan="1" colspan="1">
                <named-content xmlns:xlink="http://www.w3.org/1999/xlink" content-type="dwc:verbatimCoordinates" xlink:type="simple"><named-content content-type="geo-json" specific-use="{&#34;type&#34;:&#34;Point&#34;,&#34;coordinates&#34;:[22.433333,38.550000]}" id="NCID0EYKAI" xlink:type="simple">N38°33', E22°26'</named-content></named-content>
              </td><td rowspan="1" colspan="1">1000</td><td rowspan="1" colspan="1">6</td></tr><tr><td rowspan="1" colspan="1">147</td><td rowspan="1" colspan="1">Central Greece, Oeta Mts., between Kastanea and Katafygio</td><td rowspan="1" colspan="1">
                <named-content xmlns:xlink="http://www.w3.org/1999/xlink" content-type="dwc:verbatimCoordinates" xlink:type="simple"><named-content content-type="geo-json" specific-use="{&#34;type&#34;:&#34;Point&#34;,&#34;coordinates&#34;:[22.283333,38.833333]}" id="NCID0ERLAI" xlink:type="simple">N38°50', E22°17'</named-content></named-content>
              </td><td rowspan="1" colspan="1">1400</td><td rowspan="1" colspan="1">6</td></tr><tr><td rowspan="1" colspan="1">148</td><td rowspan="1" colspan="1">Central Greece, Etolia, Vardousia Mts., Stromi</td><td rowspan="1" colspan="1">
                <named-content xmlns:xlink="http://www.w3.org/1999/xlink" content-type="dwc:verbatimCoordinates" xlink:type="simple"><named-content content-type="geo-json" specific-use="{&#34;type&#34;:&#34;Point&#34;,&#34;coordinates&#34;:[22.250000,38.700000]}" id="NCID0EKMAI" xlink:type="simple">N38°42', E22°15'</named-content></named-content>
              </td><td rowspan="1" colspan="1">820</td><td rowspan="1" colspan="1">6</td></tr><tr><td rowspan="1" colspan="1">149</td><td rowspan="1" colspan="1">Central Greece, Etolia, Vardousia Mts., Mousonitsa</td><td rowspan="1" colspan="1">
                <named-content xmlns:xlink="http://www.w3.org/1999/xlink" content-type="dwc:verbatimCoordinates" xlink:type="simple"><named-content content-type="geo-json" specific-use="{&#34;type&#34;:&#34;Point&#34;,&#34;coordinates&#34;:[22.200000,38.683333]}" id="NCID0EDNAI" xlink:type="simple">N38°41', E22°12'</named-content></named-content>
              </td><td rowspan="1" colspan="1">650</td><td rowspan="1" colspan="1">6</td></tr><tr><td rowspan="1" colspan="1">150</td><td rowspan="1" colspan="1">Central Greece, Etolia, Vardousia Mts., Athanasios Diakos</td><td rowspan="1" colspan="1">
                <named-content xmlns:xlink="http://www.w3.org/1999/xlink" content-type="dwc:verbatimCoordinates" xlink:type="simple"><named-content content-type="geo-json" specific-use="{&#34;type&#34;:&#34;Point&#34;,&#34;coordinates&#34;:[22.183333,38.700000]}" id="NCID0E3NAI" xlink:type="simple">N38°42', E22°11'</named-content></named-content>
              </td><td rowspan="1" colspan="1">830</td><td rowspan="1" colspan="1">6</td></tr><tr><td rowspan="1" colspan="1">151</td><td rowspan="1" colspan="1">Central Greece, Etolia, Vardousia Mts., Paleovraha</td><td rowspan="1" colspan="1">
                <named-content xmlns:xlink="http://www.w3.org/1999/xlink" content-type="dwc:verbatimCoordinates" xlink:type="simple"><named-content content-type="geo-json" specific-use="{&#34;type&#34;:&#34;Point&#34;,&#34;coordinates&#34;:[22.066667,38.916667]}" id="NCID0EVOAI" xlink:type="simple">N38°55', E22°04'</named-content></named-content>
              </td><td rowspan="1" colspan="1">170</td><td rowspan="1" colspan="1">6</td></tr><tr><td rowspan="1" colspan="1">152</td><td rowspan="1" colspan="1">Central Greece, Etolia, Nafpaktos, 9 km S of Krokilio</td><td rowspan="1" colspan="1">
                <named-content xmlns:xlink="http://www.w3.org/1999/xlink" content-type="dwc:verbatimCoordinates" xlink:type="simple"><named-content content-type="geo-json" specific-use="{&#34;type&#34;:&#34;Point&#34;,&#34;coordinates&#34;:[22.066667,38.466667]}" id="NCID0EOPAI" xlink:type="simple">N38°28', E22°04'</named-content></named-content>
              </td><td rowspan="1" colspan="1">1000</td><td rowspan="1" colspan="1">6</td></tr><tr><td rowspan="1" colspan="1">153</td><td rowspan="1" colspan="1">Central Greece, Etolia, Vardousia Mts., 5 km N of Grammeni Oxia</td><td rowspan="1" colspan="1">
                <named-content xmlns:xlink="http://www.w3.org/1999/xlink" content-type="dwc:verbatimCoordinates" xlink:type="simple"><named-content content-type="geo-json" specific-use="{&#34;type&#34;:&#34;Point&#34;,&#34;coordinates&#34;:[22.000000,38.750000]}" id="NCID0EHQAI" xlink:type="simple">N38°45', E22°00'</named-content></named-content>
              </td><td rowspan="1" colspan="1">1150</td><td rowspan="1" colspan="1">6</td></tr><tr><td rowspan="1" colspan="1">154</td><td rowspan="1" colspan="1">Central Greece, Etolia, Vardousia Mts., R. Evinos, Grammeni Oxia</td><td rowspan="1" colspan="1">
                <named-content xmlns:xlink="http://www.w3.org/1999/xlink" content-type="dwc:verbatimCoordinates" xlink:type="simple"><named-content content-type="geo-json" specific-use="{&#34;type&#34;:&#34;Point&#34;,&#34;coordinates&#34;:[22.000000,38.716667]}" id="NCID0EARAI" xlink:type="simple">N38°43', E22°00'</named-content></named-content>
              </td><td rowspan="1" colspan="1">800</td><td rowspan="1" colspan="1">6</td></tr><tr><td rowspan="1" colspan="1">155</td><td rowspan="1" colspan="1">Central Greece, Etolia, Vardousia Mts., 9 km N of Grammeni Oxia</td><td rowspan="1" colspan="1">
                <named-content xmlns:xlink="http://www.w3.org/1999/xlink" content-type="dwc:verbatimCoordinates" xlink:type="simple"><named-content content-type="geo-json" specific-use="{&#34;type&#34;:&#34;Point&#34;,&#34;coordinates&#34;:[21.983333,38.783333]}" id="NCID0EZRAI" xlink:type="simple">N38°47', E21°59'</named-content></named-content>
              </td><td rowspan="1" colspan="1">1050</td><td rowspan="1" colspan="1">6</td></tr><tr><td rowspan="1" colspan="1">156</td><td rowspan="1" colspan="1">Central Greece, Etolia, Vardousia Mts., 7 km N of Grammeni Oxia</td><td rowspan="1" colspan="1">
                <named-content xmlns:xlink="http://www.w3.org/1999/xlink" content-type="dwc:verbatimCoordinates" xlink:type="simple"><named-content content-type="geo-json" specific-use="{&#34;type&#34;:&#34;Point&#34;,&#34;coordinates&#34;:[21.983333,38.766667]}" id="NCID0ESSAI" xlink:type="simple">N38°46', E21°59'</named-content></named-content>
              </td><td rowspan="1" colspan="1">1400</td><td rowspan="1" colspan="1">6</td></tr><tr><td rowspan="1" colspan="1">157</td><td rowspan="1" colspan="1">Central Greece, Etolia, Vardousia Mts., 7 km S of Gardiki</td><td rowspan="1" colspan="1">
                <named-content xmlns:xlink="http://www.w3.org/1999/xlink" content-type="dwc:verbatimCoordinates" xlink:type="simple"><named-content content-type="geo-json" specific-use="{&#34;type&#34;:&#34;Point&#34;,&#34;coordinates&#34;:[21.983333,38.750000]}" id="NCID0ELTAI" xlink:type="simple">N38°45', E21°59'</named-content></named-content>
              </td><td rowspan="1" colspan="1">1300</td><td rowspan="1" colspan="1">6</td></tr><tr><td rowspan="1" colspan="1">158</td><td rowspan="1" colspan="1">Central Greece, Etolia, Vardousia Mts., Terpsithea</td><td rowspan="1" colspan="1">
                <named-content xmlns:xlink="http://www.w3.org/1999/xlink" content-type="dwc:verbatimCoordinates" xlink:type="simple"><named-content content-type="geo-json" specific-use="{&#34;type&#34;:&#34;Point&#34;,&#34;coordinates&#34;:[21.983333,38.550000]}" id="NCID0EEUAI" xlink:type="simple">N38°33', E21°59'</named-content></named-content>
              </td><td rowspan="1" colspan="1">570</td><td rowspan="1" colspan="1">6</td></tr><tr><td rowspan="1" colspan="1">159</td><td rowspan="1" colspan="1">Central Greece, Etolia, Nafpaktos, R. Mornos, Limnitsa</td><td rowspan="1" colspan="1">
                <named-content xmlns:xlink="http://www.w3.org/1999/xlink" content-type="dwc:verbatimCoordinates" xlink:type="simple"><named-content content-type="geo-json" specific-use="{&#34;type&#34;:&#34;Point&#34;,&#34;coordinates&#34;:[21.983333,38.500000]}" id="NCID0E4UAI" xlink:type="simple">N38°30', E21°59'</named-content></named-content>
              </td><td rowspan="1" colspan="1">200</td><td rowspan="1" colspan="1">6</td></tr><tr><td rowspan="1" colspan="1">160</td><td rowspan="1" colspan="1">Central Greece, Etolia, Vardousia Mts., Elatovrisi</td><td rowspan="1" colspan="1">
                <named-content xmlns:xlink="http://www.w3.org/1999/xlink" content-type="dwc:verbatimCoordinates" xlink:type="simple"><named-content content-type="geo-json" specific-use="{&#34;type&#34;:&#34;Point&#34;,&#34;coordinates&#34;:[21.966667,38.650000]}" id="NCID0EWVAI" xlink:type="simple">N38°39', E21°58'</named-content></named-content>
              </td><td rowspan="1" colspan="1">750</td><td rowspan="1" colspan="1">6</td></tr><tr><td rowspan="1" colspan="1">161</td><td rowspan="1" colspan="1">Central Greece, Etolia, Vardousia Mts., Elato</td><td rowspan="1" colspan="1">
                <named-content xmlns:xlink="http://www.w3.org/1999/xlink" content-type="dwc:verbatimCoordinates" xlink:type="simple"><named-content content-type="geo-json" specific-use="{&#34;type&#34;:&#34;Point&#34;,&#34;coordinates&#34;:[21.966667,38.583333]}" id="NCID0EPWAI" xlink:type="simple">N38°35', E21°58'</named-content></named-content>
              </td><td rowspan="1" colspan="1">1000</td><td rowspan="1" colspan="1">6</td></tr><tr><td rowspan="1" colspan="1">162</td><td rowspan="1" colspan="1">Central Greece, Etolia, Vardousia Mts., 6 km S of Lefkada</td><td rowspan="1" colspan="1">
                <named-content xmlns:xlink="http://www.w3.org/1999/xlink" content-type="dwc:verbatimCoordinates" xlink:type="simple"><named-content content-type="geo-json" specific-use="{&#34;type&#34;:&#34;Point&#34;,&#34;coordinates&#34;:[21.950000,38.866667]}" id="NCID0EIXAI" xlink:type="simple">N38°52', E21°57'</named-content></named-content>
              </td><td rowspan="1" colspan="1">500</td><td rowspan="1" colspan="1">6</td></tr><tr><td rowspan="1" colspan="1">163</td><td rowspan="1" colspan="1">Central Greece, Etolia, Vardousia Mts., Gardiki</td><td rowspan="1" colspan="1">
                <named-content xmlns:xlink="http://www.w3.org/1999/xlink" content-type="dwc:verbatimCoordinates" xlink:type="simple"><named-content content-type="geo-json" specific-use="{&#34;type&#34;:&#34;Point&#34;,&#34;coordinates&#34;:[21.950000,38.850000]}" id="NCID0EBYAI" xlink:type="simple">N38°51', E21°57'</named-content></named-content>
              </td><td rowspan="1" colspan="1">580</td><td rowspan="1" colspan="1">6</td></tr><tr><td rowspan="1" colspan="1">164</td><td rowspan="1" colspan="1">Central Greece, Etolia, Vardousia Mts., 13 km S of Gardiki</td><td rowspan="1" colspan="1">
                <named-content xmlns:xlink="http://www.w3.org/1999/xlink" content-type="dwc:verbatimCoordinates" xlink:type="simple"><named-content content-type="geo-json" specific-use="{&#34;type&#34;:&#34;Point&#34;,&#34;coordinates&#34;:[21.950000,38.716667]}" id="NCID0E1YAI" xlink:type="simple">N38°43', E21°57'</named-content></named-content>
              </td><td rowspan="1" colspan="1">700</td><td rowspan="1" colspan="1">6</td></tr><tr><td rowspan="1" colspan="1">165</td><td rowspan="1" colspan="1">Central Greece, Etolia, Vardousia Mts., Pougkakia</td><td rowspan="1" colspan="1">
                <named-content xmlns:xlink="http://www.w3.org/1999/xlink" content-type="dwc:verbatimCoordinates" xlink:type="simple"><named-content content-type="geo-json" specific-use="{&#34;type&#34;:&#34;Point&#34;,&#34;coordinates&#34;:[21.933333,38.850000]}" id="NCID0ETZAI" xlink:type="simple">N38°51', E21°56'</named-content></named-content>
              </td><td rowspan="1" colspan="1">600</td><td rowspan="1" colspan="1">6</td></tr><tr><td rowspan="1" colspan="1">166</td><td rowspan="1" colspan="1">Central Greece, Etolia, Vardousia Mts., 2 km W of Gardiki</td><td rowspan="1" colspan="1">
                <named-content xmlns:xlink="http://www.w3.org/1999/xlink" content-type="dwc:verbatimCoordinates" xlink:type="simple"><named-content content-type="geo-json" specific-use="{&#34;type&#34;:&#34;Point&#34;,&#34;coordinates&#34;:[21.933333,38.816667]}" id="NCID0EM1AI" xlink:type="simple">N38°49', E21°56'</named-content></named-content>
              </td><td rowspan="1" colspan="1">1100</td><td rowspan="1" colspan="1">6</td></tr><tr><td rowspan="1" colspan="1">167</td><td rowspan="1" colspan="1">Central Greece, Etolia, Vardousia Mts., Grigorio</td><td rowspan="1" colspan="1">
                <named-content xmlns:xlink="http://www.w3.org/1999/xlink" content-type="dwc:verbatimCoordinates" xlink:type="simple"><named-content content-type="geo-json" specific-use="{&#34;type&#34;:&#34;Point&#34;,&#34;coordinates&#34;:[21.933333,38.633333]}" id="NCID0EF2AI" xlink:type="simple">N38°38', E21°56'</named-content></named-content>
              </td><td rowspan="1" colspan="1">1400</td><td rowspan="1" colspan="1">6</td></tr><tr><td rowspan="1" colspan="1">168</td><td rowspan="1" colspan="1">Central Greece, Tymfristos Mts., R. Sperhios, Lamia</td><td rowspan="1" colspan="1">
                <named-content xmlns:xlink="http://www.w3.org/1999/xlink" content-type="dwc:verbatimCoordinates" xlink:type="simple"><named-content content-type="geo-json" specific-use="{&#34;type&#34;:&#34;Point&#34;,&#34;coordinates&#34;:[21.916667,38.900000]}" id="NCID0E52AI" xlink:type="simple">N38°54', E21°55'</named-content></named-content>
              </td><td rowspan="1" colspan="1">550</td><td rowspan="1" colspan="1">6</td></tr><tr><td rowspan="1" colspan="1">169</td><td rowspan="1" colspan="1">Central Greece, Etolia, Vardousia Mts., Ano Chora</td><td rowspan="1" colspan="1">
                <named-content xmlns:xlink="http://www.w3.org/1999/xlink" content-type="dwc:verbatimCoordinates" xlink:type="simple"><named-content content-type="geo-json" specific-use="{&#34;type&#34;:&#34;Point&#34;,&#34;coordinates&#34;:[21.916667,38.600000]}" id="NCID0EX3AI" xlink:type="simple">N38°36', E21°55'</named-content></named-content>
              </td><td rowspan="1" colspan="1">700</td><td rowspan="1" colspan="1">6</td></tr><tr><td rowspan="1" colspan="1">170</td><td rowspan="1" colspan="1">Central Greece, Etolia, Panaitoliko Mts., Klepa</td><td rowspan="1" colspan="1">
                <named-content xmlns:xlink="http://www.w3.org/1999/xlink" content-type="dwc:verbatimCoordinates" xlink:type="simple"><named-content content-type="geo-json" specific-use="{&#34;type&#34;:&#34;Point&#34;,&#34;coordinates&#34;:[21.900000,38.683333]}" id="NCID0EQ4AI" xlink:type="simple">N38°41', E21°54'</named-content></named-content>
              </td><td rowspan="1" colspan="1">700</td><td rowspan="1" colspan="1">6</td></tr><tr><td rowspan="1" colspan="1">171</td><td rowspan="1" colspan="1">Central Greece, Etolia, Panaitoliko Mts., R. Evinos, Klepa</td><td rowspan="1" colspan="1">
                <named-content xmlns:xlink="http://www.w3.org/1999/xlink" content-type="dwc:verbatimCoordinates" xlink:type="simple"><named-content content-type="geo-json" specific-use="{&#34;type&#34;:&#34;Point&#34;,&#34;coordinates&#34;:[21.900000,38.666667]}" id="NCID0EJ5AI" xlink:type="simple">N38°40', E21°54'</named-content></named-content>
              </td><td rowspan="1" colspan="1">500</td><td rowspan="1" colspan="1">6</td></tr><tr><td rowspan="1" colspan="1">172</td><td rowspan="1" colspan="1">Central Greece, Etolia, Vardousia Mts., 3 km W of Kryoneri</td><td rowspan="1" colspan="1">
                <named-content xmlns:xlink="http://www.w3.org/1999/xlink" content-type="dwc:verbatimCoordinates" xlink:type="simple"><named-content content-type="geo-json" specific-use="{&#34;type&#34;:&#34;Point&#34;,&#34;coordinates&#34;:[21.900000,38.633333]}" id="NCID0EC6AI" xlink:type="simple">N38°38', E21°54'</named-content></named-content>
              </td><td rowspan="1" colspan="1">1100</td><td rowspan="1" colspan="1">6</td></tr><tr><td rowspan="1" colspan="1">173</td><td rowspan="1" colspan="1">Central Greece, Etolia, Vardousia Mts., Kato Chora</td><td rowspan="1" colspan="1">
                <named-content xmlns:xlink="http://www.w3.org/1999/xlink" content-type="dwc:verbatimCoordinates" xlink:type="simple"><named-content content-type="geo-json" specific-use="{&#34;type&#34;:&#34;Point&#34;,&#34;coordinates&#34;:[21.883333,38.600000]}" id="NCID0E26AI" xlink:type="simple">N38°36', E21°53'</named-content></named-content>
              </td><td rowspan="1" colspan="1">600</td><td rowspan="1" colspan="1">6</td></tr><tr><td rowspan="1" colspan="1">174</td><td rowspan="1" colspan="1">Central Greece, Etolia, Nafpaktos, Anthofito</td><td rowspan="1" colspan="1">
                <named-content xmlns:xlink="http://www.w3.org/1999/xlink" content-type="dwc:verbatimCoordinates" xlink:type="simple"><named-content content-type="geo-json" specific-use="{&#34;type&#34;:&#34;Point&#34;,&#34;coordinates&#34;:[21.866667,38.466667]}" id="NCID0EUABI" xlink:type="simple">N38°28', E21°52'</named-content></named-content>
              </td><td rowspan="1" colspan="1">100</td><td rowspan="1" colspan="1">6</td></tr><tr><td rowspan="1" colspan="1">175</td><td rowspan="1" colspan="1">Central Greece, Karpenisi, Agios Nikolaos</td><td rowspan="1" colspan="1">
                <named-content xmlns:xlink="http://www.w3.org/1999/xlink" content-type="dwc:verbatimCoordinates" xlink:type="simple"><named-content content-type="geo-json" specific-use="{&#34;type&#34;:&#34;Point&#34;,&#34;coordinates&#34;:[21.850000,38.883333]}" id="NCID0ENBBI" xlink:type="simple">N38°53', E21°51'</named-content></named-content>
              </td><td rowspan="1" colspan="1">1000</td><td rowspan="1" colspan="1">6</td></tr><tr><td rowspan="1" colspan="1">176</td><td rowspan="1" colspan="1">Central Greece, Etolia, Nafpaktos, tributory of R. Evinos, 6 km N of Pokista</td><td rowspan="1" colspan="1">
                <named-content xmlns:xlink="http://www.w3.org/1999/xlink" content-type="dwc:verbatimCoordinates" xlink:type="simple"><named-content content-type="geo-json" specific-use="{&#34;type&#34;:&#34;Point&#34;,&#34;coordinates&#34;:[21.850000,38.583333]}" id="NCID0EGCBI" xlink:type="simple">N38°35', E21°51'</named-content></named-content>
              </td><td rowspan="1" colspan="1">460</td><td rowspan="1" colspan="1">6</td></tr><tr><td rowspan="1" colspan="1">177</td><td rowspan="1" colspan="1">Central Greece, Etolia, R. Mornos, Nafpaktos</td><td rowspan="1" colspan="1">
                <named-content xmlns:xlink="http://www.w3.org/1999/xlink" content-type="dwc:verbatimCoordinates" xlink:type="simple"><named-content content-type="geo-json" specific-use="{&#34;type&#34;:&#34;Point&#34;,&#34;coordinates&#34;:[21.850000,38.383333]}" id="NCID0E6CBI" xlink:type="simple">N38°23', E21°51'</named-content></named-content>
              </td><td rowspan="1" colspan="1">10</td><td rowspan="1" colspan="1">6</td></tr><tr><td rowspan="1" colspan="1">178</td><td rowspan="1" colspan="1">Central Greece, Etolia, Agrinio, Panaitoliko Mts., R. Evinos, Agios Dimitros</td><td rowspan="1" colspan="1">
                <named-content xmlns:xlink="http://www.w3.org/1999/xlink" content-type="dwc:verbatimCoordinates" xlink:type="simple"><named-content content-type="geo-json" specific-use="{&#34;type&#34;:&#34;Point&#34;,&#34;coordinates&#34;:[21.816667,38.650000]}" id="NCID0EYDBI" xlink:type="simple">N38°39', E21°49'</named-content></named-content>
              </td><td rowspan="1" colspan="1">400</td><td rowspan="1" colspan="1">6</td></tr><tr><td rowspan="1" colspan="1">179</td><td rowspan="1" colspan="1">Central Greece, Etolia, Nafpaktos, 2 km N of Pokista</td><td rowspan="1" colspan="1">
                <named-content xmlns:xlink="http://www.w3.org/1999/xlink" content-type="dwc:verbatimCoordinates" xlink:type="simple"><named-content content-type="geo-json" specific-use="{&#34;type&#34;:&#34;Point&#34;,&#34;coordinates&#34;:[21.800000,38.566667]}" id="NCID0EREBI" xlink:type="simple">N38°34', E21°48'</named-content></named-content>
              </td><td rowspan="1" colspan="1">350</td><td rowspan="1" colspan="1">6</td></tr><tr><td rowspan="1" colspan="1">180</td><td rowspan="1" colspan="1">Central Greece, Etolia, Nafpaktos, Simos</td><td rowspan="1" colspan="1">
                <named-content xmlns:xlink="http://www.w3.org/1999/xlink" content-type="dwc:verbatimCoordinates" xlink:type="simple"><named-content content-type="geo-json" specific-use="{&#34;type&#34;:&#34;Point&#34;,&#34;coordinates&#34;:[21.800000,38.500000]}" id="NCID0EKFBI" xlink:type="simple">N38°30', E21°48'</named-content></named-content>
              </td><td rowspan="1" colspan="1">350</td><td rowspan="1" colspan="1">6</td></tr><tr><td rowspan="1" colspan="1">181</td><td rowspan="1" colspan="1">Central Greece, Etolia, Nafpaktos, Pokista</td><td rowspan="1" colspan="1">
                <named-content xmlns:xlink="http://www.w3.org/1999/xlink" content-type="dwc:verbatimCoordinates" xlink:type="simple"><named-content content-type="geo-json" specific-use="{&#34;type&#34;:&#34;Point&#34;,&#34;coordinates&#34;:[21.783333,38.566667]}" id="NCID0EDGBI" xlink:type="simple">N38°34', E21°47'</named-content></named-content>
              </td><td rowspan="1" colspan="1">370</td><td rowspan="1" colspan="1">6</td></tr><tr><td rowspan="1" colspan="1">182</td><td rowspan="1" colspan="1">Central Greece, Etolia, Agrinio, Peristra, 1 km S of Perkos</td><td rowspan="1" colspan="1">
                <named-content xmlns:xlink="http://www.w3.org/1999/xlink" content-type="dwc:verbatimCoordinates" xlink:type="simple"><named-content content-type="geo-json" specific-use="{&#34;type&#34;:&#34;Point&#34;,&#34;coordinates&#34;:[21.750000,38.633333]}" id="NCID0E3GBI" xlink:type="simple">N38°38', E21°45'</named-content></named-content>
              </td><td rowspan="1" colspan="1">300</td><td rowspan="1" colspan="1">6</td></tr><tr><td rowspan="1" colspan="1">183</td><td rowspan="1" colspan="1">Central Greece, Etolia, Agrinio, R. Evinos, Kato Hrisovitsa, Diasellaki</td><td rowspan="1" colspan="1">
                <named-content xmlns:xlink="http://www.w3.org/1999/xlink" content-type="dwc:verbatimCoordinates" xlink:type="simple"><named-content content-type="geo-json" specific-use="{&#34;type&#34;:&#34;Point&#34;,&#34;coordinates&#34;:[21.716667,38.566667]}" id="NCID0EVHBI" xlink:type="simple">N38°34', E21°43'</named-content></named-content>
              </td><td rowspan="1" colspan="1">230</td><td rowspan="1" colspan="1">6</td></tr><tr><td rowspan="1" colspan="1">184</td><td rowspan="1" colspan="1">Central Greece, Panaitoliko Mts., R. Tavropos, Kalesmeno</td><td rowspan="1" colspan="1">
                <named-content xmlns:xlink="http://www.w3.org/1999/xlink" content-type="dwc:verbatimCoordinates" xlink:type="simple"><named-content content-type="geo-json" specific-use="{&#34;type&#34;:&#34;Point&#34;,&#34;coordinates&#34;:[21.666667,38.933333]}" id="NCID0EOIBI" xlink:type="simple">N38°56', E21°40'</named-content></named-content>
              </td><td rowspan="1" colspan="1">300</td><td rowspan="1" colspan="1">6</td></tr><tr><td rowspan="1" colspan="1">185</td><td rowspan="1" colspan="1">Central Greece, Etolia, Agrinio, Panaitoliko Mts. R. Trikeriotis, Dermatio</td><td rowspan="1" colspan="1">
                <named-content xmlns:xlink="http://www.w3.org/1999/xlink" content-type="dwc:verbatimCoordinates" xlink:type="simple"><named-content content-type="geo-json" specific-use="{&#34;type&#34;:&#34;Point&#34;,&#34;coordinates&#34;:[21.666667,38.783333]}" id="NCID0EHJBI" xlink:type="simple">N38°47', E21°40'</named-content></named-content>
              </td><td rowspan="1" colspan="1">400</td><td rowspan="1" colspan="1">6</td></tr><tr><td rowspan="1" colspan="1">186</td><td rowspan="1" colspan="1">Central Greece, Etolia, Panaitoliko Mts., Prousos</td><td rowspan="1" colspan="1">
                <named-content xmlns:xlink="http://www.w3.org/1999/xlink" content-type="dwc:verbatimCoordinates" xlink:type="simple"><named-content content-type="geo-json" specific-use="{&#34;type&#34;:&#34;Point&#34;,&#34;coordinates&#34;:[21.650000,38.733333]}" id="NCID0EAKBI" xlink:type="simple">N38°44', E21°39'</named-content></named-content>
              </td><td rowspan="1" colspan="1">660</td><td rowspan="1" colspan="1">6</td></tr><tr><td rowspan="1" colspan="1">187</td><td rowspan="1" colspan="1">Central Greece, Etolia, Panaitoliko Mts., Chaliki, Ladikon</td><td rowspan="1" colspan="1">
                <named-content xmlns:xlink="http://www.w3.org/1999/xlink" content-type="dwc:verbatimCoordinates" xlink:type="simple"><named-content content-type="geo-json" specific-use="{&#34;type&#34;:&#34;Point&#34;,&#34;coordinates&#34;:[21.650000,38.683333]}" id="NCID0EZKBI" xlink:type="simple">N38°41', E21°39'</named-content></named-content>
              </td><td rowspan="1" colspan="1">900</td><td rowspan="1" colspan="1">6</td></tr><tr><td rowspan="1" colspan="1">188</td><td rowspan="1" colspan="1">Central Greece, Etolia, Panaitoliko Mts., Chaliki, Nerosirtis</td><td rowspan="1" colspan="1">
                <named-content xmlns:xlink="http://www.w3.org/1999/xlink" content-type="dwc:verbatimCoordinates" xlink:type="simple"><named-content content-type="geo-json" specific-use="{&#34;type&#34;:&#34;Point&#34;,&#34;coordinates&#34;:[21.650000,38.666667]}" id="NCID0ESLBI" xlink:type="simple">N38°40', E21°39'</named-content></named-content>
              </td><td rowspan="1" colspan="1">750</td><td rowspan="1" colspan="1">6</td></tr><tr><td rowspan="1" colspan="1">189</td><td rowspan="1" colspan="1">Central Greece, Etolia, Agrinio, Panaitoliko Mts., Anatoliki Frangista</td><td rowspan="1" colspan="1">
                <named-content xmlns:xlink="http://www.w3.org/1999/xlink" content-type="dwc:verbatimCoordinates" xlink:type="simple"><named-content content-type="geo-json" specific-use="{&#34;type&#34;:&#34;Point&#34;,&#34;coordinates&#34;:[21.616667,38.933333]}" id="NCID0ELMBI" xlink:type="simple">N38°56', E21°37'</named-content></named-content>
              </td><td rowspan="1" colspan="1">800</td><td rowspan="1" colspan="1">6</td></tr><tr><td rowspan="1" colspan="1">190</td><td rowspan="1" colspan="1">Central Greece, Etolia, Agrinio, Panaitoliko Mts., Potamoula</td><td rowspan="1" colspan="1">
                <named-content xmlns:xlink="http://www.w3.org/1999/xlink" content-type="dwc:verbatimCoordinates" xlink:type="simple"><named-content content-type="geo-json" specific-use="{&#34;type&#34;:&#34;Point&#34;,&#34;coordinates&#34;:[21.433333,38.733333]}" id="NCID0EENBI" xlink:type="simple">N38°44', E21°26'</named-content></named-content>
              </td><td rowspan="1" colspan="1">200</td><td rowspan="1" colspan="1">6</td></tr><tr><td rowspan="1" colspan="1">191</td><td rowspan="1" colspan="1">Central Greece, Etolia, Agrinio, Agia Soufia</td><td rowspan="1" colspan="1">
                <named-content xmlns:xlink="http://www.w3.org/1999/xlink" content-type="dwc:verbatimCoordinates" xlink:type="simple"><named-content content-type="geo-json" specific-use="{&#34;type&#34;:&#34;Point&#34;,&#34;coordinates&#34;:[21.433333,38.600000]}" id="NCID0E4NBI" xlink:type="simple">N38°36', E21°26'</named-content></named-content>
              </td><td rowspan="1" colspan="1">100</td><td rowspan="1" colspan="1">6</td></tr><tr><td rowspan="1" colspan="1">192</td><td rowspan="1" colspan="1">Central Greece, Etolia, Lamia, Pavliani</td><td rowspan="1" colspan="1">
                <named-content xmlns:xlink="http://www.w3.org/1999/xlink" content-type="dwc:verbatimCoordinates" xlink:type="simple"><named-content content-type="geo-json" specific-use="{&#34;type&#34;:&#34;Point&#34;,&#34;coordinates&#34;:[21.350000,38.733333]}" id="NCID0EWOBI" xlink:type="simple">N38°44', E21°21'</named-content></named-content>
              </td><td rowspan="1" colspan="1">100</td><td rowspan="1" colspan="1">6</td></tr><tr><td rowspan="1" colspan="1">193</td><td rowspan="1" colspan="1">Central Greece, Etolia, Agrinio, Panaitoliko Mts., Megali Chora</td><td rowspan="1" colspan="1">
                <named-content xmlns:xlink="http://www.w3.org/1999/xlink" content-type="dwc:verbatimCoordinates" xlink:type="simple"><named-content content-type="geo-json" specific-use="{&#34;type&#34;:&#34;Point&#34;,&#34;coordinates&#34;:[21.350000,38.633333]}" id="NCID0EPPBI" xlink:type="simple">N38°38', E21°21'</named-content></named-content>
              </td><td rowspan="1" colspan="1">40</td><td rowspan="1" colspan="1">6</td></tr><tr><td rowspan="1" colspan="1">194</td><td rowspan="1" colspan="1">Central Greece, Etolia, Giona Mts., Sikia</td><td rowspan="1" colspan="1">
                <named-content xmlns:xlink="http://www.w3.org/1999/xlink" content-type="dwc:verbatimCoordinates" xlink:type="simple"><named-content content-type="geo-json" specific-use="{&#34;type&#34;:&#34;Point&#34;,&#34;coordinates&#34;:[21.183333,38.633333]}" id="NCID0EIQBI" xlink:type="simple">N38°38', E21°11'</named-content></named-content>
              </td><td rowspan="1" colspan="1">510</td><td rowspan="1" colspan="1">6</td></tr><tr><td rowspan="1" colspan="1">195</td><td rowspan="1" colspan="1">Central Greece, Oeta Mts., stream Valorema, Pavliani</td><td rowspan="1" colspan="2">Unspecified</td><td rowspan="1" colspan="1">1600</td><td rowspan="1" colspan="1">6</td></tr><tr><td rowspan="1" colspan="1">196</td><td rowspan="1" colspan="1">Central Greece, Etolia, Agrinio, Ahlavokastro</td><td rowspan="1" colspan="2">Unspecified</td><td rowspan="1" colspan="1">6</td></tr><tr><td rowspan="1" colspan="1">197</td><td rowspan="1" colspan="1">Central Greece, Etolia, Arta, Loutraki</td><td rowspan="1" colspan="2">Unspecified</td><td rowspan="1" colspan="1">6</td></tr><tr><td rowspan="1" colspan="1">198</td><td rowspan="1" colspan="1">Central Greece, Etolia, Agrinio, Panaitoliko Mts., Houni</td><td rowspan="1" colspan="2">Unspecified</td><td rowspan="1" colspan="1">6</td></tr><tr><td rowspan="1" colspan="1">199</td><td rowspan="1" colspan="1">Central Greece, Etolia, Agrinio, Panaitoliko Mts., Palagohori</td><td rowspan="1" colspan="2">Unspecified</td><td rowspan="1" colspan="1">6</td></tr><tr><td rowspan="1" colspan="1">200</td><td rowspan="1" colspan="1">Central Greece, Etolia, Nafpaktos, Avrorema bridge</td><td rowspan="1" colspan="2">Unspecified</td><td rowspan="1" colspan="1">6</td></tr><tr><td rowspan="1" colspan="1">201</td><td rowspan="1" colspan="1">Central Greece, Central Euboea</td><td rowspan="1" colspan="2">Unspecified</td><td rowspan="1" colspan="1">6</td></tr><tr><td rowspan="1" colspan="1">202</td><td rowspan="1" colspan="1">Central Greece, Etolia, Agrinio, Panaitoliko Mts., 3 km N of Hani Lioliou</td><td rowspan="1" colspan="2">Unspecified</td><td rowspan="1" colspan="1">6</td></tr><tr><td rowspan="1" colspan="1">203</td><td rowspan="1" colspan="1">Central Greece, Etolia, Nafpaktos, Koutsopanneika</td><td rowspan="1" colspan="2">Unspecified</td><td rowspan="1" colspan="1">6</td></tr><tr><td rowspan="1" colspan="1">204</td><td rowspan="1" colspan="1">Dodecanese islands, Rhodes, 3 km E of Archipolis</td><td rowspan="1" colspan="1">
                <named-content xmlns:xlink="http://www.w3.org/1999/xlink" content-type="dwc:verbatimCoordinates" xlink:type="simple"><named-content content-type="geo-json" specific-use="{&#34;type&#34;:&#34;Point&#34;,&#34;coordinates&#34;:[28.100000,36.250000]}" id="NCID0EZUBI" xlink:type="simple">N36°15', E28°06'</named-content></named-content>
              </td><td rowspan="1" colspan="1">100</td><td rowspan="1" colspan="1">6</td></tr><tr><td rowspan="1" colspan="1">205</td><td rowspan="1" colspan="1">Dodecanese islands, Rhodes, near Archipolis</td><td rowspan="1" colspan="1">
                <named-content xmlns:xlink="http://www.w3.org/1999/xlink" content-type="dwc:verbatimCoordinates" xlink:type="simple"><named-content content-type="geo-json" specific-use="{&#34;type&#34;:&#34;Point&#34;,&#34;coordinates&#34;:[28.050000,36.250000]}" id="NCID0ESVBI" xlink:type="simple">N36°15', E28°03'</named-content></named-content>
              </td><td rowspan="1" colspan="1">200</td><td rowspan="1" colspan="1">6</td></tr><tr><td rowspan="1" colspan="1">206</td><td rowspan="1" colspan="1">Cyclades islands, Naxos, S of Koronis</td><td rowspan="1" colspan="1">
                <named-content xmlns:xlink="http://www.w3.org/1999/xlink" content-type="dwc:verbatimCoordinates" xlink:type="simple"><named-content content-type="geo-json" specific-use="{&#34;type&#34;:&#34;Point&#34;,&#34;coordinates&#34;:[25.533333,37.133333]}" id="NCID0ELWBI" xlink:type="simple">N37°08', E25°32'</named-content></named-content>
              </td><td rowspan="1" colspan="1">630</td><td rowspan="1" colspan="1">6</td></tr><tr><td rowspan="1" colspan="1">207</td><td rowspan="1" colspan="1">Cyclades islands, Andros, Apikia</td><td rowspan="1" colspan="1">
                <named-content xmlns:xlink="http://www.w3.org/1999/xlink" content-type="dwc:verbatimCoordinates" xlink:type="simple"><named-content content-type="geo-json" specific-use="{&#34;type&#34;:&#34;Point&#34;,&#34;coordinates&#34;:[24.900000,37.850000]}" id="NCID0EEXBI" xlink:type="simple">N37°51', E24°54'</named-content></named-content>
              </td><td rowspan="1" colspan="1">220</td><td rowspan="1" colspan="1">6</td></tr><tr><td rowspan="1" colspan="1">208</td><td rowspan="1" colspan="1">Cyclades islands, Andros</td><td rowspan="1" colspan="2">Unspecified</td><td rowspan="1" colspan="1">6</td></tr><tr><td rowspan="1" colspan="1">209</td><td rowspan="1" colspan="1">Peloponnese, Taygetos Mts. (below summit)</td><td rowspan="1" colspan="1">
                <named-content xmlns:xlink="http://www.w3.org/1999/xlink" content-type="dwc:verbatimCoordinates" xlink:type="simple"><named-content content-type="geo-json" specific-use="{&#34;type&#34;:&#34;Point&#34;,&#34;coordinates&#34;:[22.383333,36.933333]}" id="NCID0EKYBI" xlink:type="simple">N36°56', E22°23'</named-content></named-content>
              </td><td rowspan="1" colspan="1">900</td><td rowspan="1" colspan="1">6</td></tr><tr><td rowspan="1" colspan="1">210</td><td rowspan="1" colspan="1">Peloponnese, village Akrata</td><td rowspan="1" colspan="1">
                <named-content xmlns:xlink="http://www.w3.org/1999/xlink" content-type="dwc:verbatimCoordinates" xlink:type="simple"><named-content content-type="geo-json" specific-use="{&#34;type&#34;:&#34;Point&#34;,&#34;coordinates&#34;:[22.300000,38.150000]}" id="NCID0EDZBI" xlink:type="simple">N38°09', E22°18'</named-content></named-content>
              </td><td rowspan="1" colspan="1">80</td><td rowspan="1" colspan="1">6</td></tr><tr><td rowspan="1" colspan="1">211</td><td rowspan="1" colspan="1">Peloponnese, R. Krathis, Voutsimos</td><td rowspan="1" colspan="1">
                <named-content xmlns:xlink="http://www.w3.org/1999/xlink" content-type="dwc:verbatimCoordinates" xlink:type="simple"><named-content content-type="geo-json" specific-use="{&#34;type&#34;:&#34;Point&#34;,&#34;coordinates&#34;:[22.266667,38.133333]}" id="NCID0E3ZBI" xlink:type="simple">N38°08', E22°16'</named-content></named-content>
              </td><td rowspan="1" colspan="1">160</td><td rowspan="1" colspan="1">6</td></tr><tr><td rowspan="1" colspan="1">212</td><td rowspan="1" colspan="1">Peloponnese, Aroania Mts., 2 km S of Zarouchla</td><td rowspan="1" colspan="1">
                <named-content xmlns:xlink="http://www.w3.org/1999/xlink" content-type="dwc:verbatimCoordinates" xlink:type="simple"><named-content content-type="geo-json" specific-use="{&#34;type&#34;:&#34;Point&#34;,&#34;coordinates&#34;:[22.266667,37.966667]}" id="NCID0EV1BI" xlink:type="simple">N37°58', E22°16'</named-content></named-content>
              </td><td rowspan="1" colspan="1">1200</td><td rowspan="1" colspan="1">6</td></tr><tr><td rowspan="1" colspan="1">213</td><td rowspan="1" colspan="1">Peloponnese, 3 km N of Agia Varvara</td><td rowspan="1" colspan="1">
                <named-content xmlns:xlink="http://www.w3.org/1999/xlink" content-type="dwc:verbatimCoordinates" xlink:type="simple"><named-content content-type="geo-json" specific-use="{&#34;type&#34;:&#34;Point&#34;,&#34;coordinates&#34;:[22.250000,38.016667]}" id="NCID0EO2BI" xlink:type="simple">N38°01', E22°15'</named-content></named-content>
              </td><td rowspan="1" colspan="1">900</td><td rowspan="1" colspan="1">6</td></tr><tr><td rowspan="1" colspan="1">214</td><td rowspan="1" colspan="1">Peloponnese, R. Krathis, 7 km N of Peristera</td><td rowspan="1" colspan="1">
                <named-content xmlns:xlink="http://www.w3.org/1999/xlink" content-type="dwc:verbatimCoordinates" xlink:type="simple"><named-content content-type="geo-json" specific-use="{&#34;type&#34;:&#34;Point&#34;,&#34;coordinates&#34;:[22.233333,38.083333]}" id="NCID0EH3BI" xlink:type="simple">N38°05', E22°14'</named-content></named-content>
              </td><td rowspan="1" colspan="1">600</td><td rowspan="1" colspan="1">6</td></tr><tr><td rowspan="1" colspan="1">215</td><td rowspan="1" colspan="1">Peloponnese, tributary of R. Krathis, 7 km N of Peristera</td><td rowspan="1" colspan="1">
                <named-content xmlns:xlink="http://www.w3.org/1999/xlink" content-type="dwc:verbatimCoordinates" xlink:type="simple"><named-content content-type="geo-json" specific-use="{&#34;type&#34;:&#34;Point&#34;,&#34;coordinates&#34;:[22.233333,38.050000]}" id="NCID0EA4BI" xlink:type="simple">N38°03', E22°14'</named-content></named-content>
              </td><td rowspan="1" colspan="1">720</td><td rowspan="1" colspan="1">6</td></tr><tr><td rowspan="1" colspan="1">216</td><td rowspan="1" colspan="1">Peloponnese, 2 km N of Peristera</td><td rowspan="1" colspan="1">
                <named-content xmlns:xlink="http://www.w3.org/1999/xlink" content-type="dwc:verbatimCoordinates" xlink:type="simple"><named-content content-type="geo-json" specific-use="{&#34;type&#34;:&#34;Point&#34;,&#34;coordinates&#34;:[22.233333,38.033333]}" id="NCID0EZ4BI" xlink:type="simple">N38°02', E22°14'</named-content></named-content>
              </td><td rowspan="1" colspan="1">800</td><td rowspan="1" colspan="1">6</td></tr><tr><td rowspan="1" colspan="1">217</td><td rowspan="1" colspan="1">Peloponnese, R. Krathis, Peristera</td><td rowspan="1" colspan="1">
                <named-content xmlns:xlink="http://www.w3.org/1999/xlink" content-type="dwc:verbatimCoordinates" xlink:type="simple"><named-content content-type="geo-json" specific-use="{&#34;type&#34;:&#34;Point&#34;,&#34;coordinates&#34;:[22.233333,38.000000]}" id="NCID0ES5BI" xlink:type="simple">N38°00', E22°14'</named-content></named-content>
              </td><td rowspan="1" colspan="1">1000</td><td rowspan="1" colspan="1">6</td></tr><tr><td rowspan="1" colspan="1">218</td><td rowspan="1" colspan="1">Peloponnese, Aroania Mts., 4 km S of Solos</td><td rowspan="1" colspan="1">
                <named-content xmlns:xlink="http://www.w3.org/1999/xlink" content-type="dwc:verbatimCoordinates" xlink:type="simple"><named-content content-type="geo-json" specific-use="{&#34;type&#34;:&#34;Point&#34;,&#34;coordinates&#34;:[22.233333,37.983333]}" id="NCID0EL6BI" xlink:type="simple">N37°59', E22°14'</named-content></named-content>
              </td><td rowspan="1" colspan="1">1250</td><td rowspan="1" colspan="1">6</td></tr><tr><td rowspan="1" colspan="1">219</td><td rowspan="1" colspan="1">Peloponnese, Ano Potames, Kalivitis</td><td rowspan="1" colspan="1">
                <named-content xmlns:xlink="http://www.w3.org/1999/xlink" content-type="dwc:verbatimCoordinates" xlink:type="simple"><named-content content-type="geo-json" specific-use="{&#34;type&#34;:&#34;Point&#34;,&#34;coordinates&#34;:[22.216667,38.116667]}" id="NCID0EEACI" xlink:type="simple">N38°07', E22°13'</named-content></named-content>
              </td><td rowspan="1" colspan="1">670</td><td rowspan="1" colspan="1">6</td></tr><tr><td rowspan="1" colspan="1">220</td><td rowspan="1" colspan="1">Peloponnese, Aroania Mts., Zarouhla</td><td rowspan="1" colspan="1">
                <named-content xmlns:xlink="http://www.w3.org/1999/xlink" content-type="dwc:verbatimCoordinates" xlink:type="simple"><named-content content-type="geo-json" specific-use="{&#34;type&#34;:&#34;Point&#34;,&#34;coordinates&#34;:[22.216667,37.983333]}" id="NCID0E4ACI" xlink:type="simple">N37°59', E22°13'</named-content></named-content>
              </td><td rowspan="1" colspan="1">1100</td><td rowspan="1" colspan="1">6</td></tr><tr><td rowspan="1" colspan="1">221</td><td rowspan="1" colspan="1">Peloponnese, Aroania Mts., below Xelmos , Valtos, Zarelia</td><td rowspan="1" colspan="1">
                <named-content xmlns:xlink="http://www.w3.org/1999/xlink" content-type="dwc:verbatimCoordinates" xlink:type="simple"><named-content content-type="geo-json" specific-use="{&#34;type&#34;:&#34;Point&#34;,&#34;coordinates&#34;:[22.200000,37.916667]}" id="NCID0EWBCI" xlink:type="simple">N37°55', E22°12'</named-content></named-content>
              </td><td rowspan="1" colspan="1">830</td><td rowspan="1" colspan="1">6</td></tr><tr><td rowspan="1" colspan="1">222</td><td rowspan="1" colspan="1">Peloponnese, Likouria (below village)</td><td rowspan="1" colspan="1">
                <named-content xmlns:xlink="http://www.w3.org/1999/xlink" content-type="dwc:verbatimCoordinates" xlink:type="simple"><named-content content-type="geo-json" specific-use="{&#34;type&#34;:&#34;Point&#34;,&#34;coordinates&#34;:[22.200000,37.850000]}" id="NCID0EPCCI" xlink:type="simple">N37°51', E22°12'</named-content></named-content>
              </td><td rowspan="1" colspan="1">700</td><td rowspan="1" colspan="1">6</td></tr><tr><td rowspan="1" colspan="1">223</td><td rowspan="1" colspan="1">Peloponnese, Aroania Mts., Kalivia</td><td rowspan="1" colspan="1">
                <named-content xmlns:xlink="http://www.w3.org/1999/xlink" content-type="dwc:verbatimCoordinates" xlink:type="simple"><named-content content-type="geo-json" specific-use="{&#34;type&#34;:&#34;Point&#34;,&#34;coordinates&#34;:[22.166667,37.833333]}" id="NCID0EIDCI" xlink:type="simple">N37°50', E22°10'</named-content></named-content>
              </td><td rowspan="1" colspan="1">470</td><td rowspan="1" colspan="1">6</td></tr><tr><td rowspan="1" colspan="1">224</td><td rowspan="1" colspan="1">Peloponnese, Aroania Mts., Krinofita</td><td rowspan="1" colspan="1">
                <named-content xmlns:xlink="http://www.w3.org/1999/xlink" content-type="dwc:verbatimCoordinates" xlink:type="simple"><named-content content-type="geo-json" specific-use="{&#34;type&#34;:&#34;Point&#34;,&#34;coordinates&#34;:[22.166667,37.816667]}" id="NCID0EBECI" xlink:type="simple">N37°49', E22°10'</named-content></named-content>
              </td><td rowspan="1" colspan="1">460</td><td rowspan="1" colspan="1">6</td></tr><tr><td rowspan="1" colspan="1">225</td><td rowspan="1" colspan="1">Peloponnese, Pagrati</td><td rowspan="1" colspan="1">
                <named-content xmlns:xlink="http://www.w3.org/1999/xlink" content-type="dwc:verbatimCoordinates" xlink:type="simple"><named-content content-type="geo-json" specific-use="{&#34;type&#34;:&#34;Point&#34;,&#34;coordinates&#34;:[22.150000,37.816667]}" id="NCID0E1ECI" xlink:type="simple">N37°49', E22°09'</named-content></named-content>
              </td><td rowspan="1" colspan="1">450</td><td rowspan="1" colspan="1">6</td></tr><tr><td rowspan="1" colspan="1">226</td><td rowspan="1" colspan="1">Peloponnese, Aroania Mts., Kastria</td><td rowspan="1" colspan="1">
                <named-content xmlns:xlink="http://www.w3.org/1999/xlink" content-type="dwc:verbatimCoordinates" xlink:type="simple"><named-content content-type="geo-json" specific-use="{&#34;type&#34;:&#34;Point&#34;,&#34;coordinates&#34;:[22.133333,37.933333]}" id="NCID0ETFCI" xlink:type="simple">N37°56', E22°08'</named-content></named-content>
              </td><td rowspan="1" colspan="1">670</td><td rowspan="1" colspan="1">6</td></tr><tr><td rowspan="1" colspan="1">227</td><td rowspan="1" colspan="1">Peloponnese, Kato Klitoria</td><td rowspan="1" colspan="1">
                <named-content xmlns:xlink="http://www.w3.org/1999/xlink" content-type="dwc:verbatimCoordinates" xlink:type="simple"><named-content content-type="geo-json" specific-use="{&#34;type&#34;:&#34;Point&#34;,&#34;coordinates&#34;:[22.133333,37.883333]}" id="NCID0EMGCI" xlink:type="simple">N37°53', E22°08'</named-content></named-content>
              </td><td rowspan="1" colspan="1">500</td><td rowspan="1" colspan="1">6</td></tr><tr><td rowspan="1" colspan="1">228</td><td rowspan="1" colspan="1">Peloponnese, Aroania Mts., Xelmos (above)</td><td rowspan="1" colspan="1">
                <named-content xmlns:xlink="http://www.w3.org/1999/xlink" content-type="dwc:verbatimCoordinates" xlink:type="simple"><named-content content-type="geo-json" specific-use="{&#34;type&#34;:&#34;Point&#34;,&#34;coordinates&#34;:[22.100000,38.033333]}" id="NCID0EFHCI" xlink:type="simple">N38°02', E22°06'</named-content></named-content>
              </td><td rowspan="1" colspan="1">700</td><td rowspan="1" colspan="1">6</td></tr><tr><td rowspan="1" colspan="1">229</td><td rowspan="1" colspan="1">Peloponnese, Labia Mts., Amigdalia</td><td rowspan="1" colspan="1">
                <named-content xmlns:xlink="http://www.w3.org/1999/xlink" content-type="dwc:verbatimCoordinates" xlink:type="simple"><named-content content-type="geo-json" specific-use="{&#34;type&#34;:&#34;Point&#34;,&#34;coordinates&#34;:[22.100000,37.816667]}" id="NCID0E5HCI" xlink:type="simple">N37°49', E22°06'</named-content></named-content>
              </td><td rowspan="1" colspan="1">440</td><td rowspan="1" colspan="1">6</td></tr><tr><td rowspan="1" colspan="1">230</td><td rowspan="1" colspan="1">Peloponnese, R. Piro, Elliniko</td><td rowspan="1" colspan="1">
                <named-content xmlns:xlink="http://www.w3.org/1999/xlink" content-type="dwc:verbatimCoordinates" xlink:type="simple"><named-content content-type="geo-json" specific-use="{&#34;type&#34;:&#34;Point&#34;,&#34;coordinates&#34;:[22.033333,37.500000]}" id="NCID0EXICI" xlink:type="simple">N37°30', E22°02'</named-content></named-content>
              </td><td rowspan="1" colspan="1">220</td><td rowspan="1" colspan="1">6</td></tr><tr><td rowspan="1" colspan="1">231</td><td rowspan="1" colspan="1">Peloponnese, Panachaiko Mts., tributory of R. Selinous, Leontio</td><td rowspan="1" colspan="1">
                <named-content xmlns:xlink="http://www.w3.org/1999/xlink" content-type="dwc:verbatimCoordinates" xlink:type="simple"><named-content content-type="geo-json" specific-use="{&#34;type&#34;:&#34;Point&#34;,&#34;coordinates&#34;:[21.933333,38.100000]}" id="NCID0EQJCI" xlink:type="simple">N38°06', E21°56'</named-content></named-content>
              </td><td rowspan="1" colspan="1">700</td><td rowspan="1" colspan="1">6</td></tr><tr><td rowspan="1" colspan="1">232</td><td rowspan="1" colspan="1">Peloponnese, Panachaiko Mts., Leontio</td><td rowspan="1" colspan="1">
                <named-content xmlns:xlink="http://www.w3.org/1999/xlink" content-type="dwc:verbatimCoordinates" xlink:type="simple"><named-content content-type="geo-json" specific-use="{&#34;type&#34;:&#34;Point&#34;,&#34;coordinates&#34;:[21.916667,38.100000]}" id="NCID0EJKCI" xlink:type="simple">N38°06', E21°55'</named-content></named-content>
              </td><td rowspan="1" colspan="1">640</td><td rowspan="1" colspan="1">6</td></tr><tr><td rowspan="1" colspan="1">233</td><td rowspan="1" colspan="1">Peloponnese, Erymanthos Mts., Lechouri</td><td rowspan="1" colspan="1">
                <named-content xmlns:xlink="http://www.w3.org/1999/xlink" content-type="dwc:verbatimCoordinates" xlink:type="simple"><named-content content-type="geo-json" specific-use="{&#34;type&#34;:&#34;Point&#34;,&#34;coordinates&#34;:[21.916667,37.900000]}" id="NCID0ECLCI" xlink:type="simple">N37°54', E21°55'</named-content></named-content>
              </td><td rowspan="1" colspan="1">660</td><td rowspan="1" colspan="1">6</td></tr><tr><td rowspan="1" colspan="1">234</td><td rowspan="1" colspan="1">Peloponnese, Panachaiko Mts., Veteika</td><td rowspan="1" colspan="1">
                <named-content xmlns:xlink="http://www.w3.org/1999/xlink" content-type="dwc:verbatimCoordinates" xlink:type="simple"><named-content content-type="geo-json" specific-use="{&#34;type&#34;:&#34;Point&#34;,&#34;coordinates&#34;:[21.900000,38.133333]}" id="NCID0E2LCI" xlink:type="simple">N38°08', E21°54'</named-content></named-content>
              </td><td rowspan="1" colspan="1">970</td><td rowspan="1" colspan="1">6</td></tr><tr><td rowspan="1" colspan="1">235</td><td rowspan="1" colspan="1">Peloponnese, Erymanthos Mts., Kato Vlasia</td><td rowspan="1" colspan="1">
                <named-content xmlns:xlink="http://www.w3.org/1999/xlink" content-type="dwc:verbatimCoordinates" xlink:type="simple"><named-content content-type="geo-json" specific-use="{&#34;type&#34;:&#34;Point&#34;,&#34;coordinates&#34;:[21.900000,38.000000]}" id="NCID0EUMCI" xlink:type="simple">N38°00', E21°54'</named-content></named-content>
              </td><td rowspan="1" colspan="1">740</td><td rowspan="1" colspan="1">6</td></tr><tr><td rowspan="1" colspan="1">236</td><td rowspan="1" colspan="1">Peloponnese, Panachaiko Mts., Kounaveika (near village)</td><td rowspan="1" colspan="1">
                <named-content xmlns:xlink="http://www.w3.org/1999/xlink" content-type="dwc:verbatimCoordinates" xlink:type="simple"><named-content content-type="geo-json" specific-use="{&#34;type&#34;:&#34;Point&#34;,&#34;coordinates&#34;:[21.883333,38.133333]}" id="NCID0ENNCI" xlink:type="simple">N38°08', E21°53'</named-content></named-content>
              </td><td rowspan="1" colspan="1">950</td><td rowspan="1" colspan="1">6</td></tr><tr><td rowspan="1" colspan="1">237</td><td rowspan="1" colspan="1">Peloponnese, Panachaiko Mts., Moira</td><td rowspan="1" colspan="1">
                <named-content xmlns:xlink="http://www.w3.org/1999/xlink" content-type="dwc:verbatimCoordinates" xlink:type="simple"><named-content content-type="geo-json" specific-use="{&#34;type&#34;:&#34;Point&#34;,&#34;coordinates&#34;:[21.850000,38.150000]}" id="NCID0EGOCI" xlink:type="simple">N38°09', E21°51'</named-content></named-content>
              </td><td rowspan="1" colspan="1">750</td><td rowspan="1" colspan="1">6</td></tr><tr><td rowspan="1" colspan="1">238</td><td rowspan="1" colspan="1">Peloponnese, Panachaiko Mts., Moira (after village)</td><td rowspan="1" colspan="1">
                <named-content xmlns:xlink="http://www.w3.org/1999/xlink" content-type="dwc:verbatimCoordinates" xlink:type="simple"><named-content content-type="geo-json" specific-use="{&#34;type&#34;:&#34;Point&#34;,&#34;coordinates&#34;:[21.850000,38.133333]}" id="NCID0E6OCI" xlink:type="simple">N38°08', E21°51'</named-content></named-content>
              </td><td rowspan="1" colspan="1">800</td><td rowspan="1" colspan="1">6</td></tr><tr><td rowspan="1" colspan="1">239</td><td rowspan="1" colspan="1">Peloponnese, Erymanthos Mts., Profitis Ilias</td><td rowspan="1" colspan="1">
                <named-content xmlns:xlink="http://www.w3.org/1999/xlink" content-type="dwc:verbatimCoordinates" xlink:type="simple"><named-content content-type="geo-json" specific-use="{&#34;type&#34;:&#34;Point&#34;,&#34;coordinates&#34;:[21.850000,38.033333]}" id="NCID0EYPCI" xlink:type="simple">N38°02', E21°51'</named-content></named-content>
              </td><td rowspan="1" colspan="1">480</td><td rowspan="1" colspan="1">6</td></tr><tr><td rowspan="1" colspan="1">240</td><td rowspan="1" colspan="1">Peloponnese, Ano Kastritsi, stream</td><td rowspan="1" colspan="1">
                <named-content xmlns:xlink="http://www.w3.org/1999/xlink" content-type="dwc:verbatimCoordinates" xlink:type="simple"><named-content content-type="geo-json" specific-use="{&#34;type&#34;:&#34;Point&#34;,&#34;coordinates&#34;:[21.833333,38.266667]}" id="NCID0ERQCI" xlink:type="simple">N38°16', E21°50'</named-content></named-content>
              </td><td rowspan="1" colspan="1">500</td><td rowspan="1" colspan="1">6</td></tr><tr><td rowspan="1" colspan="1">241</td><td rowspan="1" colspan="1">Peloponnese, Erymanthos Mts., Stavrohori, Eliniko</td><td rowspan="1" colspan="1">
                <named-content xmlns:xlink="http://www.w3.org/1999/xlink" content-type="dwc:verbatimCoordinates" xlink:type="simple"><named-content content-type="geo-json" specific-use="{&#34;type&#34;:&#34;Point&#34;,&#34;coordinates&#34;:[21.833333,38.050000]}" id="NCID0EKRCI" xlink:type="simple">N38°03', E21°50'</named-content></named-content>
              </td><td rowspan="1" colspan="1">380</td><td rowspan="1" colspan="1">6</td></tr><tr><td rowspan="1" colspan="1">242</td><td rowspan="1" colspan="1">Peloponnese, Panachaiko Mts., Souli</td><td rowspan="1" colspan="1">
                <named-content xmlns:xlink="http://www.w3.org/1999/xlink" content-type="dwc:verbatimCoordinates" xlink:type="simple"><named-content content-type="geo-json" specific-use="{&#34;type&#34;:&#34;Point&#34;,&#34;coordinates&#34;:[21.800000,38.183333]}" id="NCID0EDSCI" xlink:type="simple">N38°11', E21°48'</named-content></named-content>
              </td><td rowspan="1" colspan="1">380</td><td rowspan="1" colspan="1">6</td></tr><tr><td rowspan="1" colspan="1">243</td><td rowspan="1" colspan="1">Peloponnese, Erymanthos Mts., S of Spartia</td><td rowspan="1" colspan="1">
                <named-content xmlns:xlink="http://www.w3.org/1999/xlink" content-type="dwc:verbatimCoordinates" xlink:type="simple"><named-content content-type="geo-json" specific-use="{&#34;type&#34;:&#34;Point&#34;,&#34;coordinates&#34;:[21.766667,37.966667]}" id="NCID0E3SCI" xlink:type="simple">N37°58', E21°46'</named-content></named-content>
              </td><td rowspan="1" colspan="1">800</td><td rowspan="1" colspan="1">6</td></tr><tr><td rowspan="1" colspan="1">244</td><td rowspan="1" colspan="1">Peloponnese, Erymanthos Mts., Manesi</td><td rowspan="1" colspan="1">
                <named-content xmlns:xlink="http://www.w3.org/1999/xlink" content-type="dwc:verbatimCoordinates" xlink:type="simple"><named-content content-type="geo-json" specific-use="{&#34;type&#34;:&#34;Point&#34;,&#34;coordinates&#34;:[21.716667,37.983333]}" id="NCID0EVTCI" xlink:type="simple">N37°59', E21°43'</named-content></named-content>
              </td><td rowspan="1" colspan="1">350</td><td rowspan="1" colspan="1">6</td></tr><tr><td rowspan="1" colspan="1">245</td><td rowspan="1" colspan="1">Peloponnese, Stavrodromi</td><td rowspan="1" colspan="1">
                <named-content xmlns:xlink="http://www.w3.org/1999/xlink" content-type="dwc:verbatimCoordinates" xlink:type="simple"><named-content content-type="geo-json" specific-use="{&#34;type&#34;:&#34;Point&#34;,&#34;coordinates&#34;:[21.666667,37.933333]}" id="NCID0EOUCI" xlink:type="simple">N37°56', E21°40'</named-content></named-content>
              </td><td rowspan="1" colspan="1">280</td><td rowspan="1" colspan="1">6</td></tr><tr><td rowspan="1" colspan="1">246</td><td rowspan="1" colspan="1">Peloponnese, Abelokipi</td><td rowspan="1" colspan="2">Unspecified</td><td rowspan="1" colspan="1">6</td></tr><tr><td rowspan="1" colspan="1">247</td><td rowspan="1" colspan="1">Peloponnese, E of Olympia</td><td rowspan="1" colspan="2">Unspecified</td><td rowspan="1" colspan="1">630</td><td rowspan="1" colspan="1">6</td></tr><tr><td rowspan="1" colspan="1">248</td><td rowspan="1" colspan="1">Peloponnese, Panachaiko Mts., Kristalovrisi (stream)</td><td rowspan="1" colspan="2">Unspecified</td><td rowspan="1" colspan="1">6</td></tr><tr><td rowspan="1" colspan="1">249</td><td rowspan="1" colspan="1">Peloponnese, Erymanthos Mts., Kalamata</td><td rowspan="1" colspan="2">Unspecified</td><td rowspan="1" colspan="1">6</td></tr><tr><td rowspan="1" colspan="1">250</td><td rowspan="1" colspan="1">Crete, E of Agios Ioannis</td><td rowspan="1" colspan="1">
                <named-content xmlns:xlink="http://www.w3.org/1999/xlink" content-type="dwc:verbatimCoordinates" xlink:type="simple"><named-content content-type="geo-json" specific-use="{&#34;type&#34;:&#34;Point&#34;,&#34;coordinates&#34;:[25.833333,35.050000]}" id="NCID0E5WCI" xlink:type="simple">N35°03', E25°50'</named-content></named-content>
              </td><td rowspan="1" colspan="1">400</td><td rowspan="1" colspan="1">6</td></tr><tr><td rowspan="1" colspan="1">251</td><td rowspan="1" colspan="1">Crete, E of Ierepetra</td><td rowspan="1" colspan="1">
                <named-content xmlns:xlink="http://www.w3.org/1999/xlink" content-type="dwc:verbatimCoordinates" xlink:type="simple"><named-content content-type="geo-json" specific-use="{&#34;type&#34;:&#34;Point&#34;,&#34;coordinates&#34;:[25.783333,35.000000]}" id="NCID0EXXCI" xlink:type="simple">N35°00', E25°47'</named-content></named-content>
              </td><td rowspan="1" colspan="1">0</td><td rowspan="1" colspan="1">6</td></tr><tr><td rowspan="1" colspan="1">252</td><td rowspan="1" colspan="1">Crete, stream next to Sises</td><td rowspan="1" colspan="1">
                <named-content xmlns:xlink="http://www.w3.org/1999/xlink" content-type="dwc:verbatimCoordinates" xlink:type="simple"><named-content content-type="geo-json" specific-use="{&#34;type&#34;:&#34;Point&#34;,&#34;coordinates&#34;:[24.900000,35.400000]}" id="NCID0EQYCI" xlink:type="simple">N35°24', E24°54'</named-content></named-content>
              </td><td rowspan="1" colspan="1">50</td><td rowspan="1" colspan="1">6</td></tr><tr><td rowspan="1" colspan="1">253</td><td rowspan="1" colspan="1">Crete, Passas valley near Pass</td><td rowspan="1" colspan="1">
                <named-content xmlns:xlink="http://www.w3.org/1999/xlink" content-type="dwc:verbatimCoordinates" xlink:type="simple"><named-content content-type="geo-json" specific-use="{&#34;type&#34;:&#34;Point&#34;,&#34;coordinates&#34;:[24.900000,35.200000]}" id="NCID0EJZCI" xlink:type="simple">N35°12', E24°54'</named-content></named-content>
              </td><td rowspan="1" colspan="1">1300</td><td rowspan="1" colspan="1">6</td></tr><tr><td rowspan="1" colspan="1">254</td><td rowspan="1" colspan="1">Crete, S of Retimnon</td><td rowspan="1" colspan="1">
                <named-content xmlns:xlink="http://www.w3.org/1999/xlink" content-type="dwc:verbatimCoordinates" xlink:type="simple"><named-content content-type="geo-json" specific-use="{&#34;type&#34;:&#34;Point&#34;,&#34;coordinates&#34;:[24.450000,35.333333]}" id="NCID0EC1CI" xlink:type="simple">N35°20', E24°27'</named-content></named-content>
              </td><td rowspan="1" colspan="1">230</td><td rowspan="1" colspan="1">6</td></tr><tr><td rowspan="1" colspan="1">255</td><td rowspan="1" colspan="1">Crete, Georgioupolis</td><td rowspan="1" colspan="1">
                <named-content xmlns:xlink="http://www.w3.org/1999/xlink" content-type="dwc:verbatimCoordinates" xlink:type="simple"><named-content content-type="geo-json" specific-use="{&#34;type&#34;:&#34;Point&#34;,&#34;coordinates&#34;:[24.250000,35.366667]}" id="NCID0E21CI" xlink:type="simple">N35°22', E24°15'</named-content></named-content>
              </td><td rowspan="1" colspan="1">0</td><td rowspan="1" colspan="1">6</td></tr><tr><td rowspan="1" colspan="1">256</td><td rowspan="1" colspan="1">Crete, Xyloskalon</td><td rowspan="1" colspan="1">
                <named-content xmlns:xlink="http://www.w3.org/1999/xlink" content-type="dwc:verbatimCoordinates" xlink:type="simple"><named-content content-type="geo-json" specific-use="{&#34;type&#34;:&#34;Point&#34;,&#34;coordinates&#34;:[23.933333,35.300000]}" id="NCID0EU2CI" xlink:type="simple">N35°18', E23°56'</named-content></named-content>
              </td><td rowspan="1" colspan="1">620</td><td rowspan="1" colspan="1">6</td></tr><tr><td rowspan="1" colspan="1">257</td><td rowspan="1" colspan="1">Crete, stream near Kotsifiana</td><td rowspan="1" colspan="1">
                <named-content xmlns:xlink="http://www.w3.org/1999/xlink" content-type="dwc:verbatimCoordinates" xlink:type="simple"><named-content content-type="geo-json" specific-use="{&#34;type&#34;:&#34;Point&#34;,&#34;coordinates&#34;:[23.750000,35.400000]}" id="NCID0EN3CI" xlink:type="simple">N35°24', E23°45'</named-content></named-content>
              </td><td rowspan="1" colspan="1">500</td><td rowspan="1" colspan="1">6</td></tr><tr><td rowspan="1" colspan="1">258</td><td rowspan="1" colspan="1">Laschtabend (Alpen)</td><td rowspan="1" colspan="2">Unspecified</td><td rowspan="1" colspan="1">1200</td><td rowspan="1" colspan="1">/</td></tr></tbody></table></table-wrap><fig id="F3" position="float" orientation="portrait"><label>Figures 6–8.</label><caption><p>Male terminalia of <italic><tp:taxon-name><tp:taxon-name-part taxon-name-part-type="genus" reg="Wiedemannia">Wiedemannia</tp:taxon-name-part></tp:taxon-name></italic> spp., lateral view. <bold>6</bold> <italic><tp:taxon-name><tp:taxon-name-part taxon-name-part-type="genus" reg="Wiedemannia">W.</tp:taxon-name-part> <tp:taxon-name-part taxon-name-part-type="species" reg="iphigeniae">iphigeniae</tp:taxon-name-part></tp:taxon-name></italic> Ivković &amp; Sinclair, sp. n., holotype <bold>7</bold> <italic><tp:taxon-name><tp:taxon-name-part taxon-name-part-type="genus" reg="Wiedemannia">W.</tp:taxon-name-part> <tp:taxon-name-part taxon-name-part-type="species" reg="iphigeniae">iphigeniae</tp:taxon-name-part></tp:taxon-name></italic> Ivković &amp; Sinclair, sp. n., holotype, clasping cercus, inner view <bold>8</bold> <italic><tp:taxon-name><tp:taxon-name-part taxon-name-part-type="genus" reg="Wiedemannia">W.</tp:taxon-name-part> <tp:taxon-name-part taxon-name-part-type="species" reg="ljerkae">ljerkae</tp:taxon-name-part></tp:taxon-name></italic> Ivković &amp; Sinclair, sp. n., paratype.</p></caption><graphic xmlns:xlink="http://www.w3.org/1999/xlink" xlink:href="zookeys-724-053-g003.jpg" position="float" orientation="portrait" xlink:type="simple" id="oo_175601.jpg"/></fig></tp:treatment-sec><ref-list><ref id="B8"><mixed-citation xmlns:xlink="http://www.w3.org/1999/xlink" xlink:type="simple">
          <person-group><name name-style="western"><surname>Engel</surname><given-names>EO</given-names></name></person-group> (<year>1918</year>) Das Dipterengenus <italic><tp:taxon-name><tp:taxon-name-part taxon-name-part-type="genus">Atalanta</tp:taxon-name-part></tp:taxon-name></italic> Mg. (<italic><tp:taxon-name><tp:taxon-name-part taxon-name-part-type="genus">Clinocera</tp:taxon-name-part></tp:taxon-name></italic> ol.). Deutsche Entomologische Zeitschrift 1918: 1–80, 197–268.</mixed-citation></ref><ref id="B10"><mixed-citation xmlns:xlink="http://www.w3.org/1999/xlink" xlink:type="simple">
          <person-group><name name-style="western"><surname>Engel</surname><given-names>EO</given-names></name></person-group> (<year>1940</year>) 28. <tp:taxon-name><tp:taxon-name-part taxon-name-part-type="family">Empididae</tp:taxon-name-part></tp:taxon-name>. In: Linder, E. (Ed.) Die Fliegen der palaearktischen Region. Band IV (4) [Lieferung 132]. E. Schweizerbart, Stuttgart, 153–192. [Taf. VII–XIII]</mixed-citation></ref></ref-list></tp:taxon-treatment>
