# Supplementary material for: Aquatic dance flies (Diptera, Empididae, Clinocerinae and Hemerodromiinae) of Greece: species richness, distribution and description of five new species
Source: Zookeys. 2017 Dec 21;(724):53–100. doi: 10.3897/zookeys.724.21415 (PMC5769737; doi:10.3897/zookeys.724.21415)
Supplement: XML Treatment for Wiedemannia nebulosa [file zookeys.724.21415-treatment3.xml]

<!DOCTYPE tp:taxon-treatment
  PUBLIC "-//TaxonX//DTD Taxonomic Treatment Publishing DTD v0 20100105//EN" "tax-treatment-NSO.dtd">
<tp:taxon-treatment xmlns:tp="http://www.plazi.org/taxpub"><tp:treatment-meta><kwd-group><label>Taxon classification</label><kwd><named-content xmlns:xlink="http://www.w3.org/1999/xlink" content-type="kingdom">Animalia</named-content></kwd><kwd><named-content xmlns:xlink="http://www.w3.org/1999/xlink" content-type="order">Diptera</named-content></kwd><kwd><named-content xmlns:xlink="http://www.w3.org/1999/xlink" content-type="family">Empididae</named-content></kwd></kwd-group><mixed-citation publication-type="journal"><person-group><name><surname>Ivković</surname><given-names>Marija</given-names></name><name><surname>Ćevid</surname><given-names>Josipa</given-names></name><name><surname>Horvat</surname><given-names>Bogdan</given-names></name><name><surname>Sinclair</surname><given-names>Bradley J.</given-names></name></person-group><article-title>Aquatic dance flies (<tp:taxon-name><tp:taxon-name-part taxon-name-part-type="order">Diptera</tp:taxon-name-part></tp:taxon-name>, <tp:taxon-name><tp:taxon-name-part taxon-name-part-type="family">Empididae</tp:taxon-name-part></tp:taxon-name>, <tp:taxon-name><tp:taxon-name-part taxon-name-part-type="subfamily">Clinocerinae</tp:taxon-name-part></tp:taxon-name> and <tp:taxon-name><tp:taxon-name-part taxon-name-part-type="subfamily">Hemerodromiinae</tp:taxon-name-part></tp:taxon-name>) of Greece: species richness, distribution and description of five new species</article-title><source>Zookeys</source><day>21</day><month>12</month><year>2017</year><volume>2017</volume><issue>724</issue><fpage>53</fpage><lpage>100</lpage><pub-id pub-id-type="doi">10.3897/zookeys.724.21415</pub-id></mixed-citation></tp:treatment-meta><tp:nomenclature><tp:taxon-name>
              <tp:taxon-name-part taxon-name-part-type="genus" reg="Wiedemannia">Wiedemannia</tp:taxon-name-part>
              <tp:taxon-name-part taxon-name-part-type="species" reg="nebulosa">nebulosa</tp:taxon-name-part>
              <object-id xmlns:xlink="http://www.w3.org/1999/xlink" content-type="zoobank" xlink:type="simple">http://zoobank.org/61BC89BA-016F-43BC-A59F-BA5B5259EAD9</object-id>
            </tp:taxon-name><tp:taxon-authority>Ivković &amp; Sinclair</tp:taxon-authority><tp:taxon-status xmlns:xlink="http://www.w3.org/1999/xlink" xlink:type="simple">sp. n.</tp:taxon-status><xref ref-type="fig" rid="F1">Figs 1</xref><xref ref-type="fig" rid="F4">, 9</xref></tp:nomenclature><tp:treatment-sec sec-type="type locality" id="SECID0ETXAK"><title>Type locality.</title><p>Greece: Thrace, north of Dipotama, <named-content xmlns:xlink="http://www.w3.org/1999/xlink" content-type="dwc:verbatimCoordinates" xlink:type="simple"><named-content content-type="geo-json" specific-use="{&#34;type&#34;:&#34;Point&#34;,&#34;coordinates&#34;:[24.621944,41.406667]}" id="NCID0E3XAK" xlink:type="simple">41°24'24"N, 24°37'19"E</named-content></named-content>, 1400 m.</p></tp:treatment-sec><tp:treatment-sec sec-type="type material" id="SECID0EBYAK"><title>Type material.</title><p>
              <bold>Holotype</bold> ♂, labelled: “GREECE: Thrace/ N of Dipotama/ <named-content xmlns:xlink="http://www.w3.org/1999/xlink" content-type="dwc:verbatimCoordinates" xlink:type="simple"><named-content content-type="geo-json" specific-use="{&#34;type&#34;:&#34;Point&#34;,&#34;coordinates&#34;:[24.621944,41.406667]}" id="NCID0EMYAK" xlink:type="simple">41°24'24"N, 24°37'19"E</named-content></named-content>/ 23.v.1994; 1400 m/ leg. B. Horvat, I. Sivec”; “HOLOTYPE/ <italic><tp:taxon-name><tp:taxon-name-part taxon-name-part-type="genus" reg="Wiedemannia">Wiedemannia</tp:taxon-name-part></tp:taxon-name></italic>/ <italic><tp:taxon-name><tp:taxon-name-part taxon-name-part-type="genus" reg="Wiedemannia"/><tp:taxon-name-part taxon-name-part-type="species" reg="nebulosa">nebulosa</tp:taxon-name-part></tp:taxon-name></italic>/ Ivković &amp; Sinclair” (<named-content xmlns:xlink="http://www.w3.org/1999/xlink" content-type="dwc:institutional_code" xlink:type="simple">CNC</named-content>, dried from alcohol). <bold>Paratypes</bold>: same data as holotype (1 ♂, 1 ♀, <named-content xmlns:xlink="http://www.w3.org/1999/xlink" content-type="dwc:institutional_code" xlink:type="simple">CNC</named-content>, dried from alcohol).</p></tp:treatment-sec><tp:treatment-sec sec-type="diagnosis" id="SECID0EOZAK"><title>Diagnosis.</title><p>This species of <italic><tp:taxon-name><tp:taxon-name-part taxon-name-part-type="genus" reg="Wiedemannia">Wiedemannia</tp:taxon-name-part></tp:taxon-name></italic> is distinguished by the faint clouding about crossveins and base of radial fork, shape of the clasping cercus and position of distiphallus on the phallic shaft.</p></tp:treatment-sec><tp:treatment-sec sec-type="description" id="SECID0E2ZAK"><title>Description.</title><p>
              <bold>Male.</bold> Body length 3.8–4.5 mm, wing length 5.2–5.3 mm (colouration slightly bleached by prolonged storage in alcohol). Head dark with brown frons and vertex, remainder of head with blue pruinescence; head higher than long; gena narrow, one-quarter height of eye. Frons short, broader than face. Face wide, with distinct carina on lower margin, bare, lacking setae. One pair of long ocellar setae and one pair of vertical setae; 6–7 distinct upper postoculars; lower postocular setae finer and merging with longer setae on middle and lower occiput; a few small setulae present on vertex and in ocellar area. Antenna brown; postpedicel and stylus minutely pubescent; scape longer than pedicel, with setulae dorsally; pedicel with complete circlet of apical setae; postpedicel apically pointed; stylus twice length of postpedicel.</p><p>Scutum dark brown with pair of faint black vittae between dorsocentral row and acrostichals and bluish stripe medially; prescutellar depression with blue pruinescence. Pleura clothed with blue pruinescence. Mesonotum with 5 pairs of dorsocentral setae without short setulae interspersed. Acrostichal setae short and fine, biserial, extending onto prescutellar depression; 1 strong postpronotal seta; 2 notopleural setae and several short setae; 1 presutural supra-alar seta and several small anterior setulae; 1 postalar <!--PageBreak-->seta. Antepronotum with 1 pair of strong setae. Proepisternum with some fine setulae. Katepisternum without setulae. Laterotergite with fine, pale setae. One pair of strong marginal scutellar setae; disc bare.</p><p>Wing membrane infuscate with darkening at apex of cell dm, radial fork and r-m crossvein; veins darker; 1 short basal costal seta ending before humeral crossvein. Cell dm produced anteroapically. M<sub>1</sub> and M<sub>2</sub> originating separately from cell dm. CuA+CuP in form of short streak. Pterostigma broad and elongate, very distinct. Squama with setulae. Halter yellowish brown.</p><p>Legs mostly brown; fore femur with 2–3 strong anterior setae on apical quarter; uniformly covered with rows of small dark setulae. All coxae with longer setae anteriorly; fore coxa with 1–2 erect setae. Fore and mid femora ventrally with some longer setulae on proximal half.</p><p>Abdomen concolourous with thorax, covered in short setae. Pruinescence darker on tergites than sternites. Terminalia (Fig. <xref ref-type="fig" rid="F4">9</xref>): hypandrium subequal in length with epandrium, with 5 pairs of setae. Epandrium irregularly subquadrate, with several stouter and longer setae (shown by enlarged sockets) in addition to normal setae ventrally and laterally; surstylus short, digitiform with rounded apex; subepandrial sclerite projecting slightly beyond epandrium near surstylus. Clasping cercus pale brown, broad, gradually tapered to rounded apex; inner posterior margin with long peg-like setae. Phallus more or less linear, slender; distiphallus without swelling at mid-length; distiphallus with serrate membranous margin, extending onto shaft.</p><p>
              <bold>Female.</bold> Similar to male. Terminalia: cercus short ovate and minutely pilose.</p></tp:treatment-sec><tp:treatment-sec sec-type="etymology" id="SECID0EY1AK"><title>Etymology.</title><p>The species name is derived from the Latin <italic>nebulosus</italic> (misty, cloudy, dark), in reference to the clouding about the crossveins.</p></tp:treatment-sec><tp:treatment-sec sec-type="remarks" id="SECID0EA2AK"><title>Remarks.</title><p>
              <italic><tp:taxon-name><tp:taxon-name-part taxon-name-part-type="genus" reg="Wiedemannia">Wiedemannia</tp:taxon-name-part> <tp:taxon-name-part taxon-name-part-type="species" reg="nebulosa">nebulosa</tp:taxon-name-part></tp:taxon-name></italic> sp. n. is known only from the type locality in Greece. On the basis of the shape of the clasping cercus, this new species is similar to <italic><tp:taxon-name><tp:taxon-name-part taxon-name-part-type="genus" reg="Wiedemannia">W.</tp:taxon-name-part> <tp:taxon-name-part taxon-name-part-type="species" reg="carpathica">carpathica</tp:taxon-name-part></tp:taxon-name></italic> Vaillant, 1967 (eastern Carpathians), <italic><tp:taxon-name><tp:taxon-name-part taxon-name-part-type="genus" reg="Wiedemannia">W.</tp:taxon-name-part> <tp:taxon-name-part taxon-name-part-type="species" reg="pyrenaica">pyrenaica</tp:taxon-name-part></tp:taxon-name></italic> Vaillant, 1967 (Pyrenees) and perhaps <italic><tp:taxon-name><tp:taxon-name-part taxon-name-part-type="genus" reg="Wiedemannia">W.</tp:taxon-name-part> <tp:taxon-name-part taxon-name-part-type="species" reg="wachtli">wachtli</tp:taxon-name-part></tp:taxon-name></italic> (Mik, 1880).</p></tp:treatment-sec><tp:treatment-sec><!--Section generated to contain objects referenced in tp:taxon-treatment.--><fig id="F1" position="float" orientation="portrait"><label>Figure 1.</label><caption><p>Sampling sites of aquatic <tp:taxon-name><tp:taxon-name-part taxon-name-part-type="family">Empididae</tp:taxon-name-part></tp:taxon-name> recorded from Greece (see Table <xref ref-type="table" rid="T1">1</xref> for codes).</p></caption><graphic xmlns:xlink="http://www.w3.org/1999/xlink" xlink:href="zookeys-724-053-g001.jpg" position="float" orientation="portrait" xlink:type="simple" id="oo_175598.jpg"/></fig><table-wrap id="T1" position="float" orientation="portrait"><label>Table 1.</label><caption><p>List of sampling sites in Greece. European Ecoregions are taken from <xref ref-type="bibr" rid="B19">Illies (1978)</xref>: Hellenic Western Balkan (6) and Eastern Balkan (7).</p></caption><table id="TID0EVDAC" rules="all"><tbody><tr><th rowspan="1" colspan="1">Site ID</th><th rowspan="1" colspan="1">Site name</th><th rowspan="1" colspan="1">Latitude / Longitude</th><th rowspan="1" colspan="1">Altitude (m)</th><th rowspan="1" colspan="1">Ecoregion</th></tr><tr><td rowspan="1" colspan="1">1</td><td rowspan="1" colspan="1">Thrace, E of Mega Derio</td><td rowspan="1" colspan="1">
                <named-content xmlns:xlink="http://www.w3.org/1999/xlink" content-type="dwc:verbatimCoordinates" xlink:type="simple"><named-content content-type="geo-json" specific-use="{&#34;type&#34;:&#34;Point&#34;,&#34;coordinates&#34;:[26.050833,41.219444]}" id="NCID0E3MAC" xlink:type="simple">N41°13'10", E26°03'03"</named-content></named-content>
              </td><td rowspan="1" colspan="1">200</td><td rowspan="1" colspan="1">7</td></tr><tr><td rowspan="1" colspan="1">2</td><td rowspan="1" colspan="1">Thrace, W of Mega Derio</td><td rowspan="1" colspan="1">
                <named-content xmlns:xlink="http://www.w3.org/1999/xlink" content-type="dwc:verbatimCoordinates" xlink:type="simple"><named-content content-type="geo-json" specific-use="{&#34;type&#34;:&#34;Point&#34;,&#34;coordinates&#34;:[25.958333,41.191389]}" id="NCID0EVNAC" xlink:type="simple">N41°11'29", E25°57'30"</named-content></named-content>
              </td><td rowspan="1" colspan="1">710</td><td rowspan="1" colspan="1">7</td></tr><tr><td rowspan="1" colspan="1">3</td><td rowspan="1" colspan="1">Thrace, Lesitse Mts.</td><td rowspan="1" colspan="1">
                <named-content xmlns:xlink="http://www.w3.org/1999/xlink" content-type="dwc:verbatimCoordinates" xlink:type="simple"><named-content content-type="geo-json" specific-use="{&#34;type&#34;:&#34;Point&#34;,&#34;coordinates&#34;:[25.951111,41.124444]}" id="NCID0EOOAC" xlink:type="simple">N41°07'28", E25°57'04"</named-content></named-content>
              </td><td rowspan="1" colspan="1">760</td><td rowspan="1" colspan="1">7</td></tr><tr><td rowspan="1" colspan="1">4</td><td rowspan="1" colspan="1">Thrace, E of Sapka Mts., big stream in the valley</td><td rowspan="1" colspan="1">
                <named-content xmlns:xlink="http://www.w3.org/1999/xlink" content-type="dwc:verbatimCoordinates" xlink:type="simple"><named-content content-type="geo-json" specific-use="{&#34;type&#34;:&#34;Point&#34;,&#34;coordinates&#34;:[25.950000,41.133333]}" id="NCID0EHPAC" xlink:type="simple">N41°08', E25°57'</named-content></named-content>
              </td><td rowspan="1" colspan="1">600</td><td rowspan="1" colspan="1">7</td></tr><tr><td rowspan="1" colspan="1">5</td><td rowspan="1" colspan="1">Thrace, N of Avas</td><td rowspan="1" colspan="1">
                <named-content xmlns:xlink="http://www.w3.org/1999/xlink" content-type="dwc:verbatimCoordinates" xlink:type="simple"><named-content content-type="geo-json" specific-use="{&#34;type&#34;:&#34;Point&#34;,&#34;coordinates&#34;:[25.926667,41.001944]}" id="NCID0EBAAE" xlink:type="simple">N41°00'07", E25°55'36"</named-content></named-content>
              </td><td rowspan="1" colspan="1">200</td><td rowspan="1" colspan="1">7</td></tr><tr><td rowspan="1" colspan="1">6</td><td rowspan="1" colspan="1">Thrace, Sapka Mts. 1</td><td rowspan="1" colspan="1">
                <named-content xmlns:xlink="http://www.w3.org/1999/xlink" content-type="dwc:verbatimCoordinates" xlink:type="simple"><named-content content-type="geo-json" specific-use="{&#34;type&#34;:&#34;Point&#34;,&#34;coordinates&#34;:[25.921389,41.165556]}" id="NCID0E1AAE" xlink:type="simple">N41°09'56", E25°55'17"</named-content></named-content>
              </td><td rowspan="1" colspan="1">735</td><td rowspan="1" colspan="1">7</td></tr><tr><td rowspan="1" colspan="1">7</td><td rowspan="1" colspan="1">Thrace, 3 km N of Alexandroupoli</td><td rowspan="1" colspan="1">
                <named-content xmlns:xlink="http://www.w3.org/1999/xlink" content-type="dwc:verbatimCoordinates" xlink:type="simple"><named-content content-type="geo-json" specific-use="{&#34;type&#34;:&#34;Point&#34;,&#34;coordinates&#34;:[25.916667,40.900000]}" id="NCID0ETBAE" xlink:type="simple">N40°54', E25°55'</named-content></named-content>
              </td><td rowspan="1" colspan="1">100</td><td rowspan="1" colspan="1">7</td></tr><tr><td rowspan="1" colspan="1">8</td><td rowspan="1" colspan="1">Thrace, Sapka Mts. 2</td><td rowspan="1" colspan="1">
                <named-content xmlns:xlink="http://www.w3.org/1999/xlink" content-type="dwc:verbatimCoordinates" xlink:type="simple"><named-content content-type="geo-json" specific-use="{&#34;type&#34;:&#34;Point&#34;,&#34;coordinates&#34;:[25.911111,41.183889]}" id="NCID0EMCAE" xlink:type="simple">N41°11'02", E25°54'40"</named-content></named-content>
              </td><td rowspan="1" colspan="1">545</td><td rowspan="1" colspan="1">7</td></tr><tr><td rowspan="1" colspan="1">9</td><td rowspan="1" colspan="1">Thrace, Sapka Mts., Nea Sanda 1</td><td rowspan="1" colspan="1">
                <named-content xmlns:xlink="http://www.w3.org/1999/xlink" content-type="dwc:verbatimCoordinates" xlink:type="simple"><named-content content-type="geo-json" specific-use="{&#34;type&#34;:&#34;Point&#34;,&#34;coordinates&#34;:[25.833889,41.117222]}" id="NCID0EFDAE" xlink:type="simple">N41°07'02", E25°50'02"</named-content></named-content>
              </td><td rowspan="1" colspan="1">200</td><td rowspan="1" colspan="1">7</td></tr><tr><td rowspan="1" colspan="1">10</td><td rowspan="1" colspan="1">Thrace, Sapka Mts., Nea Sanda 2</td><td rowspan="1" colspan="1">
                <named-content xmlns:xlink="http://www.w3.org/1999/xlink" content-type="dwc:verbatimCoordinates" xlink:type="simple"><named-content content-type="geo-json" specific-use="{&#34;type&#34;:&#34;Point&#34;,&#34;coordinates&#34;:[25.828611,41.118333]}" id="NCID0E5DAE" xlink:type="simple">N41°07'06", E25°49'43"</named-content></named-content>
              </td><td rowspan="1" colspan="1">220</td><td rowspan="1" colspan="1">7</td></tr><tr><td rowspan="1" colspan="1">11</td><td rowspan="1" colspan="1">Thrace, Anatoliki Rodopi, E od Drimi</td><td rowspan="1" colspan="1">
                <named-content xmlns:xlink="http://www.w3.org/1999/xlink" content-type="dwc:verbatimCoordinates" xlink:type="simple"><named-content content-type="geo-json" specific-use="{&#34;type&#34;:&#34;Point&#34;,&#34;coordinates&#34;:[25.593056,41.223889]}" id="NCID0EXEAE" xlink:type="simple">N41°13'26", E25°35'35"</named-content></named-content>
              </td><td rowspan="1" colspan="1">240</td><td rowspan="1" colspan="1">7</td></tr><tr><td rowspan="1" colspan="1">12</td><td rowspan="1" colspan="1">Thrace, Anatoliki Rodopi, Drimi</td><td rowspan="1" colspan="1">
                <named-content xmlns:xlink="http://www.w3.org/1999/xlink" content-type="dwc:verbatimCoordinates" xlink:type="simple"><named-content content-type="geo-json" specific-use="{&#34;type&#34;:&#34;Point&#34;,&#34;coordinates&#34;:[25.576111,41.214444]}" id="NCID0EQFAE" xlink:type="simple">N41°12'52", E25°34'34"</named-content></named-content>
              </td><td rowspan="1" colspan="1">180</td><td rowspan="1" colspan="1">7</td></tr><tr><td rowspan="1" colspan="1">13</td><td rowspan="1" colspan="1">Thrace, Anatoliki Rodopi, E of Gratini 1</td><td rowspan="1" colspan="1">
                <named-content xmlns:xlink="http://www.w3.org/1999/xlink" content-type="dwc:verbatimCoordinates" xlink:type="simple"><named-content content-type="geo-json" specific-use="{&#34;type&#34;:&#34;Point&#34;,&#34;coordinates&#34;:[25.574722,41.169444]}" id="NCID0EJGAE" xlink:type="simple">N41°10'10", E25°34'29"</named-content></named-content>
              </td><td rowspan="1" colspan="1">100</td><td rowspan="1" colspan="1">7</td></tr><tr><td rowspan="1" colspan="1">14</td><td rowspan="1" colspan="1">Thrace, Anatoliki Rodopi, E of Gratini 2</td><td rowspan="1" colspan="1">
                <named-content xmlns:xlink="http://www.w3.org/1999/xlink" content-type="dwc:verbatimCoordinates" xlink:type="simple"><named-content content-type="geo-json" specific-use="{&#34;type&#34;:&#34;Point&#34;,&#34;coordinates&#34;:[25.574722,41.169444]}" id="NCID0ECHAE" xlink:type="simple">N41°10'10", E25°34'29"</named-content></named-content>
              </td><td rowspan="1" colspan="1">160</td><td rowspan="1" colspan="1">7</td></tr><tr><td rowspan="1" colspan="1">15</td><td rowspan="1" colspan="1">Thrace, Samothrace, hygropetric at the church of Kreminotissa</td><td rowspan="1" colspan="1">
                <named-content xmlns:xlink="http://www.w3.org/1999/xlink" content-type="dwc:verbatimCoordinates" xlink:type="simple"><named-content content-type="geo-json" specific-use="{&#34;type&#34;:&#34;Point&#34;,&#34;coordinates&#34;:[25.566667,40.416667]}" id="NCID0E2HAE" xlink:type="simple">N40°25', E25°34'</named-content></named-content>
              </td><td rowspan="1" colspan="1">400</td><td rowspan="1" colspan="1">7</td></tr><tr><td rowspan="1" colspan="1">16</td><td rowspan="1" colspan="1">Thrace, Miki</td><td rowspan="1" colspan="1">
                <named-content xmlns:xlink="http://www.w3.org/1999/xlink" content-type="dwc:verbatimCoordinates" xlink:type="simple"><named-content content-type="geo-json" specific-use="{&#34;type&#34;:&#34;Point&#34;,&#34;coordinates&#34;:[24.916667,41.233333]}" id="NCID0EUIAE" xlink:type="simple">N41°14', E24°55'</named-content></named-content>
              </td><td rowspan="1" colspan="1">340</td><td rowspan="1" colspan="1">7</td></tr><tr><td rowspan="1" colspan="1">17</td><td rowspan="1" colspan="1">Thrace, 8 km N of Sminthi</td><td rowspan="1" colspan="1">
                <named-content xmlns:xlink="http://www.w3.org/1999/xlink" content-type="dwc:verbatimCoordinates" xlink:type="simple"><named-content content-type="geo-json" specific-use="{&#34;type&#34;:&#34;Point&#34;,&#34;coordinates&#34;:[24.862222,41.246944]}" id="NCID0ENJAE" xlink:type="simple">N41°14'49", E24°51'44"</named-content></named-content>
              </td><td rowspan="1" colspan="1">300</td><td rowspan="1" colspan="1">7</td></tr><tr><td rowspan="1" colspan="1">18</td><td rowspan="1" colspan="1">Thrace, N of Xanthi</td><td rowspan="1" colspan="1">
                <named-content xmlns:xlink="http://www.w3.org/1999/xlink" content-type="dwc:verbatimCoordinates" xlink:type="simple"><named-content content-type="geo-json" specific-use="{&#34;type&#34;:&#34;Point&#34;,&#34;coordinates&#34;:[24.852222,41.194167]}" id="NCID0EGKAE" xlink:type="simple">N41°11'39", E24°51'08"</named-content></named-content>
              </td><td rowspan="1" colspan="1">200</td><td rowspan="1" colspan="1">7</td></tr><tr><td rowspan="1" colspan="1">19</td><td rowspan="1" colspan="1">Thrace, N of Dipotama 1</td><td rowspan="1" colspan="1">
                <named-content xmlns:xlink="http://www.w3.org/1999/xlink" content-type="dwc:verbatimCoordinates" xlink:type="simple"><named-content content-type="geo-json" specific-use="{&#34;type&#34;:&#34;Point&#34;,&#34;coordinates&#34;:[24.669444,41.407778]}" id="NCID0E6KAE" xlink:type="simple">N41°24'28", E24°40'10"</named-content></named-content>
              </td><td rowspan="1" colspan="1">1430</td><td rowspan="1" colspan="1">7</td></tr><tr><td rowspan="1" colspan="1">20</td><td rowspan="1" colspan="1">Thrace, N of Dipotama 2</td><td rowspan="1" colspan="1">
                <named-content xmlns:xlink="http://www.w3.org/1999/xlink" content-type="dwc:verbatimCoordinates" xlink:type="simple"><named-content content-type="geo-json" specific-use="{&#34;type&#34;:&#34;Point&#34;,&#34;coordinates&#34;:[24.647500,41.413889]}" id="NCID0EYLAE" xlink:type="simple">N41°24'50", E24°38'51"</named-content></named-content>
              </td><td rowspan="1" colspan="1">1310</td><td rowspan="1" colspan="1">7</td></tr><tr><td rowspan="1" colspan="1">21</td><td rowspan="1" colspan="1">Thrace, Dit. Rodopi, N of Dipotama 1</td><td rowspan="1" colspan="1">
                <named-content xmlns:xlink="http://www.w3.org/1999/xlink" content-type="dwc:verbatimCoordinates" xlink:type="simple"><named-content content-type="geo-json" specific-use="{&#34;type&#34;:&#34;Point&#34;,&#34;coordinates&#34;:[24.639444,41.418611]}" id="NCID0ERMAE" xlink:type="simple">N41°25'07", E24°38'22"</named-content></named-content>
              </td><td rowspan="1" colspan="1">1290</td><td rowspan="1" colspan="1">7</td></tr><tr><td rowspan="1" colspan="1">22</td><td rowspan="1" colspan="1">Thrace, N of Dipotama 3</td><td rowspan="1" colspan="1">
                <named-content xmlns:xlink="http://www.w3.org/1999/xlink" content-type="dwc:verbatimCoordinates" xlink:type="simple"><named-content content-type="geo-json" specific-use="{&#34;type&#34;:&#34;Point&#34;,&#34;coordinates&#34;:[24.635000,41.398056]}" id="NCID0EKNAE" xlink:type="simple">N41°23'53", E24°38'06"</named-content></named-content>
              </td><td rowspan="1" colspan="1">1030</td><td rowspan="1" colspan="1">7</td></tr><tr><td rowspan="1" colspan="1">23</td><td rowspan="1" colspan="1">Thrace, N of Dipotama 4</td><td rowspan="1" colspan="1">
                <named-content xmlns:xlink="http://www.w3.org/1999/xlink" content-type="dwc:verbatimCoordinates" xlink:type="simple"><named-content content-type="geo-json" specific-use="{&#34;type&#34;:&#34;Point&#34;,&#34;coordinates&#34;:[24.632222,41.413056]}" id="NCID0EDOAE" xlink:type="simple">N41°24'47", E24°37'56"</named-content></named-content>
              </td><td rowspan="1" colspan="1">1340</td><td rowspan="1" colspan="1">7</td></tr><tr><td rowspan="1" colspan="1">24</td><td rowspan="1" colspan="1">Thrace, N of Dipotama 5</td><td rowspan="1" colspan="1">
                <named-content xmlns:xlink="http://www.w3.org/1999/xlink" content-type="dwc:verbatimCoordinates" xlink:type="simple"><named-content content-type="geo-json" specific-use="{&#34;type&#34;:&#34;Point&#34;,&#34;coordinates&#34;:[24.621944,41.406667]}" id="NCID0E3OAE" xlink:type="simple">N41°24'24", E24°37'19"</named-content></named-content>
              </td><td rowspan="1" colspan="1">1400</td><td rowspan="1" colspan="1">7</td></tr><tr><td rowspan="1" colspan="1">25</td><td rowspan="1" colspan="1">Thrace, Dit. Rodopi, N of Dipotama 2</td><td rowspan="1" colspan="1">
                <named-content xmlns:xlink="http://www.w3.org/1999/xlink" content-type="dwc:verbatimCoordinates" xlink:type="simple"><named-content content-type="geo-json" specific-use="{&#34;type&#34;:&#34;Point&#34;,&#34;coordinates&#34;:[24.616667,41.383333]}" id="NCID0EVPAE" xlink:type="simple">N41°23', E24°37'</named-content></named-content>
              </td><td rowspan="1" colspan="1">1000</td><td rowspan="1" colspan="1">7</td></tr><tr><td rowspan="1" colspan="1">26</td><td rowspan="1" colspan="1">Thrace, Dit. Rodopi, N of Dipotama 3</td><td rowspan="1" colspan="1">
                <named-content xmlns:xlink="http://www.w3.org/1999/xlink" content-type="dwc:verbatimCoordinates" xlink:type="simple"><named-content content-type="geo-json" specific-use="{&#34;type&#34;:&#34;Point&#34;,&#34;coordinates&#34;:[24.612500,41.403889]}" id="NCID0EOQAE" xlink:type="simple">N41°24'14", E24°36'45"</named-content></named-content>
              </td><td rowspan="1" colspan="1">1415</td><td rowspan="1" colspan="1">7</td></tr><tr><td rowspan="1" colspan="1">27</td><td rowspan="1" colspan="1">Thrace, S of Dipotama</td><td rowspan="1" colspan="1">
                <named-content xmlns:xlink="http://www.w3.org/1999/xlink" content-type="dwc:verbatimCoordinates" xlink:type="simple"><named-content content-type="geo-json" specific-use="{&#34;type&#34;:&#34;Point&#34;,&#34;coordinates&#34;:[24.605556,41.356111]}" id="NCID0EHRAE" xlink:type="simple">N41°21'22", E24°36'20"</named-content></named-content>
              </td><td rowspan="1" colspan="1">440</td><td rowspan="1" colspan="1">7</td></tr><tr><td rowspan="1" colspan="1">28</td><td rowspan="1" colspan="1">Thrace, S of Silli</td><td rowspan="1" colspan="1">
                <named-content xmlns:xlink="http://www.w3.org/1999/xlink" content-type="dwc:verbatimCoordinates" xlink:type="simple"><named-content content-type="geo-json" specific-use="{&#34;type&#34;:&#34;Point&#34;,&#34;coordinates&#34;:[24.563889,41.344444]}" id="NCID0EASAE" xlink:type="simple">N41°20'40", E24°33'50"</named-content></named-content>
              </td><td rowspan="1" colspan="1">315</td><td rowspan="1" colspan="1">7</td></tr><tr><td rowspan="1" colspan="1">29</td><td rowspan="1" colspan="1">Thrace, Rodopi, Skaloti</td><td rowspan="1" colspan="1">
                <named-content xmlns:xlink="http://www.w3.org/1999/xlink" content-type="dwc:verbatimCoordinates" xlink:type="simple"><named-content content-type="geo-json" specific-use="{&#34;type&#34;:&#34;Point&#34;,&#34;coordinates&#34;:[24.283333,41.400000]}" id="NCID0EZSAE" xlink:type="simple">N41°24', E24°17'</named-content></named-content>
              </td><td rowspan="1" colspan="1">1090</td><td rowspan="1" colspan="1">7</td></tr><tr><td rowspan="1" colspan="1">30</td><td rowspan="1" colspan="1">Thrace, Rodopi 1</td><td rowspan="1" colspan="1">
                <named-content xmlns:xlink="http://www.w3.org/1999/xlink" content-type="dwc:verbatimCoordinates" xlink:type="simple"><named-content content-type="geo-json" specific-use="{&#34;type&#34;:&#34;Point&#34;,&#34;coordinates&#34;:[24.273611,41.550000]}" id="NCID0ESTAE" xlink:type="simple">N41°33'00", E24°16'25"</named-content></named-content>
              </td><td rowspan="1" colspan="1">1400</td><td rowspan="1" colspan="1">7</td></tr><tr><td rowspan="1" colspan="1">31</td><td rowspan="1" colspan="1">Thrace, N of Sidironero 1</td><td rowspan="1" colspan="1">
                <named-content xmlns:xlink="http://www.w3.org/1999/xlink" content-type="dwc:verbatimCoordinates" xlink:type="simple"><named-content content-type="geo-json" specific-use="{&#34;type&#34;:&#34;Point&#34;,&#34;coordinates&#34;:[24.246111,41.445000]}" id="NCID0ELUAE" xlink:type="simple">N41°26'42", E24°14'46"</named-content></named-content>
              </td><td rowspan="1" colspan="1">930</td><td rowspan="1" colspan="1">7</td></tr><tr><td rowspan="1" colspan="1">32</td><td rowspan="1" colspan="1">Thrace, Rodopi 2</td><td rowspan="1" colspan="1">
                <named-content xmlns:xlink="http://www.w3.org/1999/xlink" content-type="dwc:verbatimCoordinates" xlink:type="simple"><named-content content-type="geo-json" specific-use="{&#34;type&#34;:&#34;Point&#34;,&#34;coordinates&#34;:[24.244444,41.480000]}" id="NCID0EEVAE" xlink:type="simple">N41°28'48", E24°14'40"</named-content></named-content>
              </td><td rowspan="1" colspan="1">945</td><td rowspan="1" colspan="1">7</td></tr><tr><td rowspan="1" colspan="1">33</td><td rowspan="1" colspan="1">Thrace, N of Sidironero 2</td><td rowspan="1" colspan="1">
                <named-content xmlns:xlink="http://www.w3.org/1999/xlink" content-type="dwc:verbatimCoordinates" xlink:type="simple"><named-content content-type="geo-json" specific-use="{&#34;type&#34;:&#34;Point&#34;,&#34;coordinates&#34;:[24.217778,41.380556]}" id="NCID0E4VAE" xlink:type="simple">N41°22'50", E24°13'04"</named-content></named-content>
              </td><td rowspan="1" colspan="1">910</td><td rowspan="1" colspan="1">7</td></tr><tr><td rowspan="1" colspan="1">34</td><td rowspan="1" colspan="1">Thrace, W of Sidironero</td><td rowspan="1" colspan="1">
                <named-content xmlns:xlink="http://www.w3.org/1999/xlink" content-type="dwc:verbatimCoordinates" xlink:type="simple"><named-content content-type="geo-json" specific-use="{&#34;type&#34;:&#34;Point&#34;,&#34;coordinates&#34;:[24.200833,41.386944]}" id="NCID0EWWAE" xlink:type="simple">N41°23'13", E24°12'03"</named-content></named-content>
              </td><td rowspan="1" colspan="1">500</td><td rowspan="1" colspan="1">7</td></tr><tr><td rowspan="1" colspan="1">35</td><td rowspan="1" colspan="1">Thrace, Rodopi, E of Mikromilia</td><td rowspan="1" colspan="1">
                <named-content xmlns:xlink="http://www.w3.org/1999/xlink" content-type="dwc:verbatimCoordinates" xlink:type="simple"><named-content content-type="geo-json" specific-use="{&#34;type&#34;:&#34;Point&#34;,&#34;coordinates&#34;:[24.167778,41.422778]}" id="NCID0EPXAE" xlink:type="simple">N41°25'22", E24°10'04"</named-content></named-content>
              </td><td rowspan="1" colspan="1"/><td rowspan="1" colspan="1">670</td><td rowspan="1" colspan="1">7</td></tr><tr><td rowspan="1" colspan="1">36</td><td rowspan="1" colspan="1">Thrace</td><td rowspan="1" colspan="2">Unspecified</td><td rowspan="1" colspan="1">7</td></tr><tr><td rowspan="1" colspan="1">37</td><td rowspan="1" colspan="1">Macedonia, Dit. Rodopi, Elatia forest</td><td rowspan="1" colspan="1">
                <named-content xmlns:xlink="http://www.w3.org/1999/xlink" content-type="dwc:verbatimCoordinates" xlink:type="simple"><named-content content-type="geo-json" specific-use="{&#34;type&#34;:&#34;Point&#34;,&#34;coordinates&#34;:[24.316667,41.483333]}" id="NCID0EYYAE" xlink:type="simple">N41°29', E24°19'</named-content></named-content>
              </td><td rowspan="1" colspan="1">1450</td><td rowspan="1" colspan="1">7</td></tr><tr><td rowspan="1" colspan="1">38</td><td rowspan="1" colspan="1">Macedonia, E of Mikroklisoura</td><td rowspan="1" colspan="1">
                <named-content xmlns:xlink="http://www.w3.org/1999/xlink" content-type="dwc:verbatimCoordinates" xlink:type="simple"><named-content content-type="geo-json" specific-use="{&#34;type&#34;:&#34;Point&#34;,&#34;coordinates&#34;:[24.063333,41.387222]}" id="NCID0ERZAE" xlink:type="simple">N41°23'14", E24°03'48"</named-content></named-content>
              </td><td rowspan="1" colspan="1">370</td><td rowspan="1" colspan="1">7</td></tr><tr><td rowspan="1" colspan="1">39</td><td rowspan="1" colspan="1">Macedonia, N of Stavros</td><td rowspan="1" colspan="1">
                <named-content xmlns:xlink="http://www.w3.org/1999/xlink" content-type="dwc:verbatimCoordinates" xlink:type="simple"><named-content content-type="geo-json" specific-use="{&#34;type&#34;:&#34;Point&#34;,&#34;coordinates&#34;:[23.650000,40.666667]}" id="NCID0EK1AE" xlink:type="simple">N40°40', E23°39'</named-content></named-content>
              </td><td rowspan="1" colspan="1">100</td><td rowspan="1" colspan="1">7</td></tr><tr><td rowspan="1" colspan="1">40</td><td rowspan="1" colspan="1">Macedonia, R. Mavroneri, 10 km W of Katerini</td><td rowspan="1" colspan="1">
                <named-content xmlns:xlink="http://www.w3.org/1999/xlink" content-type="dwc:verbatimCoordinates" xlink:type="simple"><named-content content-type="geo-json" specific-use="{&#34;type&#34;:&#34;Point&#34;,&#34;coordinates&#34;:[22.400000,40.183333]}" id="NCID0ED2AE" xlink:type="simple">N40°11', E22°24'</named-content></named-content>
              </td><td rowspan="1" colspan="1">160</td><td rowspan="1" colspan="1">6</td></tr><tr><td rowspan="1" colspan="1">41</td><td rowspan="1" colspan="1">Macedonia, Olympus Mts. above Agios Dyonysos, Prionia</td><td rowspan="1" colspan="1">
                <named-content xmlns:xlink="http://www.w3.org/1999/xlink" content-type="dwc:verbatimCoordinates" xlink:type="simple"><named-content content-type="geo-json" specific-use="{&#34;type&#34;:&#34;Point&#34;,&#34;coordinates&#34;:[22.366667,40.066667]}" id="NCID0E32AE" xlink:type="simple">N40°04', E22°22'</named-content></named-content>
              </td><td rowspan="1" colspan="1">1050–1700</td><td rowspan="1" colspan="1">6</td></tr><tr><td rowspan="1" colspan="1">42</td><td rowspan="1" colspan="1">Macedonia, Pieria Mts., 2 streams on Ritini</td><td rowspan="1" colspan="1">
                <named-content xmlns:xlink="http://www.w3.org/1999/xlink" content-type="dwc:verbatimCoordinates" xlink:type="simple"><named-content content-type="geo-json" specific-use="{&#34;type&#34;:&#34;Point&#34;,&#34;coordinates&#34;:[22.266667,40.283333]}" id="NCID0EV3AE" xlink:type="simple">N40°17', E22°16'</named-content></named-content>
              </td><td rowspan="1" colspan="1">800</td><td rowspan="1" colspan="1">6</td></tr><tr><td rowspan="1" colspan="1">43</td><td rowspan="1" colspan="1">Macedonia, N of Agios Dimitrios</td><td rowspan="1" colspan="1">
                <named-content xmlns:xlink="http://www.w3.org/1999/xlink" content-type="dwc:verbatimCoordinates" xlink:type="simple"><named-content content-type="geo-json" specific-use="{&#34;type&#34;:&#34;Point&#34;,&#34;coordinates&#34;:[22.266667,40.166667]}" id="NCID0EO4AE" xlink:type="simple">N40°10', E22°16'</named-content></named-content>
              </td><td rowspan="1" colspan="1">660</td><td rowspan="1" colspan="1">6</td></tr><tr><td rowspan="1" colspan="1">44</td><td rowspan="1" colspan="1">Macedonia, Pieria Mts., S of Elatohori</td><td rowspan="1" colspan="1">
                <named-content xmlns:xlink="http://www.w3.org/1999/xlink" content-type="dwc:verbatimCoordinates" xlink:type="simple"><named-content content-type="geo-json" specific-use="{&#34;type&#34;:&#34;Point&#34;,&#34;coordinates&#34;:[22.250000,40.250000]}" id="NCID0EH5AE" xlink:type="simple">N40°15', E22°15'</named-content></named-content>
              </td><td rowspan="1" colspan="1">1010</td><td rowspan="1" colspan="1">6</td></tr><tr><td rowspan="1" colspan="1">45</td><td rowspan="1" colspan="1">Macedonia, S of Agios Dimitrios</td><td rowspan="1" colspan="1">
                <named-content xmlns:xlink="http://www.w3.org/1999/xlink" content-type="dwc:verbatimCoordinates" xlink:type="simple"><named-content content-type="geo-json" specific-use="{&#34;type&#34;:&#34;Point&#34;,&#34;coordinates&#34;:[22.218611,40.143611]}" id="NCID0EA6AE" xlink:type="simple">N40°08'37", E22°13'07"</named-content></named-content>
              </td><td rowspan="1" colspan="1">860</td><td rowspan="1" colspan="1">6</td></tr><tr><td rowspan="1" colspan="1">46</td><td rowspan="1" colspan="1">Macedonia, Pieria Mts., E of Fteri</td><td rowspan="1" colspan="1">
                <named-content xmlns:xlink="http://www.w3.org/1999/xlink" content-type="dwc:verbatimCoordinates" xlink:type="simple"><named-content content-type="geo-json" specific-use="{&#34;type&#34;:&#34;Point&#34;,&#34;coordinates&#34;:[22.211667,40.197778]}" id="NCID0EZ6AE" xlink:type="simple">N40°11'52", E22°12'42"</named-content></named-content>
              </td><td rowspan="1" colspan="1">840</td><td rowspan="1" colspan="1">6</td></tr><tr><td rowspan="1" colspan="1">47</td><td rowspan="1" colspan="1">Macedonia, Pieria Mts., Fteri</td><td rowspan="1" colspan="1">
                <named-content xmlns:xlink="http://www.w3.org/1999/xlink" content-type="dwc:verbatimCoordinates" xlink:type="simple"><named-content content-type="geo-json" specific-use="{&#34;type&#34;:&#34;Point&#34;,&#34;coordinates&#34;:[22.150000,40.183333]}" id="NCID0ETAAG" xlink:type="simple">N40°11', E22°09'</named-content></named-content>
              </td><td rowspan="1" colspan="1">1080</td><td rowspan="1" colspan="1">6</td></tr><tr><td rowspan="1" colspan="1">48</td><td rowspan="1" colspan="1">Macedonia, Pieria Mts., W of Fteri</td><td rowspan="1" colspan="1">
                <named-content xmlns:xlink="http://www.w3.org/1999/xlink" content-type="dwc:verbatimCoordinates" xlink:type="simple"><named-content content-type="geo-json" specific-use="{&#34;type&#34;:&#34;Point&#34;,&#34;coordinates&#34;:[22.138889,40.196944]}" id="NCID0EMBAG" xlink:type="simple">N40°11'49", E22°08'20"</named-content></named-content>
              </td><td rowspan="1" colspan="1">1440</td><td rowspan="1" colspan="1">6</td></tr><tr><td rowspan="1" colspan="1">49</td><td rowspan="1" colspan="1">Macedonia, W of Daskio</td><td rowspan="1" colspan="1">
                <named-content xmlns:xlink="http://www.w3.org/1999/xlink" content-type="dwc:verbatimCoordinates" xlink:type="simple"><named-content content-type="geo-json" specific-use="{&#34;type&#34;:&#34;Point&#34;,&#34;coordinates&#34;:[22.137222,40.325556]}" id="NCID0EFCAG" xlink:type="simple">N40°19'32", E22°08'14"</named-content></named-content>
              </td><td rowspan="1" colspan="1">460</td><td rowspan="1" colspan="1">6</td></tr><tr><td rowspan="1" colspan="1">50</td><td rowspan="1" colspan="1">Macedonia, Pieria Mts., E of Velventos</td><td rowspan="1" colspan="1">
                <named-content xmlns:xlink="http://www.w3.org/1999/xlink" content-type="dwc:verbatimCoordinates" xlink:type="simple"><named-content content-type="geo-json" specific-use="{&#34;type&#34;:&#34;Point&#34;,&#34;coordinates&#34;:[22.130833,40.234722]}" id="NCID0E5CAG" xlink:type="simple">N40°14'05", E22°07'51"</named-content></named-content>
              </td><td rowspan="1" colspan="1">1330</td><td rowspan="1" colspan="1">6</td></tr><tr><td rowspan="1" colspan="1">51</td><td rowspan="1" colspan="1">Macedonia, Pieria Mts., 1</td><td rowspan="1" colspan="1">
                <named-content xmlns:xlink="http://www.w3.org/1999/xlink" content-type="dwc:verbatimCoordinates" xlink:type="simple"><named-content content-type="geo-json" specific-use="{&#34;type&#34;:&#34;Point&#34;,&#34;coordinates&#34;:[22.115000,40.176389]}" id="NCID0EXDAG" xlink:type="simple">N40°10'35", E22°06'54"</named-content></named-content>
              </td><td rowspan="1" colspan="1">1500</td><td rowspan="1" colspan="1">6</td></tr><tr><td rowspan="1" colspan="1">52</td><td rowspan="1" colspan="1">Macedonia, Pieria Mts., 2</td><td rowspan="1" colspan="1">
                <named-content xmlns:xlink="http://www.w3.org/1999/xlink" content-type="dwc:verbatimCoordinates" xlink:type="simple"><named-content content-type="geo-json" specific-use="{&#34;type&#34;:&#34;Point&#34;,&#34;coordinates&#34;:[22.110278,40.228333]}" id="NCID0EQEAG" xlink:type="simple">N40°13'42", E22°06'37"</named-content></named-content>
              </td><td rowspan="1" colspan="1">1270</td><td rowspan="1" colspan="1">6</td></tr><tr><td rowspan="1" colspan="1">53</td><td rowspan="1" colspan="1">Macedonia, Pieria Mts., 3</td><td rowspan="1" colspan="1">
                <named-content xmlns:xlink="http://www.w3.org/1999/xlink" content-type="dwc:verbatimCoordinates" xlink:type="simple"><named-content content-type="geo-json" specific-use="{&#34;type&#34;:&#34;Point&#34;,&#34;coordinates&#34;:[22.091944,40.193056]}" id="NCID0EJFAG" xlink:type="simple">N40°11'35", E22°05'31"</named-content></named-content>
              </td><td rowspan="1" colspan="1">1480</td><td rowspan="1" colspan="1">6</td></tr><tr><td rowspan="1" colspan="1">54</td><td rowspan="1" colspan="1">Macedonia, E of Velventos</td><td rowspan="1" colspan="1">
                <named-content xmlns:xlink="http://www.w3.org/1999/xlink" content-type="dwc:verbatimCoordinates" xlink:type="simple"><named-content content-type="geo-json" specific-use="{&#34;type&#34;:&#34;Point&#34;,&#34;coordinates&#34;:[22.086389,40.281667]}" id="NCID0ECGAG" xlink:type="simple">N40°16'54", E22°05'11"</named-content></named-content>
              </td><td rowspan="1" colspan="1">420</td><td rowspan="1" colspan="1">6</td></tr><tr><td rowspan="1" colspan="1">55</td><td rowspan="1" colspan="1">Macedonia, Phalacro Mts., N of Livadero</td><td rowspan="1" colspan="1">
                <named-content xmlns:xlink="http://www.w3.org/1999/xlink" content-type="dwc:verbatimCoordinates" xlink:type="simple"><named-content content-type="geo-json" specific-use="{&#34;type&#34;:&#34;Point&#34;,&#34;coordinates&#34;:[21.883333,40.050000]}" id="NCID0E2GAG" xlink:type="simple">N40°03', E21°53'</named-content></named-content>
              </td><td rowspan="1" colspan="1">690</td><td rowspan="1" colspan="1">6</td></tr><tr><td rowspan="1" colspan="1">56</td><td rowspan="1" colspan="1">Macedonia, Grevena, Milea</td><td rowspan="1" colspan="1">
                <named-content xmlns:xlink="http://www.w3.org/1999/xlink" content-type="dwc:verbatimCoordinates" xlink:type="simple"><named-content content-type="geo-json" specific-use="{&#34;type&#34;:&#34;Point&#34;,&#34;coordinates&#34;:[21.516667,40.133333]}" id="NCID0EUHAG" xlink:type="simple">N40°08', E21°31'</named-content></named-content>
              </td><td rowspan="1" colspan="1">480</td><td rowspan="1" colspan="1">6</td></tr><tr><td rowspan="1" colspan="1">57</td><td rowspan="1" colspan="1">Macedonia, Grevena, 6 km S of Milea</td><td rowspan="1" colspan="1">
                <named-content xmlns:xlink="http://www.w3.org/1999/xlink" content-type="dwc:verbatimCoordinates" xlink:type="simple"><named-content content-type="geo-json" specific-use="{&#34;type&#34;:&#34;Point&#34;,&#34;coordinates&#34;:[21.500000,40.116667]}" id="NCID0ENIAG" xlink:type="simple">N40°07', E21°30'</named-content></named-content>
              </td><td rowspan="1" colspan="1">470</td><td rowspan="1" colspan="1">6</td></tr><tr><td rowspan="1" colspan="1">58</td><td rowspan="1" colspan="1">Macedonia, Grevena, stream S of R. Aliakmon by Kamilas Pigi</td><td rowspan="1" colspan="1">
                <named-content xmlns:xlink="http://www.w3.org/1999/xlink" content-type="dwc:verbatimCoordinates" xlink:type="simple"><named-content content-type="geo-json" specific-use="{&#34;type&#34;:&#34;Point&#34;,&#34;coordinates&#34;:[21.450000,40.033333]}" id="NCID0EGJAG" xlink:type="simple">N40°02', E21°27'</named-content></named-content>
              </td><td rowspan="1" colspan="1">600</td><td rowspan="1" colspan="1">6</td></tr><tr><td rowspan="1" colspan="1">59</td><td rowspan="1" colspan="1">Macedonia, Kozani, Polilako (Paraveti), Neapolis</td><td rowspan="1" colspan="1">
                <named-content xmlns:xlink="http://www.w3.org/1999/xlink" content-type="dwc:verbatimCoordinates" xlink:type="simple"><named-content content-type="geo-json" specific-use="{&#34;type&#34;:&#34;Point&#34;,&#34;coordinates&#34;:[21.416667,40.300000]}" id="NCID0E6JAG" xlink:type="simple">N40°18', E21°25'</named-content></named-content>
              </td><td rowspan="1" colspan="1">550</td><td rowspan="1" colspan="1">6</td></tr><tr><td rowspan="1" colspan="1">60</td><td rowspan="1" colspan="1">Macedonia, Grevena, R. Venetikos, Kipourio</td><td rowspan="1" colspan="1">
                <named-content xmlns:xlink="http://www.w3.org/1999/xlink" content-type="dwc:verbatimCoordinates" xlink:type="simple"><named-content content-type="geo-json" specific-use="{&#34;type&#34;:&#34;Point&#34;,&#34;coordinates&#34;:[21.366667,39.983333]}" id="NCID0EYKAG" xlink:type="simple">N39°59', E21°22'</named-content></named-content>
              </td><td rowspan="1" colspan="1">500</td><td rowspan="1" colspan="1">6</td></tr><tr><td rowspan="1" colspan="1">61</td><td rowspan="1" colspan="1">Macedonia, Vernon, influx of Aliakmon between Gavros and Aposkepos</td><td rowspan="1" colspan="1">
                <named-content xmlns:xlink="http://www.w3.org/1999/xlink" content-type="dwc:verbatimCoordinates" xlink:type="simple"><named-content content-type="geo-json" specific-use="{&#34;type&#34;:&#34;Point&#34;,&#34;coordinates&#34;:[21.183333,40.650000]}" id="NCID0ERLAG" xlink:type="simple">N40°39', E21°11'</named-content></named-content>
              </td><td rowspan="1" colspan="1">450</td><td rowspan="1" colspan="1">6</td></tr><tr><td rowspan="1" colspan="1">62</td><td rowspan="1" colspan="1">Macedonia, Kastoria, Nestorio</td><td rowspan="1" colspan="1">
                <named-content xmlns:xlink="http://www.w3.org/1999/xlink" content-type="dwc:verbatimCoordinates" xlink:type="simple"><named-content content-type="geo-json" specific-use="{&#34;type&#34;:&#34;Point&#34;,&#34;coordinates&#34;:[21.066667,40.400000]}" id="NCID0EKMAG" xlink:type="simple">N40°24', E21°04'</named-content></named-content>
              </td><td rowspan="1" colspan="1">800</td><td rowspan="1" colspan="1">6</td></tr><tr><td rowspan="1" colspan="1">63</td><td rowspan="1" colspan="1">Macedonia, Smokilas Mts., main stream near the bridge, 2 km E of Agia Paraskevi</td><td rowspan="1" colspan="1">
                <named-content xmlns:xlink="http://www.w3.org/1999/xlink" content-type="dwc:verbatimCoordinates" xlink:type="simple"><named-content content-type="geo-json" specific-use="{&#34;type&#34;:&#34;Point&#34;,&#34;coordinates&#34;:[21.000000,40.133333]}" id="NCID0EDNAG" xlink:type="simple">N40°08', E21°00'</named-content></named-content>
              </td><td rowspan="1" colspan="1">1100</td><td rowspan="1" colspan="1">6</td></tr><tr><td rowspan="1" colspan="1">64</td><td rowspan="1" colspan="1">Macedonia, Kastoria, Grammos Mts., 7 km S Chrisi</td><td rowspan="1" colspan="1">
                <named-content xmlns:xlink="http://www.w3.org/1999/xlink" content-type="dwc:verbatimCoordinates" xlink:type="simple"><named-content content-type="geo-json" specific-use="{&#34;type&#34;:&#34;Point&#34;,&#34;coordinates&#34;:[20.866667,40.233333]}" id="NCID0E3NAG" xlink:type="simple">N40°14', E20°52'</named-content></named-content>
              </td><td rowspan="1" colspan="1">650</td><td rowspan="1" colspan="1">6</td></tr><tr><td rowspan="1" colspan="1">65</td><td rowspan="1" colspan="1">Macedonia, Kastoria, Grammos Mts., 6 km N Pefkofito</td><td rowspan="1" colspan="1">
                <named-content xmlns:xlink="http://www.w3.org/1999/xlink" content-type="dwc:verbatimCoordinates" xlink:type="simple"><named-content content-type="geo-json" specific-use="{&#34;type&#34;:&#34;Point&#34;,&#34;coordinates&#34;:[20.833333,40.316667]}" id="NCID0EVOAG" xlink:type="simple">N40°19', E20°50'</named-content></named-content>
              </td><td rowspan="1" colspan="1">1500</td><td rowspan="1" colspan="1">6</td></tr><tr><td rowspan="1" colspan="1">66</td><td rowspan="1" colspan="1">Macedonia, Chalkidiki, Chlomon Oros., Paleokastron, Vatonia P. 1</td><td rowspan="1" colspan="2">Unspecified</td><td rowspan="1" colspan="1">550</td><td rowspan="1" colspan="1">/</td></tr><tr><td rowspan="1" colspan="1">67</td><td rowspan="1" colspan="1">Macedonia, Chalkidiki, Chlomon Oros., Paleokastron, Vatonia P. 2</td><td rowspan="1" colspan="2">Unspecified</td><td rowspan="1" colspan="1">1500</td><td rowspan="1" colspan="1">/</td></tr><tr><td rowspan="1" colspan="1">68</td><td rowspan="1" colspan="1">Macedonia, Chalkidiki, Chlomon Oros., valley on the southern slope</td><td rowspan="1" colspan="2">Unspecified</td><td rowspan="1" colspan="1">650</td><td rowspan="1" colspan="1">/</td></tr><tr><td rowspan="1" colspan="1">69</td><td rowspan="1" colspan="1">Macedonia, Xanthi, NE Pass Str. Xanthi-Stavroupolis</td><td rowspan="1" colspan="2">Unspecified</td><td rowspan="1" colspan="1">800</td><td rowspan="1" colspan="1">7</td></tr><tr><td rowspan="1" colspan="1">70</td><td rowspan="1" colspan="1">Thessaly, Portaria</td><td rowspan="1" colspan="1">
                <named-content xmlns:xlink="http://www.w3.org/1999/xlink" content-type="dwc:verbatimCoordinates" xlink:type="simple"><named-content content-type="geo-json" specific-use="{&#34;type&#34;:&#34;Point&#34;,&#34;coordinates&#34;:[23.016667,39.383333]}" id="NCID0EORAG" xlink:type="simple">N39°23', E23°01'</named-content></named-content>
              </td><td rowspan="1" colspan="1">700</td><td rowspan="1" colspan="1">6</td></tr><tr><td rowspan="1" colspan="1">71</td><td rowspan="1" colspan="1">Thessaly, Ossa Mts., stream Apataniana</td><td rowspan="1" colspan="1">
                <named-content xmlns:xlink="http://www.w3.org/1999/xlink" content-type="dwc:verbatimCoordinates" xlink:type="simple"><named-content content-type="geo-json" specific-use="{&#34;type&#34;:&#34;Point&#34;,&#34;coordinates&#34;:[22.700000,39.833333]}" id="NCID0EHSAG" xlink:type="simple">N39°50', E22°42'</named-content></named-content>
              </td><td rowspan="1" colspan="1">1200</td><td rowspan="1" colspan="1">6</td></tr><tr><td rowspan="1" colspan="1">72</td><td rowspan="1" colspan="1">Thessaly, Karya</td><td rowspan="1" colspan="1">
                <named-content xmlns:xlink="http://www.w3.org/1999/xlink" content-type="dwc:verbatimCoordinates" xlink:type="simple"><named-content content-type="geo-json" specific-use="{&#34;type&#34;:&#34;Point&#34;,&#34;coordinates&#34;:[22.433333,40.000000]}" id="NCID0EATAG" xlink:type="simple">N40°00', E22°26'</named-content></named-content>
              </td><td rowspan="1" colspan="1">750–800</td><td rowspan="1" colspan="1">6</td></tr><tr><td rowspan="1" colspan="1">73</td><td rowspan="1" colspan="1">Thessaly, S of Kallithea</td><td rowspan="1" colspan="1">
                <named-content xmlns:xlink="http://www.w3.org/1999/xlink" content-type="dwc:verbatimCoordinates" xlink:type="simple"><named-content content-type="geo-json" specific-use="{&#34;type&#34;:&#34;Point&#34;,&#34;coordinates&#34;:[22.213611,39.976389]}" id="NCID0EZTAG" xlink:type="simple">N39°58'35", E22°12'49"</named-content></named-content>
              </td><td rowspan="1" colspan="1">510</td><td rowspan="1" colspan="1">6</td></tr><tr><td rowspan="1" colspan="1">74</td><td rowspan="1" colspan="1">Thessaly, Pieria Mts., S of Livadi</td><td rowspan="1" colspan="1">
                <named-content xmlns:xlink="http://www.w3.org/1999/xlink" content-type="dwc:verbatimCoordinates" xlink:type="simple"><named-content content-type="geo-json" specific-use="{&#34;type&#34;:&#34;Point&#34;,&#34;coordinates&#34;:[22.169722,40.105556]}" id="NCID0ESUAG" xlink:type="simple">N40°06'20", E22°10'11"</named-content></named-content>
              </td><td rowspan="1" colspan="1">800</td><td rowspan="1" colspan="1">6</td></tr><tr><td rowspan="1" colspan="1">75</td><td rowspan="1" colspan="1">Thessaly, 5 km W of Palea Giannitsou</td><td rowspan="1" colspan="1">
                <named-content xmlns:xlink="http://www.w3.org/1999/xlink" content-type="dwc:verbatimCoordinates" xlink:type="simple"><named-content content-type="geo-json" specific-use="{&#34;type&#34;:&#34;Point&#34;,&#34;coordinates&#34;:[22.016667,39.050000]}" id="NCID0ELVAG" xlink:type="simple">N39°03', E22°01'</named-content></named-content>
              </td><td rowspan="1" colspan="1">500</td><td rowspan="1" colspan="1">6</td></tr><tr><td rowspan="1" colspan="1">76</td><td rowspan="1" colspan="1">Thessaly, Deskati</td><td rowspan="1" colspan="1">
                <named-content xmlns:xlink="http://www.w3.org/1999/xlink" content-type="dwc:verbatimCoordinates" xlink:type="simple"><named-content content-type="geo-json" specific-use="{&#34;type&#34;:&#34;Point&#34;,&#34;coordinates&#34;:[21.908333,39.948056]}" id="NCID0EEWAG" xlink:type="simple">N39°56'53", E21°54'30"</named-content></named-content>
              </td><td rowspan="1" colspan="1">690</td><td rowspan="1" colspan="1">6</td></tr><tr><td rowspan="1" colspan="1">77</td><td rowspan="1" colspan="1">Thessaly, Trikala, Longiai</td><td rowspan="1" colspan="1">
                <named-content xmlns:xlink="http://www.w3.org/1999/xlink" content-type="dwc:verbatimCoordinates" xlink:type="simple"><named-content content-type="geo-json" specific-use="{&#34;type&#34;:&#34;Point&#34;,&#34;coordinates&#34;:[21.750000,39.566667]}" id="NCID0E4WAG" xlink:type="simple">N39°34', E21°45'</named-content></named-content>
              </td><td rowspan="1" colspan="1">100</td><td rowspan="1" colspan="1">6</td></tr><tr><td rowspan="1" colspan="1">78</td><td rowspan="1" colspan="1">Thessaly, S of Asprokklisia</td><td rowspan="1" colspan="1">
                <named-content xmlns:xlink="http://www.w3.org/1999/xlink" content-type="dwc:verbatimCoordinates" xlink:type="simple"><named-content content-type="geo-json" specific-use="{&#34;type&#34;:&#34;Point&#34;,&#34;coordinates&#34;:[21.713333,39.832222]}" id="NCID0EWXAG" xlink:type="simple">N39°49'56", E21°42'48"</named-content></named-content>
              </td><td rowspan="1" colspan="1">500</td><td rowspan="1" colspan="1">6</td></tr><tr><td rowspan="1" colspan="1">79</td><td rowspan="1" colspan="1">Thessaly, Trikala, Moshofito, Avra</td><td rowspan="1" colspan="1">
                <named-content xmlns:xlink="http://www.w3.org/1999/xlink" content-type="dwc:verbatimCoordinates" xlink:type="simple"><named-content content-type="geo-json" specific-use="{&#34;type&#34;:&#34;Point&#34;,&#34;coordinates&#34;:[21.700000,39.700000]}" id="NCID0EPYAG" xlink:type="simple">N39°42', E21°42'</named-content></named-content>
              </td><td rowspan="1" colspan="1">200</td><td rowspan="1" colspan="1">6</td></tr><tr><td rowspan="1" colspan="1">80</td><td rowspan="1" colspan="1">Thessaly, Kalambaka, Agios Nikolaos</td><td rowspan="1" colspan="1">
                <named-content xmlns:xlink="http://www.w3.org/1999/xlink" content-type="dwc:verbatimCoordinates" xlink:type="simple"><named-content content-type="geo-json" specific-use="{&#34;type&#34;:&#34;Point&#34;,&#34;coordinates&#34;:[21.583333,39.716667]}" id="NCID0EIZAG" xlink:type="simple">N39°43', E21°35'</named-content></named-content>
              </td><td rowspan="1" colspan="1">200</td><td rowspan="1" colspan="1">6</td></tr><tr><td rowspan="1" colspan="1">81</td><td rowspan="1" colspan="1">Thessaly, Trikala, Stournareika</td><td rowspan="1" colspan="1">
                <named-content xmlns:xlink="http://www.w3.org/1999/xlink" content-type="dwc:verbatimCoordinates" xlink:type="simple"><named-content content-type="geo-json" specific-use="{&#34;type&#34;:&#34;Point&#34;,&#34;coordinates&#34;:[21.516667,39.433333]}" id="NCID0EB1AG" xlink:type="simple">N39°26', E21°31'</named-content></named-content>
              </td><td rowspan="1" colspan="1">400</td><td rowspan="1" colspan="1">6</td></tr><tr><td rowspan="1" colspan="1">82</td><td rowspan="1" colspan="1">Thessaly, Trikala, Kato Palagokaria</td><td rowspan="1" colspan="1">
                <named-content xmlns:xlink="http://www.w3.org/1999/xlink" content-type="dwc:verbatimCoordinates" xlink:type="simple"><named-content content-type="geo-json" specific-use="{&#34;type&#34;:&#34;Point&#34;,&#34;coordinates&#34;:[21.500000,39.416667]}" id="NCID0E11AG" xlink:type="simple">N39°25', E21°30'</named-content></named-content>
              </td><td rowspan="1" colspan="1">600</td><td rowspan="1" colspan="1">6</td></tr><tr><td rowspan="1" colspan="1">83</td><td rowspan="1" colspan="1">Thessaly, Kalambaka, 5 km E of Paleochori</td><td rowspan="1" colspan="1">
                <named-content xmlns:xlink="http://www.w3.org/1999/xlink" content-type="dwc:verbatimCoordinates" xlink:type="simple"><named-content content-type="geo-json" specific-use="{&#34;type&#34;:&#34;Point&#34;,&#34;coordinates&#34;:[21.466667,39.616667]}" id="NCID0ET2AG" xlink:type="simple">N39°37', E21°28'</named-content></named-content>
              </td><td rowspan="1" colspan="1">600</td><td rowspan="1" colspan="1">6</td></tr><tr><td rowspan="1" colspan="1">84</td><td rowspan="1" colspan="1">Thessaly, Kalambaka, Paleochori</td><td rowspan="1" colspan="1">
                <named-content xmlns:xlink="http://www.w3.org/1999/xlink" content-type="dwc:verbatimCoordinates" xlink:type="simple"><named-content content-type="geo-json" specific-use="{&#34;type&#34;:&#34;Point&#34;,&#34;coordinates&#34;:[21.416667,39.600000]}" id="NCID0EM3AG" xlink:type="simple">N39°36', E21°25'</named-content></named-content>
              </td><td rowspan="1" colspan="1">1000</td><td rowspan="1" colspan="1">6</td></tr><tr><td rowspan="1" colspan="1">85</td><td rowspan="1" colspan="1">Thessaly, Kalambaka, Trigona</td><td rowspan="1" colspan="1">
                <named-content xmlns:xlink="http://www.w3.org/1999/xlink" content-type="dwc:verbatimCoordinates" xlink:type="simple"><named-content content-type="geo-json" specific-use="{&#34;type&#34;:&#34;Point&#34;,&#34;coordinates&#34;:[21.400000,39.766667]}" id="NCID0EF4AG" xlink:type="simple">N39°46', E21°24'</named-content></named-content>
              </td><td rowspan="1" colspan="1">400</td><td rowspan="1" colspan="1">6</td></tr><tr><td rowspan="1" colspan="1">86</td><td rowspan="1" colspan="1">Thessaly, Kalambaka, Koridallos</td><td rowspan="1" colspan="1">
                <named-content xmlns:xlink="http://www.w3.org/1999/xlink" content-type="dwc:verbatimCoordinates" xlink:type="simple"><named-content content-type="geo-json" specific-use="{&#34;type&#34;:&#34;Point&#34;,&#34;coordinates&#34;:[21.366667,39.766667]}" id="NCID0E54AG" xlink:type="simple">N39°46', E21°22'</named-content></named-content>
              </td><td rowspan="1" colspan="1">450</td><td rowspan="1" colspan="1">6</td></tr><tr><td rowspan="1" colspan="1">87</td><td rowspan="1" colspan="1">Thessaly, Trikala, Arta, Pahtouri</td><td rowspan="1" colspan="1">
                <named-content xmlns:xlink="http://www.w3.org/1999/xlink" content-type="dwc:verbatimCoordinates" xlink:type="simple"><named-content content-type="geo-json" specific-use="{&#34;type&#34;:&#34;Point&#34;,&#34;coordinates&#34;:[21.266667,39.450000]}" id="NCID0EX5AG" xlink:type="simple">N39°27', E21°16'</named-content></named-content>
              </td><td rowspan="1" colspan="1">600</td><td rowspan="1" colspan="1">6</td></tr><tr><td rowspan="1" colspan="1">88</td><td rowspan="1" colspan="1">Thessaly, Trikala, Arta, R. Ahelos, Kapsala</td><td rowspan="1" colspan="1">
                <named-content xmlns:xlink="http://www.w3.org/1999/xlink" content-type="dwc:verbatimCoordinates" xlink:type="simple"><named-content content-type="geo-json" specific-use="{&#34;type&#34;:&#34;Point&#34;,&#34;coordinates&#34;:[21.266667,39.366667]}" id="NCID0EQ6AG" xlink:type="simple">N39°22', E21°16'</named-content></named-content>
              </td><td rowspan="1" colspan="1">500</td><td rowspan="1" colspan="1">6</td></tr><tr><td rowspan="1" colspan="1">89</td><td rowspan="1" colspan="1">Thessaly, Trikala, Arta, Korifi</td><td rowspan="1" colspan="1">
                <named-content xmlns:xlink="http://www.w3.org/1999/xlink" content-type="dwc:verbatimCoordinates" xlink:type="simple"><named-content content-type="geo-json" specific-use="{&#34;type&#34;:&#34;Point&#34;,&#34;coordinates&#34;:[21.250000,39.416667]}" id="NCID0EJABG" xlink:type="simple">N39°25', E21°15'</named-content></named-content>
              </td><td rowspan="1" colspan="1">600</td><td rowspan="1" colspan="1">6</td></tr><tr><td rowspan="1" colspan="1">90</td><td rowspan="1" colspan="1">Thessaly, Trikala, 9 km S of Chrisomilea</td><td rowspan="1" colspan="2">Unspecified</td><td rowspan="1" colspan="1">6</td></tr><tr><td rowspan="1" colspan="1">91</td><td rowspan="1" colspan="1">Thessaly, Kalambaka, 4 km S of Ambelia</td><td rowspan="1" colspan="2">Unspecified</td><td rowspan="1" colspan="1">6</td></tr><tr><td rowspan="1" colspan="1">92</td><td rowspan="1" colspan="1">Epirus, Metsovo, 14 km S of Milea</td><td rowspan="1" colspan="1">
                <named-content xmlns:xlink="http://www.w3.org/1999/xlink" content-type="dwc:verbatimCoordinates" xlink:type="simple"><named-content content-type="geo-json" specific-use="{&#34;type&#34;:&#34;Point&#34;,&#34;coordinates&#34;:[21.283333,39.733333]}" id="NCID0E3BBG" xlink:type="simple">N39°44', E21°17'</named-content></named-content>
              </td><td rowspan="1" colspan="1">900</td><td rowspan="1" colspan="1">6</td></tr><tr><td rowspan="1" colspan="1">93</td><td rowspan="1" colspan="1">Epirus, Metsovo, Lakmos Mts., Anilio (5 km S bellow river)</td><td rowspan="1" colspan="1">
                <named-content xmlns:xlink="http://www.w3.org/1999/xlink" content-type="dwc:verbatimCoordinates" xlink:type="simple"><named-content content-type="geo-json" specific-use="{&#34;type&#34;:&#34;Point&#34;,&#34;coordinates&#34;:[21.266667,39.716667]}" id="NCID0EVCBG" xlink:type="simple">N39°43', E21°16'</named-content></named-content>
              </td><td rowspan="1" colspan="1">1300</td><td rowspan="1" colspan="1">6</td></tr><tr><td rowspan="1" colspan="1">94</td><td rowspan="1" colspan="1">Epirus, Pindus Mts., Metsovo, meadow source easthang</td><td rowspan="1" colspan="1">
                <named-content xmlns:xlink="http://www.w3.org/1999/xlink" content-type="dwc:verbatimCoordinates" xlink:type="simple"><named-content content-type="geo-json" specific-use="{&#34;type&#34;:&#34;Point&#34;,&#34;coordinates&#34;:[21.200000,39.766667]}" id="NCID0EODBG" xlink:type="simple">N39°46', E21°12'</named-content></named-content>
              </td><td rowspan="1" colspan="1">1350</td><td rowspan="1" colspan="1">6</td></tr><tr><td rowspan="1" colspan="1">95</td><td rowspan="1" colspan="1">Epirus, N of Katarapass, 1 km SW Milea</td><td rowspan="1" colspan="1">
                <named-content xmlns:xlink="http://www.w3.org/1999/xlink" content-type="dwc:verbatimCoordinates" xlink:type="simple"><named-content content-type="geo-json" specific-use="{&#34;type&#34;:&#34;Point&#34;,&#34;coordinates&#34;:[21.183333,39.833333]}" id="NCID0EHEBG" xlink:type="simple">N39°50', E21°11'</named-content></named-content>
              </td><td rowspan="1" colspan="1">1300</td><td rowspan="1" colspan="1">6</td></tr><tr><td rowspan="1" colspan="1">96</td><td rowspan="1" colspan="1">Epirus, Metsovo, Katara Pass</td><td rowspan="1" colspan="1">
                <named-content xmlns:xlink="http://www.w3.org/1999/xlink" content-type="dwc:verbatimCoordinates" xlink:type="simple"><named-content content-type="geo-json" specific-use="{&#34;type&#34;:&#34;Point&#34;,&#34;coordinates&#34;:[21.166667,39.800000]}" id="NCID0EAFBG" xlink:type="simple">N39°48', E21°10'</named-content></named-content>
              </td><td rowspan="1" colspan="1">1350</td><td rowspan="1" colspan="1">6</td></tr><tr><td rowspan="1" colspan="1">97</td><td rowspan="1" colspan="1">Epirus, Metsovo, Lakmos Mts., 2 km S of Anilio (bellow left tributary)</td><td rowspan="1" colspan="1">
                <named-content xmlns:xlink="http://www.w3.org/1999/xlink" content-type="dwc:verbatimCoordinates" xlink:type="simple"><named-content content-type="geo-json" specific-use="{&#34;type&#34;:&#34;Point&#34;,&#34;coordinates&#34;:[21.166667,39.733333]}" id="NCID0EZFBG" xlink:type="simple">N39°44', E21°10'</named-content></named-content>
              </td><td rowspan="1" colspan="1">840</td><td rowspan="1" colspan="1">6</td></tr><tr><td rowspan="1" colspan="1">98</td><td rowspan="1" colspan="1">Epirus, Metsovo, 12 km W Milea</td><td rowspan="1" colspan="1">
                <named-content xmlns:xlink="http://www.w3.org/1999/xlink" content-type="dwc:verbatimCoordinates" xlink:type="simple"><named-content content-type="geo-json" specific-use="{&#34;type&#34;:&#34;Point&#34;,&#34;coordinates&#34;:[21.150000,39.850000]}" id="NCID0ESGBG" xlink:type="simple">N39°51', E21°09'</named-content></named-content>
              </td><td rowspan="1" colspan="1">1250</td><td rowspan="1" colspan="1">6</td></tr><tr><td rowspan="1" colspan="1">99</td><td rowspan="1" colspan="1">Epirus, Metsovo, R. Metsovitikos</td><td rowspan="1" colspan="1">
                <named-content xmlns:xlink="http://www.w3.org/1999/xlink" content-type="dwc:verbatimCoordinates" xlink:type="simple"><named-content content-type="geo-json" specific-use="{&#34;type&#34;:&#34;Point&#34;,&#34;coordinates&#34;:[21.150000,39.733333]}" id="NCID0ELHBG" xlink:type="simple">N39°44', E21°09'</named-content></named-content>
              </td><td rowspan="1" colspan="1">800</td><td rowspan="1" colspan="1">6</td></tr><tr><td rowspan="1" colspan="1">100</td><td rowspan="1" colspan="1">Epirus, Metsovo, Lakmos Mts., Anthohori, (bellow rapid river)</td><td rowspan="1" colspan="1">
                <named-content xmlns:xlink="http://www.w3.org/1999/xlink" content-type="dwc:verbatimCoordinates" xlink:type="simple"><named-content content-type="geo-json" specific-use="{&#34;type&#34;:&#34;Point&#34;,&#34;coordinates&#34;:[21.133333,39.733333]}" id="NCID0EEIBG" xlink:type="simple">N39°44', E21°08'</named-content></named-content>
              </td><td rowspan="1" colspan="1">780</td><td rowspan="1" colspan="1">6</td></tr><tr><td rowspan="1" colspan="1">101</td><td rowspan="1" colspan="1">Epirus, Lakmos Mts., 10 km S of Anilio</td><td rowspan="1" colspan="1">
                <named-content xmlns:xlink="http://www.w3.org/1999/xlink" content-type="dwc:verbatimCoordinates" xlink:type="simple"><named-content content-type="geo-json" specific-use="{&#34;type&#34;:&#34;Point&#34;,&#34;coordinates&#34;:[21.116667,39.600000]}" id="NCID0E4IBG" xlink:type="simple">N39°36', E21°07'</named-content></named-content>
              </td><td rowspan="1" colspan="1">1150</td><td rowspan="1" colspan="1">6</td></tr><tr><td rowspan="1" colspan="1">102</td><td rowspan="1" colspan="1">Epirus, Metsovo, Lakmos Mts., Anilio (15 km S influx)</td><td rowspan="1" colspan="1">
                <named-content xmlns:xlink="http://www.w3.org/1999/xlink" content-type="dwc:verbatimCoordinates" xlink:type="simple"><named-content content-type="geo-json" specific-use="{&#34;type&#34;:&#34;Point&#34;,&#34;coordinates&#34;:[21.100000,39.550000]}" id="NCID0EWJBG" xlink:type="simple">N39°33', E21°06'</named-content></named-content>
              </td><td rowspan="1" colspan="1">500</td><td rowspan="1" colspan="1">6</td></tr><tr><td rowspan="1" colspan="1">103</td><td rowspan="1" colspan="1">Epirus, Metsovo, 14 km W of Milea</td><td rowspan="1" colspan="1">
                <named-content xmlns:xlink="http://www.w3.org/1999/xlink" content-type="dwc:verbatimCoordinates" xlink:type="simple"><named-content content-type="geo-json" specific-use="{&#34;type&#34;:&#34;Point&#34;,&#34;coordinates&#34;:[21.050000,39.916667]}" id="NCID0EPKBG" xlink:type="simple">N39°55', E21°03'</named-content></named-content>
              </td><td rowspan="1" colspan="1">1000</td><td rowspan="1" colspan="1">6</td></tr><tr><td rowspan="1" colspan="1">104</td><td rowspan="1" colspan="1">Epirus, Ioannina, Megalo Peristeri</td><td rowspan="1" colspan="1">
                <named-content xmlns:xlink="http://www.w3.org/1999/xlink" content-type="dwc:verbatimCoordinates" xlink:type="simple"><named-content content-type="geo-json" specific-use="{&#34;type&#34;:&#34;Point&#34;,&#34;coordinates&#34;:[21.050000,39.733333]}" id="NCID0EILBG" xlink:type="simple">N39°44', E21°03'</named-content></named-content>
              </td><td rowspan="1" colspan="1">600</td><td rowspan="1" colspan="1">6</td></tr><tr><td rowspan="1" colspan="1">105</td><td rowspan="1" colspan="1">Epirus, Xerovouni Mts., Plaka, R. Arachthos, u. <tp:taxon-name><tp:taxon-name-part taxon-name-part-type="class">Agnatha</tp:taxon-name-part></tp:taxon-name></td><td rowspan="1" colspan="1">
                <named-content xmlns:xlink="http://www.w3.org/1999/xlink" content-type="dwc:verbatimCoordinates" xlink:type="simple"><named-content content-type="geo-json" specific-use="{&#34;type&#34;:&#34;Point&#34;,&#34;coordinates&#34;:[21.033333,39.333333]}" id="NCID0EGMBG" xlink:type="simple">N39°20', E21°02'</named-content></named-content>
              </td><td rowspan="1" colspan="1">200</td><td rowspan="1" colspan="1">6</td></tr><tr><td rowspan="1" colspan="1">106</td><td rowspan="1" colspan="1">Epirus, Ioannina, R. Zagoritikos, Karies</td><td rowspan="1" colspan="1">
                <named-content xmlns:xlink="http://www.w3.org/1999/xlink" content-type="dwc:verbatimCoordinates" xlink:type="simple"><named-content content-type="geo-json" specific-use="{&#34;type&#34;:&#34;Point&#34;,&#34;coordinates&#34;:[20.933333,39.733333]}" id="NCID0E6MBG" xlink:type="simple">N39°44', E20°56'</named-content></named-content>
              </td><td rowspan="1" colspan="1">500</td><td rowspan="1" colspan="1">6</td></tr><tr><td rowspan="1" colspan="1">107</td><td rowspan="1" colspan="1">Epirus, Konitsa, Smolikas Mts., Pournia</td><td rowspan="1" colspan="1">
                <named-content xmlns:xlink="http://www.w3.org/1999/xlink" content-type="dwc:verbatimCoordinates" xlink:type="simple"><named-content content-type="geo-json" specific-use="{&#34;type&#34;:&#34;Point&#34;,&#34;coordinates&#34;:[20.900000,40.133333]}" id="NCID0EYNBG" xlink:type="simple">N40°08', E20°54'</named-content></named-content>
              </td><td rowspan="1" colspan="1">1100</td><td rowspan="1" colspan="1">6</td></tr><tr><td rowspan="1" colspan="1">108</td><td rowspan="1" colspan="1">Epirus, Konitsa, R. Saradaporos, Drosopigi</td><td rowspan="1" colspan="1">
                <named-content xmlns:xlink="http://www.w3.org/1999/xlink" content-type="dwc:verbatimCoordinates" xlink:type="simple"><named-content content-type="geo-json" specific-use="{&#34;type&#34;:&#34;Point&#34;,&#34;coordinates&#34;:[20.883333,40.133333]}" id="NCID0EROBG" xlink:type="simple">N40°08', E20°53'</named-content></named-content>
              </td><td rowspan="1" colspan="1">900</td><td rowspan="1" colspan="1">6</td></tr><tr><td rowspan="1" colspan="1">109</td><td rowspan="1" colspan="1">Epirus, Konitsa, Asimohori</td><td rowspan="1" colspan="1">
                <named-content xmlns:xlink="http://www.w3.org/1999/xlink" content-type="dwc:verbatimCoordinates" xlink:type="simple"><named-content content-type="geo-json" specific-use="{&#34;type&#34;:&#34;Point&#34;,&#34;coordinates&#34;:[20.733333,40.033333]}" id="NCID0EKPBG" xlink:type="simple">N40°02', E20°44'</named-content></named-content>
              </td><td rowspan="1" colspan="1">450</td><td rowspan="1" colspan="1">6</td></tr><tr><td rowspan="1" colspan="1">110</td><td rowspan="1" colspan="1">Epirus, 10 km N of Louros</td><td rowspan="1" colspan="1">
                <named-content xmlns:xlink="http://www.w3.org/1999/xlink" content-type="dwc:verbatimCoordinates" xlink:type="simple"><named-content content-type="geo-json" specific-use="{&#34;type&#34;:&#34;Point&#34;,&#34;coordinates&#34;:[20.701389,39.239444]}" id="NCID0EDQBG" xlink:type="simple">N39°14'22", E20°42'05"</named-content></named-content>
              </td><td rowspan="1" colspan="1">200</td><td rowspan="1" colspan="1">6</td></tr><tr><td rowspan="1" colspan="1">111</td><td rowspan="1" colspan="1">Epirus, S of Seriziana</td><td rowspan="1" colspan="1">
                <named-content xmlns:xlink="http://www.w3.org/1999/xlink" content-type="dwc:verbatimCoordinates" xlink:type="simple"><named-content content-type="geo-json" specific-use="{&#34;type&#34;:&#34;Point&#34;,&#34;coordinates&#34;:[20.693611,39.285278]}" id="NCID0E3QBG" xlink:type="simple">N39°17'07", E20°41'37"</named-content></named-content>
              </td><td rowspan="1" colspan="1">200</td><td rowspan="1" colspan="1">6</td></tr><tr><td rowspan="1" colspan="1">112</td><td rowspan="1" colspan="1">Epirus, Ioannina, R. Voidomatis, Aristi</td><td rowspan="1" colspan="1">
                <named-content xmlns:xlink="http://www.w3.org/1999/xlink" content-type="dwc:verbatimCoordinates" xlink:type="simple"><named-content content-type="geo-json" specific-use="{&#34;type&#34;:&#34;Point&#34;,&#34;coordinates&#34;:[20.683333,39.933333]}" id="NCID0EVRBG" xlink:type="simple">N39°56', E20°41'</named-content></named-content>
              </td><td rowspan="1" colspan="1">400</td><td rowspan="1" colspan="1">6</td></tr><tr><td rowspan="1" colspan="1">113</td><td rowspan="1" colspan="1">Epirus, Preveza, Zalongu, stream 2 km E of Mirsini</td><td rowspan="1" colspan="1">
                <named-content xmlns:xlink="http://www.w3.org/1999/xlink" content-type="dwc:verbatimCoordinates" xlink:type="simple"><named-content content-type="geo-json" specific-use="{&#34;type&#34;:&#34;Point&#34;,&#34;coordinates&#34;:[20.650000,39.116667]}" id="NCID0EOSBG" xlink:type="simple">N39°07', E20°39'</named-content></named-content>
              </td><td rowspan="1" colspan="1">180</td><td rowspan="1" colspan="1">6</td></tr><tr><td rowspan="1" colspan="1">114</td><td rowspan="1" colspan="1">Epirus, W of Kriopigi</td><td rowspan="1" colspan="1">
                <named-content xmlns:xlink="http://www.w3.org/1999/xlink" content-type="dwc:verbatimCoordinates" xlink:type="simple"><named-content content-type="geo-json" specific-use="{&#34;type&#34;:&#34;Point&#34;,&#34;coordinates&#34;:[20.638333,39.158333]}" id="NCID0EHTBG" xlink:type="simple">N39°09'30", E20°38'18"</named-content></named-content>
              </td><td rowspan="1" colspan="1">170</td><td rowspan="1" colspan="1">6</td></tr><tr><td rowspan="1" colspan="1">115</td><td rowspan="1" colspan="1">Epirus, R. Aheron, N of Gliki</td><td rowspan="1" colspan="1">
                <named-content xmlns:xlink="http://www.w3.org/1999/xlink" content-type="dwc:verbatimCoordinates" xlink:type="simple"><named-content content-type="geo-json" specific-use="{&#34;type&#34;:&#34;Point&#34;,&#34;coordinates&#34;:[20.631111,39.359444]}" id="NCID0EAUBG" xlink:type="simple">N39°21'34", E20°37'52"</named-content></named-content>
              </td><td rowspan="1" colspan="1">200</td><td rowspan="1" colspan="1">6</td></tr><tr><td rowspan="1" colspan="1">116</td><td rowspan="1" colspan="1">Epirus, Kanallaki, Skepaston</td><td rowspan="1" colspan="1">
                <named-content xmlns:xlink="http://www.w3.org/1999/xlink" content-type="dwc:verbatimCoordinates" xlink:type="simple"><named-content content-type="geo-json" specific-use="{&#34;type&#34;:&#34;Point&#34;,&#34;coordinates&#34;:[20.616667,39.216667]}" id="NCID0EZUBG" xlink:type="simple">N39°13', E20°37'</named-content></named-content>
              </td><td rowspan="1" colspan="1">100</td><td rowspan="1" colspan="1">6</td></tr><tr><td rowspan="1" colspan="1">117</td><td rowspan="1" colspan="1">Epirus, Mirsini</td><td rowspan="1" colspan="1">
                <named-content xmlns:xlink="http://www.w3.org/1999/xlink" content-type="dwc:verbatimCoordinates" xlink:type="simple"><named-content content-type="geo-json" specific-use="{&#34;type&#34;:&#34;Point&#34;,&#34;coordinates&#34;:[20.616667,39.133333]}" id="NCID0ESVBG" xlink:type="simple">N39°08', E20°37'</named-content></named-content>
              </td><td rowspan="1" colspan="1">120</td><td rowspan="1" colspan="1">6</td></tr><tr><td rowspan="1" colspan="1">118</td><td rowspan="1" colspan="1">Epirus, R. Aheron, Gliki</td><td rowspan="1" colspan="1">
                <named-content xmlns:xlink="http://www.w3.org/1999/xlink" content-type="dwc:verbatimCoordinates" xlink:type="simple"><named-content content-type="geo-json" specific-use="{&#34;type&#34;:&#34;Point&#34;,&#34;coordinates&#34;:[20.600000,39.316667]}" id="NCID0ELWBG" xlink:type="simple">N39°19', E20°36'</named-content></named-content>
              </td><td rowspan="1" colspan="1">50</td><td rowspan="1" colspan="1">6</td></tr><tr><td rowspan="1" colspan="1">119</td><td rowspan="1" colspan="1">Epirus, R. Kokitos, W of Gardiki</td><td rowspan="1" colspan="1">
                <named-content xmlns:xlink="http://www.w3.org/1999/xlink" content-type="dwc:verbatimCoordinates" xlink:type="simple"><named-content content-type="geo-json" specific-use="{&#34;type&#34;:&#34;Point&#34;,&#34;coordinates&#34;:[20.550000,39.350000]}" id="NCID0EEXBG" xlink:type="simple">N39°21', E20°33'</named-content></named-content>
              </td><td rowspan="1" colspan="1">50</td><td rowspan="1" colspan="1">6</td></tr><tr><td rowspan="1" colspan="1">120</td><td rowspan="1" colspan="1">Epirus, R. Kokitos, Themelo</td><td rowspan="1" colspan="1">
                <named-content xmlns:xlink="http://www.w3.org/1999/xlink" content-type="dwc:verbatimCoordinates" xlink:type="simple"><named-content content-type="geo-json" specific-use="{&#34;type&#34;:&#34;Point&#34;,&#34;coordinates&#34;:[20.516667,39.250000]}" id="NCID0E4XBG" xlink:type="simple">N39°15', E20°31'</named-content></named-content>
              </td><td rowspan="1" colspan="1">40</td><td rowspan="1" colspan="1">6</td></tr><tr><td rowspan="1" colspan="1">121</td><td rowspan="1" colspan="1">Epirus, Igoumenitsa, Thesprotia, R. Thiamis, Neohori</td><td rowspan="1" colspan="1">
                <named-content xmlns:xlink="http://www.w3.org/1999/xlink" content-type="dwc:verbatimCoordinates" xlink:type="simple"><named-content content-type="geo-json" specific-use="{&#34;type&#34;:&#34;Point&#34;,&#34;coordinates&#34;:[20.366667,39.516667]}" id="NCID0EWYBG" xlink:type="simple">N39°31', E20°22'</named-content></named-content>
              </td><td rowspan="1" colspan="1">30</td><td rowspan="1" colspan="1">6</td></tr><tr><td rowspan="1" colspan="1">122</td><td rowspan="1" colspan="1">Epirus, Igoumenitsa, R. Thiamis, Soulopoulo</td><td rowspan="1" colspan="1">
                <named-content xmlns:xlink="http://www.w3.org/1999/xlink" content-type="dwc:verbatimCoordinates" xlink:type="simple"><named-content content-type="geo-json" specific-use="{&#34;type&#34;:&#34;Point&#34;,&#34;coordinates&#34;:[20.200000,39.550000]}" id="NCID0EPZBG" xlink:type="simple">N39°33', E20°12'</named-content></named-content>
              </td><td rowspan="1" colspan="1">5</td><td rowspan="1" colspan="1">6</td></tr><tr><td rowspan="1" colspan="1">123</td><td rowspan="1" colspan="1">Epirus, Ioannina, R. Vardas, Abelos</td><td rowspan="1" colspan="2">Unspecified</td><td rowspan="1" colspan="1">6</td></tr><tr><td rowspan="1" colspan="1">124</td><td rowspan="1" colspan="1">Epirus, Ioannina, Balndouma</td><td rowspan="1" colspan="2">Unspecified</td><td rowspan="1" colspan="1">6</td></tr><tr><td rowspan="1" colspan="1">125</td><td rowspan="1" colspan="1">North Aegean islands, Samos, below Manolates</td><td rowspan="1" colspan="1">
                <named-content xmlns:xlink="http://www.w3.org/1999/xlink" content-type="dwc:verbatimCoordinates" xlink:type="simple"><named-content content-type="geo-json" specific-use="{&#34;type&#34;:&#34;Point&#34;,&#34;coordinates&#34;:[26.816667,37.783333]}" id="NCID0EC2BG" xlink:type="simple">N37°47', E26°49'</named-content></named-content>
              </td><td rowspan="1" colspan="1">160</td><td rowspan="1" colspan="1">6</td></tr><tr><td rowspan="1" colspan="1">126</td><td rowspan="1" colspan="1">North Aegean islands, Samos, E of Pirgos</td><td rowspan="1" colspan="1">
                <named-content xmlns:xlink="http://www.w3.org/1999/xlink" content-type="dwc:verbatimCoordinates" xlink:type="simple"><named-content content-type="geo-json" specific-use="{&#34;type&#34;:&#34;Point&#34;,&#34;coordinates&#34;:[26.816667,37.716667]}" id="NCID0E22BG" xlink:type="simple">N37°43', E26°49'</named-content></named-content>
              </td><td rowspan="1" colspan="1">300</td><td rowspan="1" colspan="1">6</td></tr><tr><td rowspan="1" colspan="1">127</td><td rowspan="1" colspan="1">North Aegean islands, Lesbos, 7 km E of Plomari</td><td rowspan="1" colspan="1">
                <named-content xmlns:xlink="http://www.w3.org/1999/xlink" content-type="dwc:verbatimCoordinates" xlink:type="simple"><named-content content-type="geo-json" specific-use="{&#34;type&#34;:&#34;Point&#34;,&#34;coordinates&#34;:[26.433333,38.983333]}" id="NCID0EU3BG" xlink:type="simple">N38°59', E26°26'</named-content></named-content>
              </td><td rowspan="1" colspan="1">110</td><td rowspan="1" colspan="1">6</td></tr><tr><td rowspan="1" colspan="1">128</td><td rowspan="1" colspan="1">North Aegean islands, Lesbos, 1 km W of Ippion</td><td rowspan="1" colspan="1">
                <named-content xmlns:xlink="http://www.w3.org/1999/xlink" content-type="dwc:verbatimCoordinates" xlink:type="simple"><named-content content-type="geo-json" specific-use="{&#34;type&#34;:&#34;Point&#34;,&#34;coordinates&#34;:[26.400000,39.133333]}" id="NCID0EN4BG" xlink:type="simple">N39°08', E26°24'</named-content></named-content>
              </td><td rowspan="1" colspan="1">70</td><td rowspan="1" colspan="1">6</td></tr><tr><td rowspan="1" colspan="1">129</td><td rowspan="1" colspan="1">North Aegean islands, Lesbos, 1 km SW of Megalochori</td><td rowspan="1" colspan="1">
                <named-content xmlns:xlink="http://www.w3.org/1999/xlink" content-type="dwc:verbatimCoordinates" xlink:type="simple"><named-content content-type="geo-json" specific-use="{&#34;type&#34;:&#34;Point&#34;,&#34;coordinates&#34;:[26.350000,39.016667]}" id="NCID0EG5BG" xlink:type="simple">N39°01', E26°21'</named-content></named-content>
              </td><td rowspan="1" colspan="1">280</td><td rowspan="1" colspan="1">6</td></tr><tr><td rowspan="1" colspan="1">130</td><td rowspan="1" colspan="1">North Aegean islands, Lesbos, 3 km NW of Agiasos</td><td rowspan="1" colspan="1">
                <named-content xmlns:xlink="http://www.w3.org/1999/xlink" content-type="dwc:verbatimCoordinates" xlink:type="simple"><named-content content-type="geo-json" specific-use="{&#34;type&#34;:&#34;Point&#34;,&#34;coordinates&#34;:[26.333333,39.100000]}" id="NCID0E65BG" xlink:type="simple">N39°06', E26°20'</named-content></named-content>
              </td><td rowspan="1" colspan="1">320</td><td rowspan="1" colspan="1">6</td></tr><tr><td rowspan="1" colspan="1">131</td><td rowspan="1" colspan="1">North Aegean islands, Lesbos, 4 km W of Agiasos</td><td rowspan="1" colspan="1">
                <named-content xmlns:xlink="http://www.w3.org/1999/xlink" content-type="dwc:verbatimCoordinates" xlink:type="simple"><named-content content-type="geo-json" specific-use="{&#34;type&#34;:&#34;Point&#34;,&#34;coordinates&#34;:[26.333333,39.100000]}" id="NCID0EY6BG" xlink:type="simple">N39°06', E26°20'</named-content></named-content>
              </td><td rowspan="1" colspan="1">400</td><td rowspan="1" colspan="1">6</td></tr><tr><td rowspan="1" colspan="1">132</td><td rowspan="1" colspan="1">North Aegean islands, Lesbos, 2 km N of Akrassi</td><td rowspan="1" colspan="1">
                <named-content xmlns:xlink="http://www.w3.org/1999/xlink" content-type="dwc:verbatimCoordinates" xlink:type="simple"><named-content content-type="geo-json" specific-use="{&#34;type&#34;:&#34;Point&#34;,&#34;coordinates&#34;:[26.316667,39.050000]}" id="NCID0ESAAI" xlink:type="simple">N39°03', E26°19'</named-content></named-content>
              </td><td rowspan="1" colspan="1">370</td><td rowspan="1" colspan="1">6</td></tr><tr><td rowspan="1" colspan="1">133</td><td rowspan="1" colspan="1">North Aegean islands, Lesbos, S of Neochorion</td><td rowspan="1" colspan="1">
                <named-content xmlns:xlink="http://www.w3.org/1999/xlink" content-type="dwc:verbatimCoordinates" xlink:type="simple"><named-content content-type="geo-json" specific-use="{&#34;type&#34;:&#34;Point&#34;,&#34;coordinates&#34;:[26.316667,39.016667]}" id="NCID0ELBAI" xlink:type="simple">N39°01', E26°19'</named-content></named-content>
              </td><td rowspan="1" colspan="1">270</td><td rowspan="1" colspan="1">6</td></tr><tr><td rowspan="1" colspan="1">134</td><td rowspan="1" colspan="1">North Aegean islands, Lesbos, Ambeliko</td><td rowspan="1" colspan="1">
                <named-content xmlns:xlink="http://www.w3.org/1999/xlink" content-type="dwc:verbatimCoordinates" xlink:type="simple"><named-content content-type="geo-json" specific-use="{&#34;type&#34;:&#34;Point&#34;,&#34;coordinates&#34;:[26.300000,39.066667]}" id="NCID0EECAI" xlink:type="simple">N39°04', E26°18'</named-content></named-content>
              </td><td rowspan="1" colspan="1">340</td><td rowspan="1" colspan="1">6</td></tr><tr><td rowspan="1" colspan="1">135</td><td rowspan="1" colspan="1">North Aegean islands, Lesbos, E of Lepetimnos</td><td rowspan="1" colspan="1">
                <named-content xmlns:xlink="http://www.w3.org/1999/xlink" content-type="dwc:verbatimCoordinates" xlink:type="simple"><named-content content-type="geo-json" specific-use="{&#34;type&#34;:&#34;Point&#34;,&#34;coordinates&#34;:[26.266667,39.366667]}" id="NCID0E4CAI" xlink:type="simple">N39°22', E26°16'</named-content></named-content>
              </td><td rowspan="1" colspan="1">330</td><td rowspan="1" colspan="1">6</td></tr><tr><td rowspan="1" colspan="1">136</td><td rowspan="1" colspan="1">North Aegean islands, Icaria, W of Chrisostomos</td><td rowspan="1" colspan="1">
                <named-content xmlns:xlink="http://www.w3.org/1999/xlink" content-type="dwc:verbatimCoordinates" xlink:type="simple"><named-content content-type="geo-json" specific-use="{&#34;type&#34;:&#34;Point&#34;,&#34;coordinates&#34;:[26.216667,37.583333]}" id="NCID0EWDAI" xlink:type="simple">N37°35', E26°13'</named-content></named-content>
              </td><td rowspan="1" colspan="1">270</td><td rowspan="1" colspan="1">6</td></tr><tr><td rowspan="1" colspan="1">137</td><td rowspan="1" colspan="1">North Aegean islands, Chios, 2 km N of Fita</td><td rowspan="1" colspan="1">
                <named-content xmlns:xlink="http://www.w3.org/1999/xlink" content-type="dwc:verbatimCoordinates" xlink:type="simple"><named-content content-type="geo-json" specific-use="{&#34;type&#34;:&#34;Point&#34;,&#34;coordinates&#34;:[26.000000,38.533333]}" id="NCID0EPEAI" xlink:type="simple">N38°32', E26°00'</named-content></named-content>
              </td><td rowspan="1" colspan="1">510</td><td rowspan="1" colspan="1">6</td></tr><tr><td rowspan="1" colspan="1">138</td><td rowspan="1" colspan="1">North Aegean islands, Chios, N of Keramos</td><td rowspan="1" colspan="1">
                <named-content xmlns:xlink="http://www.w3.org/1999/xlink" content-type="dwc:verbatimCoordinates" xlink:type="simple"><named-content content-type="geo-json" specific-use="{&#34;type&#34;:&#34;Point&#34;,&#34;coordinates&#34;:[25.933333,38.566667]}" id="NCID0EIFAI" xlink:type="simple">N38°34', E25°56'</named-content></named-content>
              </td><td rowspan="1" colspan="1">60</td><td rowspan="1" colspan="1">6</td></tr><tr><td rowspan="1" colspan="1">139</td><td rowspan="1" colspan="1">North Aegean islands, Chios, 5 km N of Pirama</td><td rowspan="1" colspan="1">
                <named-content xmlns:xlink="http://www.w3.org/1999/xlink" content-type="dwc:verbatimCoordinates" xlink:type="simple"><named-content content-type="geo-json" specific-use="{&#34;type&#34;:&#34;Point&#34;,&#34;coordinates&#34;:[25.900000,38.533333]}" id="NCID0EBGAI" xlink:type="simple">N38°32', E25°54'</named-content></named-content>
              </td><td rowspan="1" colspan="1">170</td><td rowspan="1" colspan="1">6</td></tr><tr><td rowspan="1" colspan="1">140</td><td rowspan="1" colspan="1">North Aegean islands, Icaria</td><td rowspan="1" colspan="2">Unspecified</td><td rowspan="1" colspan="1">6</td></tr><tr><td rowspan="1" colspan="1">141</td><td rowspan="1" colspan="1">North Aegean islands, Lesbos</td><td rowspan="1" colspan="2">Unspecified</td><td rowspan="1" colspan="1">6</td></tr><tr><td rowspan="1" colspan="1">142</td><td rowspan="1" colspan="1">Central Greece, Euboea, S of Komiton</td><td rowspan="1" colspan="1">
                <named-content xmlns:xlink="http://www.w3.org/1999/xlink" content-type="dwc:verbatimCoordinates" xlink:type="simple"><named-content content-type="geo-json" specific-use="{&#34;type&#34;:&#34;Point&#34;,&#34;coordinates&#34;:[24.000000,38.500000]}" id="NCID0EUHAI" xlink:type="simple">N38°30', E24°00'</named-content></named-content>
              </td><td rowspan="1" colspan="1">540</td><td rowspan="1" colspan="1">6</td></tr><tr><td rowspan="1" colspan="1">143</td><td rowspan="1" colspan="1">Central Greece, Euboea, Steni Dirfyos (former Ano Steni)</td><td rowspan="1" colspan="1">
                <named-content xmlns:xlink="http://www.w3.org/1999/xlink" content-type="dwc:verbatimCoordinates" xlink:type="simple"><named-content content-type="geo-json" specific-use="{&#34;type&#34;:&#34;Point&#34;,&#34;coordinates&#34;:[23.816667,38.583333]}" id="NCID0ENIAI" xlink:type="simple">N38°35', E23°49'</named-content></named-content>
              </td><td rowspan="1" colspan="1">550</td><td rowspan="1" colspan="1">6</td></tr><tr><td rowspan="1" colspan="1">144</td><td rowspan="1" colspan="1">Central Greece, Polydrosos</td><td rowspan="1" colspan="1">
                <named-content xmlns:xlink="http://www.w3.org/1999/xlink" content-type="dwc:verbatimCoordinates" xlink:type="simple"><named-content content-type="geo-json" specific-use="{&#34;type&#34;:&#34;Point&#34;,&#34;coordinates&#34;:[22.566667,38.600000]}" id="NCID0EGJAI" xlink:type="simple">N38°36', E22°34'</named-content></named-content>
              </td><td rowspan="1" colspan="1">1060–1250</td><td rowspan="1" colspan="1">6</td></tr><tr><td rowspan="1" colspan="1">145</td><td rowspan="1" colspan="1">Central Greece, Etolia, Lamia, Ieraklia</td><td rowspan="1" colspan="1">
                <named-content xmlns:xlink="http://www.w3.org/1999/xlink" content-type="dwc:verbatimCoordinates" xlink:type="simple"><named-content content-type="geo-json" specific-use="{&#34;type&#34;:&#34;Point&#34;,&#34;coordinates&#34;:[22.433333,38.816667]}" id="NCID0E6JAI" xlink:type="simple">N38°49', E22°26'</named-content></named-content>
              </td><td rowspan="1" colspan="1">25</td><td rowspan="1" colspan="1">6</td></tr><tr><td rowspan="1" colspan="1">146</td><td rowspan="1" colspan="1">Central Greece, Parnassus Mts., above Polydrosos</td><td rowspan="1" colspan="1">
                <named-content xmlns:xlink="http://www.w3.org/1999/xlink" content-type="dwc:verbatimCoordinates" xlink:type="simple"><named-content content-type="geo-json" specific-use="{&#34;type&#34;:&#34;Point&#34;,&#34;coordinates&#34;:[22.433333,38.550000]}" id="NCID0EYKAI" xlink:type="simple">N38°33', E22°26'</named-content></named-content>
              </td><td rowspan="1" colspan="1">1000</td><td rowspan="1" colspan="1">6</td></tr><tr><td rowspan="1" colspan="1">147</td><td rowspan="1" colspan="1">Central Greece, Oeta Mts., between Kastanea and Katafygio</td><td rowspan="1" colspan="1">
                <named-content xmlns:xlink="http://www.w3.org/1999/xlink" content-type="dwc:verbatimCoordinates" xlink:type="simple"><named-content content-type="geo-json" specific-use="{&#34;type&#34;:&#34;Point&#34;,&#34;coordinates&#34;:[22.283333,38.833333]}" id="NCID0ERLAI" xlink:type="simple">N38°50', E22°17'</named-content></named-content>
              </td><td rowspan="1" colspan="1">1400</td><td rowspan="1" colspan="1">6</td></tr><tr><td rowspan="1" colspan="1">148</td><td rowspan="1" colspan="1">Central Greece, Etolia, Vardousia Mts., Stromi</td><td rowspan="1" colspan="1">
                <named-content xmlns:xlink="http://www.w3.org/1999/xlink" content-type="dwc:verbatimCoordinates" xlink:type="simple"><named-content content-type="geo-json" specific-use="{&#34;type&#34;:&#34;Point&#34;,&#34;coordinates&#34;:[22.250000,38.700000]}" id="NCID0EKMAI" xlink:type="simple">N38°42', E22°15'</named-content></named-content>
              </td><td rowspan="1" colspan="1">820</td><td rowspan="1" colspan="1">6</td></tr><tr><td rowspan="1" colspan="1">149</td><td rowspan="1" colspan="1">Central Greece, Etolia, Vardousia Mts., Mousonitsa</td><td rowspan="1" colspan="1">
                <named-content xmlns:xlink="http://www.w3.org/1999/xlink" content-type="dwc:verbatimCoordinates" xlink:type="simple"><named-content content-type="geo-json" specific-use="{&#34;type&#34;:&#34;Point&#34;,&#34;coordinates&#34;:[22.200000,38.683333]}" id="NCID0EDNAI" xlink:type="simple">N38°41', E22°12'</named-content></named-content>
              </td><td rowspan="1" colspan="1">650</td><td rowspan="1" colspan="1">6</td></tr><tr><td rowspan="1" colspan="1">150</td><td rowspan="1" colspan="1">Central Greece, Etolia, Vardousia Mts., Athanasios Diakos</td><td rowspan="1" colspan="1">
                <named-content xmlns:xlink="http://www.w3.org/1999/xlink" content-type="dwc:verbatimCoordinates" xlink:type="simple"><named-content content-type="geo-json" specific-use="{&#34;type&#34;:&#34;Point&#34;,&#34;coordinates&#34;:[22.183333,38.700000]}" id="NCID0E3NAI" xlink:type="simple">N38°42', E22°11'</named-content></named-content>
              </td><td rowspan="1" colspan="1">830</td><td rowspan="1" colspan="1">6</td></tr><tr><td rowspan="1" colspan="1">151</td><td rowspan="1" colspan="1">Central Greece, Etolia, Vardousia Mts., Paleovraha</td><td rowspan="1" colspan="1">
                <named-content xmlns:xlink="http://www.w3.org/1999/xlink" content-type="dwc:verbatimCoordinates" xlink:type="simple"><named-content content-type="geo-json" specific-use="{&#34;type&#34;:&#34;Point&#34;,&#34;coordinates&#34;:[22.066667,38.916667]}" id="NCID0EVOAI" xlink:type="simple">N38°55', E22°04'</named-content></named-content>
              </td><td rowspan="1" colspan="1">170</td><td rowspan="1" colspan="1">6</td></tr><tr><td rowspan="1" colspan="1">152</td><td rowspan="1" colspan="1">Central Greece, Etolia, Nafpaktos, 9 km S of Krokilio</td><td rowspan="1" colspan="1">
                <named-content xmlns:xlink="http://www.w3.org/1999/xlink" content-type="dwc:verbatimCoordinates" xlink:type="simple"><named-content content-type="geo-json" specific-use="{&#34;type&#34;:&#34;Point&#34;,&#34;coordinates&#34;:[22.066667,38.466667]}" id="NCID0EOPAI" xlink:type="simple">N38°28', E22°04'</named-content></named-content>
              </td><td rowspan="1" colspan="1">1000</td><td rowspan="1" colspan="1">6</td></tr><tr><td rowspan="1" colspan="1">153</td><td rowspan="1" colspan="1">Central Greece, Etolia, Vardousia Mts., 5 km N of Grammeni Oxia</td><td rowspan="1" colspan="1">
                <named-content xmlns:xlink="http://www.w3.org/1999/xlink" content-type="dwc:verbatimCoordinates" xlink:type="simple"><named-content content-type="geo-json" specific-use="{&#34;type&#34;:&#34;Point&#34;,&#34;coordinates&#34;:[22.000000,38.750000]}" id="NCID0EHQAI" xlink:type="simple">N38°45', E22°00'</named-content></named-content>
              </td><td rowspan="1" colspan="1">1150</td><td rowspan="1" colspan="1">6</td></tr><tr><td rowspan="1" colspan="1">154</td><td rowspan="1" colspan="1">Central Greece, Etolia, Vardousia Mts., R. Evinos, Grammeni Oxia</td><td rowspan="1" colspan="1">
                <named-content xmlns:xlink="http://www.w3.org/1999/xlink" content-type="dwc:verbatimCoordinates" xlink:type="simple"><named-content content-type="geo-json" specific-use="{&#34;type&#34;:&#34;Point&#34;,&#34;coordinates&#34;:[22.000000,38.716667]}" id="NCID0EARAI" xlink:type="simple">N38°43', E22°00'</named-content></named-content>
              </td><td rowspan="1" colspan="1">800</td><td rowspan="1" colspan="1">6</td></tr><tr><td rowspan="1" colspan="1">155</td><td rowspan="1" colspan="1">Central Greece, Etolia, Vardousia Mts., 9 km N of Grammeni Oxia</td><td rowspan="1" colspan="1">
                <named-content xmlns:xlink="http://www.w3.org/1999/xlink" content-type="dwc:verbatimCoordinates" xlink:type="simple"><named-content content-type="geo-json" specific-use="{&#34;type&#34;:&#34;Point&#34;,&#34;coordinates&#34;:[21.983333,38.783333]}" id="NCID0EZRAI" xlink:type="simple">N38°47', E21°59'</named-content></named-content>
              </td><td rowspan="1" colspan="1">1050</td><td rowspan="1" colspan="1">6</td></tr><tr><td rowspan="1" colspan="1">156</td><td rowspan="1" colspan="1">Central Greece, Etolia, Vardousia Mts., 7 km N of Grammeni Oxia</td><td rowspan="1" colspan="1">
                <named-content xmlns:xlink="http://www.w3.org/1999/xlink" content-type="dwc:verbatimCoordinates" xlink:type="simple"><named-content content-type="geo-json" specific-use="{&#34;type&#34;:&#34;Point&#34;,&#34;coordinates&#34;:[21.983333,38.766667]}" id="NCID0ESSAI" xlink:type="simple">N38°46', E21°59'</named-content></named-content>
              </td><td rowspan="1" colspan="1">1400</td><td rowspan="1" colspan="1">6</td></tr><tr><td rowspan="1" colspan="1">157</td><td rowspan="1" colspan="1">Central Greece, Etolia, Vardousia Mts., 7 km S of Gardiki</td><td rowspan="1" colspan="1">
                <named-content xmlns:xlink="http://www.w3.org/1999/xlink" content-type="dwc:verbatimCoordinates" xlink:type="simple"><named-content content-type="geo-json" specific-use="{&#34;type&#34;:&#34;Point&#34;,&#34;coordinates&#34;:[21.983333,38.750000]}" id="NCID0ELTAI" xlink:type="simple">N38°45', E21°59'</named-content></named-content>
              </td><td rowspan="1" colspan="1">1300</td><td rowspan="1" colspan="1">6</td></tr><tr><td rowspan="1" colspan="1">158</td><td rowspan="1" colspan="1">Central Greece, Etolia, Vardousia Mts., Terpsithea</td><td rowspan="1" colspan="1">
                <named-content xmlns:xlink="http://www.w3.org/1999/xlink" content-type="dwc:verbatimCoordinates" xlink:type="simple"><named-content content-type="geo-json" specific-use="{&#34;type&#34;:&#34;Point&#34;,&#34;coordinates&#34;:[21.983333,38.550000]}" id="NCID0EEUAI" xlink:type="simple">N38°33', E21°59'</named-content></named-content>
              </td><td rowspan="1" colspan="1">570</td><td rowspan="1" colspan="1">6</td></tr><tr><td rowspan="1" colspan="1">159</td><td rowspan="1" colspan="1">Central Greece, Etolia, Nafpaktos, R. Mornos, Limnitsa</td><td rowspan="1" colspan="1">
                <named-content xmlns:xlink="http://www.w3.org/1999/xlink" content-type="dwc:verbatimCoordinates" xlink:type="simple"><named-content content-type="geo-json" specific-use="{&#34;type&#34;:&#34;Point&#34;,&#34;coordinates&#34;:[21.983333,38.500000]}" id="NCID0E4UAI" xlink:type="simple">N38°30', E21°59'</named-content></named-content>
              </td><td rowspan="1" colspan="1">200</td><td rowspan="1" colspan="1">6</td></tr><tr><td rowspan="1" colspan="1">160</td><td rowspan="1" colspan="1">Central Greece, Etolia, Vardousia Mts., Elatovrisi</td><td rowspan="1" colspan="1">
                <named-content xmlns:xlink="http://www.w3.org/1999/xlink" content-type="dwc:verbatimCoordinates" xlink:type="simple"><named-content content-type="geo-json" specific-use="{&#34;type&#34;:&#34;Point&#34;,&#34;coordinates&#34;:[21.966667,38.650000]}" id="NCID0EWVAI" xlink:type="simple">N38°39', E21°58'</named-content></named-content>
              </td><td rowspan="1" colspan="1">750</td><td rowspan="1" colspan="1">6</td></tr><tr><td rowspan="1" colspan="1">161</td><td rowspan="1" colspan="1">Central Greece, Etolia, Vardousia Mts., Elato</td><td rowspan="1" colspan="1">
                <named-content xmlns:xlink="http://www.w3.org/1999/xlink" content-type="dwc:verbatimCoordinates" xlink:type="simple"><named-content content-type="geo-json" specific-use="{&#34;type&#34;:&#34;Point&#34;,&#34;coordinates&#34;:[21.966667,38.583333]}" id="NCID0EPWAI" xlink:type="simple">N38°35', E21°58'</named-content></named-content>
              </td><td rowspan="1" colspan="1">1000</td><td rowspan="1" colspan="1">6</td></tr><tr><td rowspan="1" colspan="1">162</td><td rowspan="1" colspan="1">Central Greece, Etolia, Vardousia Mts., 6 km S of Lefkada</td><td rowspan="1" colspan="1">
                <named-content xmlns:xlink="http://www.w3.org/1999/xlink" content-type="dwc:verbatimCoordinates" xlink:type="simple"><named-content content-type="geo-json" specific-use="{&#34;type&#34;:&#34;Point&#34;,&#34;coordinates&#34;:[21.950000,38.866667]}" id="NCID0EIXAI" xlink:type="simple">N38°52', E21°57'</named-content></named-content>
              </td><td rowspan="1" colspan="1">500</td><td rowspan="1" colspan="1">6</td></tr><tr><td rowspan="1" colspan="1">163</td><td rowspan="1" colspan="1">Central Greece, Etolia, Vardousia Mts., Gardiki</td><td rowspan="1" colspan="1">
                <named-content xmlns:xlink="http://www.w3.org/1999/xlink" content-type="dwc:verbatimCoordinates" xlink:type="simple"><named-content content-type="geo-json" specific-use="{&#34;type&#34;:&#34;Point&#34;,&#34;coordinates&#34;:[21.950000,38.850000]}" id="NCID0EBYAI" xlink:type="simple">N38°51', E21°57'</named-content></named-content>
              </td><td rowspan="1" colspan="1">580</td><td rowspan="1" colspan="1">6</td></tr><tr><td rowspan="1" colspan="1">164</td><td rowspan="1" colspan="1">Central Greece, Etolia, Vardousia Mts., 13 km S of Gardiki</td><td rowspan="1" colspan="1">
                <named-content xmlns:xlink="http://www.w3.org/1999/xlink" content-type="dwc:verbatimCoordinates" xlink:type="simple"><named-content content-type="geo-json" specific-use="{&#34;type&#34;:&#34;Point&#34;,&#34;coordinates&#34;:[21.950000,38.716667]}" id="NCID0E1YAI" xlink:type="simple">N38°43', E21°57'</named-content></named-content>
              </td><td rowspan="1" colspan="1">700</td><td rowspan="1" colspan="1">6</td></tr><tr><td rowspan="1" colspan="1">165</td><td rowspan="1" colspan="1">Central Greece, Etolia, Vardousia Mts., Pougkakia</td><td rowspan="1" colspan="1">
                <named-content xmlns:xlink="http://www.w3.org/1999/xlink" content-type="dwc:verbatimCoordinates" xlink:type="simple"><named-content content-type="geo-json" specific-use="{&#34;type&#34;:&#34;Point&#34;,&#34;coordinates&#34;:[21.933333,38.850000]}" id="NCID0ETZAI" xlink:type="simple">N38°51', E21°56'</named-content></named-content>
              </td><td rowspan="1" colspan="1">600</td><td rowspan="1" colspan="1">6</td></tr><tr><td rowspan="1" colspan="1">166</td><td rowspan="1" colspan="1">Central Greece, Etolia, Vardousia Mts., 2 km W of Gardiki</td><td rowspan="1" colspan="1">
                <named-content xmlns:xlink="http://www.w3.org/1999/xlink" content-type="dwc:verbatimCoordinates" xlink:type="simple"><named-content content-type="geo-json" specific-use="{&#34;type&#34;:&#34;Point&#34;,&#34;coordinates&#34;:[21.933333,38.816667]}" id="NCID0EM1AI" xlink:type="simple">N38°49', E21°56'</named-content></named-content>
              </td><td rowspan="1" colspan="1">1100</td><td rowspan="1" colspan="1">6</td></tr><tr><td rowspan="1" colspan="1">167</td><td rowspan="1" colspan="1">Central Greece, Etolia, Vardousia Mts., Grigorio</td><td rowspan="1" colspan="1">
                <named-content xmlns:xlink="http://www.w3.org/1999/xlink" content-type="dwc:verbatimCoordinates" xlink:type="simple"><named-content content-type="geo-json" specific-use="{&#34;type&#34;:&#34;Point&#34;,&#34;coordinates&#34;:[21.933333,38.633333]}" id="NCID0EF2AI" xlink:type="simple">N38°38', E21°56'</named-content></named-content>
              </td><td rowspan="1" colspan="1">1400</td><td rowspan="1" colspan="1">6</td></tr><tr><td rowspan="1" colspan="1">168</td><td rowspan="1" colspan="1">Central Greece, Tymfristos Mts., R. Sperhios, Lamia</td><td rowspan="1" colspan="1">
                <named-content xmlns:xlink="http://www.w3.org/1999/xlink" content-type="dwc:verbatimCoordinates" xlink:type="simple"><named-content content-type="geo-json" specific-use="{&#34;type&#34;:&#34;Point&#34;,&#34;coordinates&#34;:[21.916667,38.900000]}" id="NCID0E52AI" xlink:type="simple">N38°54', E21°55'</named-content></named-content>
              </td><td rowspan="1" colspan="1">550</td><td rowspan="1" colspan="1">6</td></tr><tr><td rowspan="1" colspan="1">169</td><td rowspan="1" colspan="1">Central Greece, Etolia, Vardousia Mts., Ano Chora</td><td rowspan="1" colspan="1">
                <named-content xmlns:xlink="http://www.w3.org/1999/xlink" content-type="dwc:verbatimCoordinates" xlink:type="simple"><named-content content-type="geo-json" specific-use="{&#34;type&#34;:&#34;Point&#34;,&#34;coordinates&#34;:[21.916667,38.600000]}" id="NCID0EX3AI" xlink:type="simple">N38°36', E21°55'</named-content></named-content>
              </td><td rowspan="1" colspan="1">700</td><td rowspan="1" colspan="1">6</td></tr><tr><td rowspan="1" colspan="1">170</td><td rowspan="1" colspan="1">Central Greece, Etolia, Panaitoliko Mts., Klepa</td><td rowspan="1" colspan="1">
                <named-content xmlns:xlink="http://www.w3.org/1999/xlink" content-type="dwc:verbatimCoordinates" xlink:type="simple"><named-content content-type="geo-json" specific-use="{&#34;type&#34;:&#34;Point&#34;,&#34;coordinates&#34;:[21.900000,38.683333]}" id="NCID0EQ4AI" xlink:type="simple">N38°41', E21°54'</named-content></named-content>
              </td><td rowspan="1" colspan="1">700</td><td rowspan="1" colspan="1">6</td></tr><tr><td rowspan="1" colspan="1">171</td><td rowspan="1" colspan="1">Central Greece, Etolia, Panaitoliko Mts., R. Evinos, Klepa</td><td rowspan="1" colspan="1">
                <named-content xmlns:xlink="http://www.w3.org/1999/xlink" content-type="dwc:verbatimCoordinates" xlink:type="simple"><named-content content-type="geo-json" specific-use="{&#34;type&#34;:&#34;Point&#34;,&#34;coordinates&#34;:[21.900000,38.666667]}" id="NCID0EJ5AI" xlink:type="simple">N38°40', E21°54'</named-content></named-content>
              </td><td rowspan="1" colspan="1">500</td><td rowspan="1" colspan="1">6</td></tr><tr><td rowspan="1" colspan="1">172</td><td rowspan="1" colspan="1">Central Greece, Etolia, Vardousia Mts., 3 km W of Kryoneri</td><td rowspan="1" colspan="1">
                <named-content xmlns:xlink="http://www.w3.org/1999/xlink" content-type="dwc:verbatimCoordinates" xlink:type="simple"><named-content content-type="geo-json" specific-use="{&#34;type&#34;:&#34;Point&#34;,&#34;coordinates&#34;:[21.900000,38.633333]}" id="NCID0EC6AI" xlink:type="simple">N38°38', E21°54'</named-content></named-content>
              </td><td rowspan="1" colspan="1">1100</td><td rowspan="1" colspan="1">6</td></tr><tr><td rowspan="1" colspan="1">173</td><td rowspan="1" colspan="1">Central Greece, Etolia, Vardousia Mts., Kato Chora</td><td rowspan="1" colspan="1">
                <named-content xmlns:xlink="http://www.w3.org/1999/xlink" content-type="dwc:verbatimCoordinates" xlink:type="simple"><named-content content-type="geo-json" specific-use="{&#34;type&#34;:&#34;Point&#34;,&#34;coordinates&#34;:[21.883333,38.600000]}" id="NCID0E26AI" xlink:type="simple">N38°36', E21°53'</named-content></named-content>
              </td><td rowspan="1" colspan="1">600</td><td rowspan="1" colspan="1">6</td></tr><tr><td rowspan="1" colspan="1">174</td><td rowspan="1" colspan="1">Central Greece, Etolia, Nafpaktos, Anthofito</td><td rowspan="1" colspan="1">
                <named-content xmlns:xlink="http://www.w3.org/1999/xlink" content-type="dwc:verbatimCoordinates" xlink:type="simple"><named-content content-type="geo-json" specific-use="{&#34;type&#34;:&#34;Point&#34;,&#34;coordinates&#34;:[21.866667,38.466667]}" id="NCID0EUABI" xlink:type="simple">N38°28', E21°52'</named-content></named-content>
              </td><td rowspan="1" colspan="1">100</td><td rowspan="1" colspan="1">6</td></tr><tr><td rowspan="1" colspan="1">175</td><td rowspan="1" colspan="1">Central Greece, Karpenisi, Agios Nikolaos</td><td rowspan="1" colspan="1">
                <named-content xmlns:xlink="http://www.w3.org/1999/xlink" content-type="dwc:verbatimCoordinates" xlink:type="simple"><named-content content-type="geo-json" specific-use="{&#34;type&#34;:&#34;Point&#34;,&#34;coordinates&#34;:[21.850000,38.883333]}" id="NCID0ENBBI" xlink:type="simple">N38°53', E21°51'</named-content></named-content>
              </td><td rowspan="1" colspan="1">1000</td><td rowspan="1" colspan="1">6</td></tr><tr><td rowspan="1" colspan="1">176</td><td rowspan="1" colspan="1">Central Greece, Etolia, Nafpaktos, tributory of R. Evinos, 6 km N of Pokista</td><td rowspan="1" colspan="1">
                <named-content xmlns:xlink="http://www.w3.org/1999/xlink" content-type="dwc:verbatimCoordinates" xlink:type="simple"><named-content content-type="geo-json" specific-use="{&#34;type&#34;:&#34;Point&#34;,&#34;coordinates&#34;:[21.850000,38.583333]}" id="NCID0EGCBI" xlink:type="simple">N38°35', E21°51'</named-content></named-content>
              </td><td rowspan="1" colspan="1">460</td><td rowspan="1" colspan="1">6</td></tr><tr><td rowspan="1" colspan="1">177</td><td rowspan="1" colspan="1">Central Greece, Etolia, R. Mornos, Nafpaktos</td><td rowspan="1" colspan="1">
                <named-content xmlns:xlink="http://www.w3.org/1999/xlink" content-type="dwc:verbatimCoordinates" xlink:type="simple"><named-content content-type="geo-json" specific-use="{&#34;type&#34;:&#34;Point&#34;,&#34;coordinates&#34;:[21.850000,38.383333]}" id="NCID0E6CBI" xlink:type="simple">N38°23', E21°51'</named-content></named-content>
              </td><td rowspan="1" colspan="1">10</td><td rowspan="1" colspan="1">6</td></tr><tr><td rowspan="1" colspan="1">178</td><td rowspan="1" colspan="1">Central Greece, Etolia, Agrinio, Panaitoliko Mts., R. Evinos, Agios Dimitros</td><td rowspan="1" colspan="1">
                <named-content xmlns:xlink="http://www.w3.org/1999/xlink" content-type="dwc:verbatimCoordinates" xlink:type="simple"><named-content content-type="geo-json" specific-use="{&#34;type&#34;:&#34;Point&#34;,&#34;coordinates&#34;:[21.816667,38.650000]}" id="NCID0EYDBI" xlink:type="simple">N38°39', E21°49'</named-content></named-content>
              </td><td rowspan="1" colspan="1">400</td><td rowspan="1" colspan="1">6</td></tr><tr><td rowspan="1" colspan="1">179</td><td rowspan="1" colspan="1">Central Greece, Etolia, Nafpaktos, 2 km N of Pokista</td><td rowspan="1" colspan="1">
                <named-content xmlns:xlink="http://www.w3.org/1999/xlink" content-type="dwc:verbatimCoordinates" xlink:type="simple"><named-content content-type="geo-json" specific-use="{&#34;type&#34;:&#34;Point&#34;,&#34;coordinates&#34;:[21.800000,38.566667]}" id="NCID0EREBI" xlink:type="simple">N38°34', E21°48'</named-content></named-content>
              </td><td rowspan="1" colspan="1">350</td><td rowspan="1" colspan="1">6</td></tr><tr><td rowspan="1" colspan="1">180</td><td rowspan="1" colspan="1">Central Greece, Etolia, Nafpaktos, Simos</td><td rowspan="1" colspan="1">
                <named-content xmlns:xlink="http://www.w3.org/1999/xlink" content-type="dwc:verbatimCoordinates" xlink:type="simple"><named-content content-type="geo-json" specific-use="{&#34;type&#34;:&#34;Point&#34;,&#34;coordinates&#34;:[21.800000,38.500000]}" id="NCID0EKFBI" xlink:type="simple">N38°30', E21°48'</named-content></named-content>
              </td><td rowspan="1" colspan="1">350</td><td rowspan="1" colspan="1">6</td></tr><tr><td rowspan="1" colspan="1">181</td><td rowspan="1" colspan="1">Central Greece, Etolia, Nafpaktos, Pokista</td><td rowspan="1" colspan="1">
                <named-content xmlns:xlink="http://www.w3.org/1999/xlink" content-type="dwc:verbatimCoordinates" xlink:type="simple"><named-content content-type="geo-json" specific-use="{&#34;type&#34;:&#34;Point&#34;,&#34;coordinates&#34;:[21.783333,38.566667]}" id="NCID0EDGBI" xlink:type="simple">N38°34', E21°47'</named-content></named-content>
              </td><td rowspan="1" colspan="1">370</td><td rowspan="1" colspan="1">6</td></tr><tr><td rowspan="1" colspan="1">182</td><td rowspan="1" colspan="1">Central Greece, Etolia, Agrinio, Peristra, 1 km S of Perkos</td><td rowspan="1" colspan="1">
                <named-content xmlns:xlink="http://www.w3.org/1999/xlink" content-type="dwc:verbatimCoordinates" xlink:type="simple"><named-content content-type="geo-json" specific-use="{&#34;type&#34;:&#34;Point&#34;,&#34;coordinates&#34;:[21.750000,38.633333]}" id="NCID0E3GBI" xlink:type="simple">N38°38', E21°45'</named-content></named-content>
              </td><td rowspan="1" colspan="1">300</td><td rowspan="1" colspan="1">6</td></tr><tr><td rowspan="1" colspan="1">183</td><td rowspan="1" colspan="1">Central Greece, Etolia, Agrinio, R. Evinos, Kato Hrisovitsa, Diasellaki</td><td rowspan="1" colspan="1">
                <named-content xmlns:xlink="http://www.w3.org/1999/xlink" content-type="dwc:verbatimCoordinates" xlink:type="simple"><named-content content-type="geo-json" specific-use="{&#34;type&#34;:&#34;Point&#34;,&#34;coordinates&#34;:[21.716667,38.566667]}" id="NCID0EVHBI" xlink:type="simple">N38°34', E21°43'</named-content></named-content>
              </td><td rowspan="1" colspan="1">230</td><td rowspan="1" colspan="1">6</td></tr><tr><td rowspan="1" colspan="1">184</td><td rowspan="1" colspan="1">Central Greece, Panaitoliko Mts., R. Tavropos, Kalesmeno</td><td rowspan="1" colspan="1">
                <named-content xmlns:xlink="http://www.w3.org/1999/xlink" content-type="dwc:verbatimCoordinates" xlink:type="simple"><named-content content-type="geo-json" specific-use="{&#34;type&#34;:&#34;Point&#34;,&#34;coordinates&#34;:[21.666667,38.933333]}" id="NCID0EOIBI" xlink:type="simple">N38°56', E21°40'</named-content></named-content>
              </td><td rowspan="1" colspan="1">300</td><td rowspan="1" colspan="1">6</td></tr><tr><td rowspan="1" colspan="1">185</td><td rowspan="1" colspan="1">Central Greece, Etolia, Agrinio, Panaitoliko Mts. R. Trikeriotis, Dermatio</td><td rowspan="1" colspan="1">
                <named-content xmlns:xlink="http://www.w3.org/1999/xlink" content-type="dwc:verbatimCoordinates" xlink:type="simple"><named-content content-type="geo-json" specific-use="{&#34;type&#34;:&#34;Point&#34;,&#34;coordinates&#34;:[21.666667,38.783333]}" id="NCID0EHJBI" xlink:type="simple">N38°47', E21°40'</named-content></named-content>
              </td><td rowspan="1" colspan="1">400</td><td rowspan="1" colspan="1">6</td></tr><tr><td rowspan="1" colspan="1">186</td><td rowspan="1" colspan="1">Central Greece, Etolia, Panaitoliko Mts., Prousos</td><td rowspan="1" colspan="1">
                <named-content xmlns:xlink="http://www.w3.org/1999/xlink" content-type="dwc:verbatimCoordinates" xlink:type="simple"><named-content content-type="geo-json" specific-use="{&#34;type&#34;:&#34;Point&#34;,&#34;coordinates&#34;:[21.650000,38.733333]}" id="NCID0EAKBI" xlink:type="simple">N38°44', E21°39'</named-content></named-content>
              </td><td rowspan="1" colspan="1">660</td><td rowspan="1" colspan="1">6</td></tr><tr><td rowspan="1" colspan="1">187</td><td rowspan="1" colspan="1">Central Greece, Etolia, Panaitoliko Mts., Chaliki, Ladikon</td><td rowspan="1" colspan="1">
                <named-content xmlns:xlink="http://www.w3.org/1999/xlink" content-type="dwc:verbatimCoordinates" xlink:type="simple"><named-content content-type="geo-json" specific-use="{&#34;type&#34;:&#34;Point&#34;,&#34;coordinates&#34;:[21.650000,38.683333]}" id="NCID0EZKBI" xlink:type="simple">N38°41', E21°39'</named-content></named-content>
              </td><td rowspan="1" colspan="1">900</td><td rowspan="1" colspan="1">6</td></tr><tr><td rowspan="1" colspan="1">188</td><td rowspan="1" colspan="1">Central Greece, Etolia, Panaitoliko Mts., Chaliki, Nerosirtis</td><td rowspan="1" colspan="1">
                <named-content xmlns:xlink="http://www.w3.org/1999/xlink" content-type="dwc:verbatimCoordinates" xlink:type="simple"><named-content content-type="geo-json" specific-use="{&#34;type&#34;:&#34;Point&#34;,&#34;coordinates&#34;:[21.650000,38.666667]}" id="NCID0ESLBI" xlink:type="simple">N38°40', E21°39'</named-content></named-content>
              </td><td rowspan="1" colspan="1">750</td><td rowspan="1" colspan="1">6</td></tr><tr><td rowspan="1" colspan="1">189</td><td rowspan="1" colspan="1">Central Greece, Etolia, Agrinio, Panaitoliko Mts., Anatoliki Frangista</td><td rowspan="1" colspan="1">
                <named-content xmlns:xlink="http://www.w3.org/1999/xlink" content-type="dwc:verbatimCoordinates" xlink:type="simple"><named-content content-type="geo-json" specific-use="{&#34;type&#34;:&#34;Point&#34;,&#34;coordinates&#34;:[21.616667,38.933333]}" id="NCID0ELMBI" xlink:type="simple">N38°56', E21°37'</named-content></named-content>
              </td><td rowspan="1" colspan="1">800</td><td rowspan="1" colspan="1">6</td></tr><tr><td rowspan="1" colspan="1">190</td><td rowspan="1" colspan="1">Central Greece, Etolia, Agrinio, Panaitoliko Mts., Potamoula</td><td rowspan="1" colspan="1">
                <named-content xmlns:xlink="http://www.w3.org/1999/xlink" content-type="dwc:verbatimCoordinates" xlink:type="simple"><named-content content-type="geo-json" specific-use="{&#34;type&#34;:&#34;Point&#34;,&#34;coordinates&#34;:[21.433333,38.733333]}" id="NCID0EENBI" xlink:type="simple">N38°44', E21°26'</named-content></named-content>
              </td><td rowspan="1" colspan="1">200</td><td rowspan="1" colspan="1">6</td></tr><tr><td rowspan="1" colspan="1">191</td><td rowspan="1" colspan="1">Central Greece, Etolia, Agrinio, Agia Soufia</td><td rowspan="1" colspan="1">
                <named-content xmlns:xlink="http://www.w3.org/1999/xlink" content-type="dwc:verbatimCoordinates" xlink:type="simple"><named-content content-type="geo-json" specific-use="{&#34;type&#34;:&#34;Point&#34;,&#34;coordinates&#34;:[21.433333,38.600000]}" id="NCID0E4NBI" xlink:type="simple">N38°36', E21°26'</named-content></named-content>
              </td><td rowspan="1" colspan="1">100</td><td rowspan="1" colspan="1">6</td></tr><tr><td rowspan="1" colspan="1">192</td><td rowspan="1" colspan="1">Central Greece, Etolia, Lamia, Pavliani</td><td rowspan="1" colspan="1">
                <named-content xmlns:xlink="http://www.w3.org/1999/xlink" content-type="dwc:verbatimCoordinates" xlink:type="simple"><named-content content-type="geo-json" specific-use="{&#34;type&#34;:&#34;Point&#34;,&#34;coordinates&#34;:[21.350000,38.733333]}" id="NCID0EWOBI" xlink:type="simple">N38°44', E21°21'</named-content></named-content>
              </td><td rowspan="1" colspan="1">100</td><td rowspan="1" colspan="1">6</td></tr><tr><td rowspan="1" colspan="1">193</td><td rowspan="1" colspan="1">Central Greece, Etolia, Agrinio, Panaitoliko Mts., Megali Chora</td><td rowspan="1" colspan="1">
                <named-content xmlns:xlink="http://www.w3.org/1999/xlink" content-type="dwc:verbatimCoordinates" xlink:type="simple"><named-content content-type="geo-json" specific-use="{&#34;type&#34;:&#34;Point&#34;,&#34;coordinates&#34;:[21.350000,38.633333]}" id="NCID0EPPBI" xlink:type="simple">N38°38', E21°21'</named-content></named-content>
              </td><td rowspan="1" colspan="1">40</td><td rowspan="1" colspan="1">6</td></tr><tr><td rowspan="1" colspan="1">194</td><td rowspan="1" colspan="1">Central Greece, Etolia, Giona Mts., Sikia</td><td rowspan="1" colspan="1">
                <named-content xmlns:xlink="http://www.w3.org/1999/xlink" content-type="dwc:verbatimCoordinates" xlink:type="simple"><named-content content-type="geo-json" specific-use="{&#34;type&#34;:&#34;Point&#34;,&#34;coordinates&#34;:[21.183333,38.633333]}" id="NCID0EIQBI" xlink:type="simple">N38°38', E21°11'</named-content></named-content>
              </td><td rowspan="1" colspan="1">510</td><td rowspan="1" colspan="1">6</td></tr><tr><td rowspan="1" colspan="1">195</td><td rowspan="1" colspan="1">Central Greece, Oeta Mts., stream Valorema, Pavliani</td><td rowspan="1" colspan="2">Unspecified</td><td rowspan="1" colspan="1">1600</td><td rowspan="1" colspan="1">6</td></tr><tr><td rowspan="1" colspan="1">196</td><td rowspan="1" colspan="1">Central Greece, Etolia, Agrinio, Ahlavokastro</td><td rowspan="1" colspan="2">Unspecified</td><td rowspan="1" colspan="1">6</td></tr><tr><td rowspan="1" colspan="1">197</td><td rowspan="1" colspan="1">Central Greece, Etolia, Arta, Loutraki</td><td rowspan="1" colspan="2">Unspecified</td><td rowspan="1" colspan="1">6</td></tr><tr><td rowspan="1" colspan="1">198</td><td rowspan="1" colspan="1">Central Greece, Etolia, Agrinio, Panaitoliko Mts., Houni</td><td rowspan="1" colspan="2">Unspecified</td><td rowspan="1" colspan="1">6</td></tr><tr><td rowspan="1" colspan="1">199</td><td rowspan="1" colspan="1">Central Greece, Etolia, Agrinio, Panaitoliko Mts., Palagohori</td><td rowspan="1" colspan="2">Unspecified</td><td rowspan="1" colspan="1">6</td></tr><tr><td rowspan="1" colspan="1">200</td><td rowspan="1" colspan="1">Central Greece, Etolia, Nafpaktos, Avrorema bridge</td><td rowspan="1" colspan="2">Unspecified</td><td rowspan="1" colspan="1">6</td></tr><tr><td rowspan="1" colspan="1">201</td><td rowspan="1" colspan="1">Central Greece, Central Euboea</td><td rowspan="1" colspan="2">Unspecified</td><td rowspan="1" colspan="1">6</td></tr><tr><td rowspan="1" colspan="1">202</td><td rowspan="1" colspan="1">Central Greece, Etolia, Agrinio, Panaitoliko Mts., 3 km N of Hani Lioliou</td><td rowspan="1" colspan="2">Unspecified</td><td rowspan="1" colspan="1">6</td></tr><tr><td rowspan="1" colspan="1">203</td><td rowspan="1" colspan="1">Central Greece, Etolia, Nafpaktos, Koutsopanneika</td><td rowspan="1" colspan="2">Unspecified</td><td rowspan="1" colspan="1">6</td></tr><tr><td rowspan="1" colspan="1">204</td><td rowspan="1" colspan="1">Dodecanese islands, Rhodes, 3 km E of Archipolis</td><td rowspan="1" colspan="1">
                <named-content xmlns:xlink="http://www.w3.org/1999/xlink" content-type="dwc:verbatimCoordinates" xlink:type="simple"><named-content content-type="geo-json" specific-use="{&#34;type&#34;:&#34;Point&#34;,&#34;coordinates&#34;:[28.100000,36.250000]}" id="NCID0EZUBI" xlink:type="simple">N36°15', E28°06'</named-content></named-content>
              </td><td rowspan="1" colspan="1">100</td><td rowspan="1" colspan="1">6</td></tr><tr><td rowspan="1" colspan="1">205</td><td rowspan="1" colspan="1">Dodecanese islands, Rhodes, near Archipolis</td><td rowspan="1" colspan="1">
                <named-content xmlns:xlink="http://www.w3.org/1999/xlink" content-type="dwc:verbatimCoordinates" xlink:type="simple"><named-content content-type="geo-json" specific-use="{&#34;type&#34;:&#34;Point&#34;,&#34;coordinates&#34;:[28.050000,36.250000]}" id="NCID0ESVBI" xlink:type="simple">N36°15', E28°03'</named-content></named-content>
              </td><td rowspan="1" colspan="1">200</td><td rowspan="1" colspan="1">6</td></tr><tr><td rowspan="1" colspan="1">206</td><td rowspan="1" colspan="1">Cyclades islands, Naxos, S of Koronis</td><td rowspan="1" colspan="1">
                <named-content xmlns:xlink="http://www.w3.org/1999/xlink" content-type="dwc:verbatimCoordinates" xlink:type="simple"><named-content content-type="geo-json" specific-use="{&#34;type&#34;:&#34;Point&#34;,&#34;coordinates&#34;:[25.533333,37.133333]}" id="NCID0ELWBI" xlink:type="simple">N37°08', E25°32'</named-content></named-content>
              </td><td rowspan="1" colspan="1">630</td><td rowspan="1" colspan="1">6</td></tr><tr><td rowspan="1" colspan="1">207</td><td rowspan="1" colspan="1">Cyclades islands, Andros, Apikia</td><td rowspan="1" colspan="1">
                <named-content xmlns:xlink="http://www.w3.org/1999/xlink" content-type="dwc:verbatimCoordinates" xlink:type="simple"><named-content content-type="geo-json" specific-use="{&#34;type&#34;:&#34;Point&#34;,&#34;coordinates&#34;:[24.900000,37.850000]}" id="NCID0EEXBI" xlink:type="simple">N37°51', E24°54'</named-content></named-content>
              </td><td rowspan="1" colspan="1">220</td><td rowspan="1" colspan="1">6</td></tr><tr><td rowspan="1" colspan="1">208</td><td rowspan="1" colspan="1">Cyclades islands, Andros</td><td rowspan="1" colspan="2">Unspecified</td><td rowspan="1" colspan="1">6</td></tr><tr><td rowspan="1" colspan="1">209</td><td rowspan="1" colspan="1">Peloponnese, Taygetos Mts. (below summit)</td><td rowspan="1" colspan="1">
                <named-content xmlns:xlink="http://www.w3.org/1999/xlink" content-type="dwc:verbatimCoordinates" xlink:type="simple"><named-content content-type="geo-json" specific-use="{&#34;type&#34;:&#34;Point&#34;,&#34;coordinates&#34;:[22.383333,36.933333]}" id="NCID0EKYBI" xlink:type="simple">N36°56', E22°23'</named-content></named-content>
              </td><td rowspan="1" colspan="1">900</td><td rowspan="1" colspan="1">6</td></tr><tr><td rowspan="1" colspan="1">210</td><td rowspan="1" colspan="1">Peloponnese, village Akrata</td><td rowspan="1" colspan="1">
                <named-content xmlns:xlink="http://www.w3.org/1999/xlink" content-type="dwc:verbatimCoordinates" xlink:type="simple"><named-content content-type="geo-json" specific-use="{&#34;type&#34;:&#34;Point&#34;,&#34;coordinates&#34;:[22.300000,38.150000]}" id="NCID0EDZBI" xlink:type="simple">N38°09', E22°18'</named-content></named-content>
              </td><td rowspan="1" colspan="1">80</td><td rowspan="1" colspan="1">6</td></tr><tr><td rowspan="1" colspan="1">211</td><td rowspan="1" colspan="1">Peloponnese, R. Krathis, Voutsimos</td><td rowspan="1" colspan="1">
                <named-content xmlns:xlink="http://www.w3.org/1999/xlink" content-type="dwc:verbatimCoordinates" xlink:type="simple"><named-content content-type="geo-json" specific-use="{&#34;type&#34;:&#34;Point&#34;,&#34;coordinates&#34;:[22.266667,38.133333]}" id="NCID0E3ZBI" xlink:type="simple">N38°08', E22°16'</named-content></named-content>
              </td><td rowspan="1" colspan="1">160</td><td rowspan="1" colspan="1">6</td></tr><tr><td rowspan="1" colspan="1">212</td><td rowspan="1" colspan="1">Peloponnese, Aroania Mts., 2 km S of Zarouchla</td><td rowspan="1" colspan="1">
                <named-content xmlns:xlink="http://www.w3.org/1999/xlink" content-type="dwc:verbatimCoordinates" xlink:type="simple"><named-content content-type="geo-json" specific-use="{&#34;type&#34;:&#34;Point&#34;,&#34;coordinates&#34;:[22.266667,37.966667]}" id="NCID0EV1BI" xlink:type="simple">N37°58', E22°16'</named-content></named-content>
              </td><td rowspan="1" colspan="1">1200</td><td rowspan="1" colspan="1">6</td></tr><tr><td rowspan="1" colspan="1">213</td><td rowspan="1" colspan="1">Peloponnese, 3 km N of Agia Varvara</td><td rowspan="1" colspan="1">
                <named-content xmlns:xlink="http://www.w3.org/1999/xlink" content-type="dwc:verbatimCoordinates" xlink:type="simple"><named-content content-type="geo-json" specific-use="{&#34;type&#34;:&#34;Point&#34;,&#34;coordinates&#34;:[22.250000,38.016667]}" id="NCID0EO2BI" xlink:type="simple">N38°01', E22°15'</named-content></named-content>
              </td><td rowspan="1" colspan="1">900</td><td rowspan="1" colspan="1">6</td></tr><tr><td rowspan="1" colspan="1">214</td><td rowspan="1" colspan="1">Peloponnese, R. Krathis, 7 km N of Peristera</td><td rowspan="1" colspan="1">
                <named-content xmlns:xlink="http://www.w3.org/1999/xlink" content-type="dwc:verbatimCoordinates" xlink:type="simple"><named-content content-type="geo-json" specific-use="{&#34;type&#34;:&#34;Point&#34;,&#34;coordinates&#34;:[22.233333,38.083333]}" id="NCID0EH3BI" xlink:type="simple">N38°05', E22°14'</named-content></named-content>
              </td><td rowspan="1" colspan="1">600</td><td rowspan="1" colspan="1">6</td></tr><tr><td rowspan="1" colspan="1">215</td><td rowspan="1" colspan="1">Peloponnese, tributary of R. Krathis, 7 km N of Peristera</td><td rowspan="1" colspan="1">
                <named-content xmlns:xlink="http://www.w3.org/1999/xlink" content-type="dwc:verbatimCoordinates" xlink:type="simple"><named-content content-type="geo-json" specific-use="{&#34;type&#34;:&#34;Point&#34;,&#34;coordinates&#34;:[22.233333,38.050000]}" id="NCID0EA4BI" xlink:type="simple">N38°03', E22°14'</named-content></named-content>
              </td><td rowspan="1" colspan="1">720</td><td rowspan="1" colspan="1">6</td></tr><tr><td rowspan="1" colspan="1">216</td><td rowspan="1" colspan="1">Peloponnese, 2 km N of Peristera</td><td rowspan="1" colspan="1">
                <named-content xmlns:xlink="http://www.w3.org/1999/xlink" content-type="dwc:verbatimCoordinates" xlink:type="simple"><named-content content-type="geo-json" specific-use="{&#34;type&#34;:&#34;Point&#34;,&#34;coordinates&#34;:[22.233333,38.033333]}" id="NCID0EZ4BI" xlink:type="simple">N38°02', E22°14'</named-content></named-content>
              </td><td rowspan="1" colspan="1">800</td><td rowspan="1" colspan="1">6</td></tr><tr><td rowspan="1" colspan="1">217</td><td rowspan="1" colspan="1">Peloponnese, R. Krathis, Peristera</td><td rowspan="1" colspan="1">
                <named-content xmlns:xlink="http://www.w3.org/1999/xlink" content-type="dwc:verbatimCoordinates" xlink:type="simple"><named-content content-type="geo-json" specific-use="{&#34;type&#34;:&#34;Point&#34;,&#34;coordinates&#34;:[22.233333,38.000000]}" id="NCID0ES5BI" xlink:type="simple">N38°00', E22°14'</named-content></named-content>
              </td><td rowspan="1" colspan="1">1000</td><td rowspan="1" colspan="1">6</td></tr><tr><td rowspan="1" colspan="1">218</td><td rowspan="1" colspan="1">Peloponnese, Aroania Mts., 4 km S of Solos</td><td rowspan="1" colspan="1">
                <named-content xmlns:xlink="http://www.w3.org/1999/xlink" content-type="dwc:verbatimCoordinates" xlink:type="simple"><named-content content-type="geo-json" specific-use="{&#34;type&#34;:&#34;Point&#34;,&#34;coordinates&#34;:[22.233333,37.983333]}" id="NCID0EL6BI" xlink:type="simple">N37°59', E22°14'</named-content></named-content>
              </td><td rowspan="1" colspan="1">1250</td><td rowspan="1" colspan="1">6</td></tr><tr><td rowspan="1" colspan="1">219</td><td rowspan="1" colspan="1">Peloponnese, Ano Potames, Kalivitis</td><td rowspan="1" colspan="1">
                <named-content xmlns:xlink="http://www.w3.org/1999/xlink" content-type="dwc:verbatimCoordinates" xlink:type="simple"><named-content content-type="geo-json" specific-use="{&#34;type&#34;:&#34;Point&#34;,&#34;coordinates&#34;:[22.216667,38.116667]}" id="NCID0EEACI" xlink:type="simple">N38°07', E22°13'</named-content></named-content>
              </td><td rowspan="1" colspan="1">670</td><td rowspan="1" colspan="1">6</td></tr><tr><td rowspan="1" colspan="1">220</td><td rowspan="1" colspan="1">Peloponnese, Aroania Mts., Zarouhla</td><td rowspan="1" colspan="1">
                <named-content xmlns:xlink="http://www.w3.org/1999/xlink" content-type="dwc:verbatimCoordinates" xlink:type="simple"><named-content content-type="geo-json" specific-use="{&#34;type&#34;:&#34;Point&#34;,&#34;coordinates&#34;:[22.216667,37.983333]}" id="NCID0E4ACI" xlink:type="simple">N37°59', E22°13'</named-content></named-content>
              </td><td rowspan="1" colspan="1">1100</td><td rowspan="1" colspan="1">6</td></tr><tr><td rowspan="1" colspan="1">221</td><td rowspan="1" colspan="1">Peloponnese, Aroania Mts., below Xelmos , Valtos, Zarelia</td><td rowspan="1" colspan="1">
                <named-content xmlns:xlink="http://www.w3.org/1999/xlink" content-type="dwc:verbatimCoordinates" xlink:type="simple"><named-content content-type="geo-json" specific-use="{&#34;type&#34;:&#34;Point&#34;,&#34;coordinates&#34;:[22.200000,37.916667]}" id="NCID0EWBCI" xlink:type="simple">N37°55', E22°12'</named-content></named-content>
              </td><td rowspan="1" colspan="1">830</td><td rowspan="1" colspan="1">6</td></tr><tr><td rowspan="1" colspan="1">222</td><td rowspan="1" colspan="1">Peloponnese, Likouria (below village)</td><td rowspan="1" colspan="1">
                <named-content xmlns:xlink="http://www.w3.org/1999/xlink" content-type="dwc:verbatimCoordinates" xlink:type="simple"><named-content content-type="geo-json" specific-use="{&#34;type&#34;:&#34;Point&#34;,&#34;coordinates&#34;:[22.200000,37.850000]}" id="NCID0EPCCI" xlink:type="simple">N37°51', E22°12'</named-content></named-content>
              </td><td rowspan="1" colspan="1">700</td><td rowspan="1" colspan="1">6</td></tr><tr><td rowspan="1" colspan="1">223</td><td rowspan="1" colspan="1">Peloponnese, Aroania Mts., Kalivia</td><td rowspan="1" colspan="1">
                <named-content xmlns:xlink="http://www.w3.org/1999/xlink" content-type="dwc:verbatimCoordinates" xlink:type="simple"><named-content content-type="geo-json" specific-use="{&#34;type&#34;:&#34;Point&#34;,&#34;coordinates&#34;:[22.166667,37.833333]}" id="NCID0EIDCI" xlink:type="simple">N37°50', E22°10'</named-content></named-content>
              </td><td rowspan="1" colspan="1">470</td><td rowspan="1" colspan="1">6</td></tr><tr><td rowspan="1" colspan="1">224</td><td rowspan="1" colspan="1">Peloponnese, Aroania Mts., Krinofita</td><td rowspan="1" colspan="1">
                <named-content xmlns:xlink="http://www.w3.org/1999/xlink" content-type="dwc:verbatimCoordinates" xlink:type="simple"><named-content content-type="geo-json" specific-use="{&#34;type&#34;:&#34;Point&#34;,&#34;coordinates&#34;:[22.166667,37.816667]}" id="NCID0EBECI" xlink:type="simple">N37°49', E22°10'</named-content></named-content>
              </td><td rowspan="1" colspan="1">460</td><td rowspan="1" colspan="1">6</td></tr><tr><td rowspan="1" colspan="1">225</td><td rowspan="1" colspan="1">Peloponnese, Pagrati</td><td rowspan="1" colspan="1">
                <named-content xmlns:xlink="http://www.w3.org/1999/xlink" content-type="dwc:verbatimCoordinates" xlink:type="simple"><named-content content-type="geo-json" specific-use="{&#34;type&#34;:&#34;Point&#34;,&#34;coordinates&#34;:[22.150000,37.816667]}" id="NCID0E1ECI" xlink:type="simple">N37°49', E22°09'</named-content></named-content>
              </td><td rowspan="1" colspan="1">450</td><td rowspan="1" colspan="1">6</td></tr><tr><td rowspan="1" colspan="1">226</td><td rowspan="1" colspan="1">Peloponnese, Aroania Mts., Kastria</td><td rowspan="1" colspan="1">
                <named-content xmlns:xlink="http://www.w3.org/1999/xlink" content-type="dwc:verbatimCoordinates" xlink:type="simple"><named-content content-type="geo-json" specific-use="{&#34;type&#34;:&#34;Point&#34;,&#34;coordinates&#34;:[22.133333,37.933333]}" id="NCID0ETFCI" xlink:type="simple">N37°56', E22°08'</named-content></named-content>
              </td><td rowspan="1" colspan="1">670</td><td rowspan="1" colspan="1">6</td></tr><tr><td rowspan="1" colspan="1">227</td><td rowspan="1" colspan="1">Peloponnese, Kato Klitoria</td><td rowspan="1" colspan="1">
                <named-content xmlns:xlink="http://www.w3.org/1999/xlink" content-type="dwc:verbatimCoordinates" xlink:type="simple"><named-content content-type="geo-json" specific-use="{&#34;type&#34;:&#34;Point&#34;,&#34;coordinates&#34;:[22.133333,37.883333]}" id="NCID0EMGCI" xlink:type="simple">N37°53', E22°08'</named-content></named-content>
              </td><td rowspan="1" colspan="1">500</td><td rowspan="1" colspan="1">6</td></tr><tr><td rowspan="1" colspan="1">228</td><td rowspan="1" colspan="1">Peloponnese, Aroania Mts., Xelmos (above)</td><td rowspan="1" colspan="1">
                <named-content xmlns:xlink="http://www.w3.org/1999/xlink" content-type="dwc:verbatimCoordinates" xlink:type="simple"><named-content content-type="geo-json" specific-use="{&#34;type&#34;:&#34;Point&#34;,&#34;coordinates&#34;:[22.100000,38.033333]}" id="NCID0EFHCI" xlink:type="simple">N38°02', E22°06'</named-content></named-content>
              </td><td rowspan="1" colspan="1">700</td><td rowspan="1" colspan="1">6</td></tr><tr><td rowspan="1" colspan="1">229</td><td rowspan="1" colspan="1">Peloponnese, Labia Mts., Amigdalia</td><td rowspan="1" colspan="1">
                <named-content xmlns:xlink="http://www.w3.org/1999/xlink" content-type="dwc:verbatimCoordinates" xlink:type="simple"><named-content content-type="geo-json" specific-use="{&#34;type&#34;:&#34;Point&#34;,&#34;coordinates&#34;:[22.100000,37.816667]}" id="NCID0E5HCI" xlink:type="simple">N37°49', E22°06'</named-content></named-content>
              </td><td rowspan="1" colspan="1">440</td><td rowspan="1" colspan="1">6</td></tr><tr><td rowspan="1" colspan="1">230</td><td rowspan="1" colspan="1">Peloponnese, R. Piro, Elliniko</td><td rowspan="1" colspan="1">
                <named-content xmlns:xlink="http://www.w3.org/1999/xlink" content-type="dwc:verbatimCoordinates" xlink:type="simple"><named-content content-type="geo-json" specific-use="{&#34;type&#34;:&#34;Point&#34;,&#34;coordinates&#34;:[22.033333,37.500000]}" id="NCID0EXICI" xlink:type="simple">N37°30', E22°02'</named-content></named-content>
              </td><td rowspan="1" colspan="1">220</td><td rowspan="1" colspan="1">6</td></tr><tr><td rowspan="1" colspan="1">231</td><td rowspan="1" colspan="1">Peloponnese, Panachaiko Mts., tributory of R. Selinous, Leontio</td><td rowspan="1" colspan="1">
                <named-content xmlns:xlink="http://www.w3.org/1999/xlink" content-type="dwc:verbatimCoordinates" xlink:type="simple"><named-content content-type="geo-json" specific-use="{&#34;type&#34;:&#34;Point&#34;,&#34;coordinates&#34;:[21.933333,38.100000]}" id="NCID0EQJCI" xlink:type="simple">N38°06', E21°56'</named-content></named-content>
              </td><td rowspan="1" colspan="1">700</td><td rowspan="1" colspan="1">6</td></tr><tr><td rowspan="1" colspan="1">232</td><td rowspan="1" colspan="1">Peloponnese, Panachaiko Mts., Leontio</td><td rowspan="1" colspan="1">
                <named-content xmlns:xlink="http://www.w3.org/1999/xlink" content-type="dwc:verbatimCoordinates" xlink:type="simple"><named-content content-type="geo-json" specific-use="{&#34;type&#34;:&#34;Point&#34;,&#34;coordinates&#34;:[21.916667,38.100000]}" id="NCID0EJKCI" xlink:type="simple">N38°06', E21°55'</named-content></named-content>
              </td><td rowspan="1" colspan="1">640</td><td rowspan="1" colspan="1">6</td></tr><tr><td rowspan="1" colspan="1">233</td><td rowspan="1" colspan="1">Peloponnese, Erymanthos Mts., Lechouri</td><td rowspan="1" colspan="1">
                <named-content xmlns:xlink="http://www.w3.org/1999/xlink" content-type="dwc:verbatimCoordinates" xlink:type="simple"><named-content content-type="geo-json" specific-use="{&#34;type&#34;:&#34;Point&#34;,&#34;coordinates&#34;:[21.916667,37.900000]}" id="NCID0ECLCI" xlink:type="simple">N37°54', E21°55'</named-content></named-content>
              </td><td rowspan="1" colspan="1">660</td><td rowspan="1" colspan="1">6</td></tr><tr><td rowspan="1" colspan="1">234</td><td rowspan="1" colspan="1">Peloponnese, Panachaiko Mts., Veteika</td><td rowspan="1" colspan="1">
                <named-content xmlns:xlink="http://www.w3.org/1999/xlink" content-type="dwc:verbatimCoordinates" xlink:type="simple"><named-content content-type="geo-json" specific-use="{&#34;type&#34;:&#34;Point&#34;,&#34;coordinates&#34;:[21.900000,38.133333]}" id="NCID0E2LCI" xlink:type="simple">N38°08', E21°54'</named-content></named-content>
              </td><td rowspan="1" colspan="1">970</td><td rowspan="1" colspan="1">6</td></tr><tr><td rowspan="1" colspan="1">235</td><td rowspan="1" colspan="1">Peloponnese, Erymanthos Mts., Kato Vlasia</td><td rowspan="1" colspan="1">
                <named-content xmlns:xlink="http://www.w3.org/1999/xlink" content-type="dwc:verbatimCoordinates" xlink:type="simple"><named-content content-type="geo-json" specific-use="{&#34;type&#34;:&#34;Point&#34;,&#34;coordinates&#34;:[21.900000,38.000000]}" id="NCID0EUMCI" xlink:type="simple">N38°00', E21°54'</named-content></named-content>
              </td><td rowspan="1" colspan="1">740</td><td rowspan="1" colspan="1">6</td></tr><tr><td rowspan="1" colspan="1">236</td><td rowspan="1" colspan="1">Peloponnese, Panachaiko Mts., Kounaveika (near village)</td><td rowspan="1" colspan="1">
                <named-content xmlns:xlink="http://www.w3.org/1999/xlink" content-type="dwc:verbatimCoordinates" xlink:type="simple"><named-content content-type="geo-json" specific-use="{&#34;type&#34;:&#34;Point&#34;,&#34;coordinates&#34;:[21.883333,38.133333]}" id="NCID0ENNCI" xlink:type="simple">N38°08', E21°53'</named-content></named-content>
              </td><td rowspan="1" colspan="1">950</td><td rowspan="1" colspan="1">6</td></tr><tr><td rowspan="1" colspan="1">237</td><td rowspan="1" colspan="1">Peloponnese, Panachaiko Mts., Moira</td><td rowspan="1" colspan="1">
                <named-content xmlns:xlink="http://www.w3.org/1999/xlink" content-type="dwc:verbatimCoordinates" xlink:type="simple"><named-content content-type="geo-json" specific-use="{&#34;type&#34;:&#34;Point&#34;,&#34;coordinates&#34;:[21.850000,38.150000]}" id="NCID0EGOCI" xlink:type="simple">N38°09', E21°51'</named-content></named-content>
              </td><td rowspan="1" colspan="1">750</td><td rowspan="1" colspan="1">6</td></tr><tr><td rowspan="1" colspan="1">238</td><td rowspan="1" colspan="1">Peloponnese, Panachaiko Mts., Moira (after village)</td><td rowspan="1" colspan="1">
                <named-content xmlns:xlink="http://www.w3.org/1999/xlink" content-type="dwc:verbatimCoordinates" xlink:type="simple"><named-content content-type="geo-json" specific-use="{&#34;type&#34;:&#34;Point&#34;,&#34;coordinates&#34;:[21.850000,38.133333]}" id="NCID0E6OCI" xlink:type="simple">N38°08', E21°51'</named-content></named-content>
              </td><td rowspan="1" colspan="1">800</td><td rowspan="1" colspan="1">6</td></tr><tr><td rowspan="1" colspan="1">239</td><td rowspan="1" colspan="1">Peloponnese, Erymanthos Mts., Profitis Ilias</td><td rowspan="1" colspan="1">
                <named-content xmlns:xlink="http://www.w3.org/1999/xlink" content-type="dwc:verbatimCoordinates" xlink:type="simple"><named-content content-type="geo-json" specific-use="{&#34;type&#34;:&#34;Point&#34;,&#34;coordinates&#34;:[21.850000,38.033333]}" id="NCID0EYPCI" xlink:type="simple">N38°02', E21°51'</named-content></named-content>
              </td><td rowspan="1" colspan="1">480</td><td rowspan="1" colspan="1">6</td></tr><tr><td rowspan="1" colspan="1">240</td><td rowspan="1" colspan="1">Peloponnese, Ano Kastritsi, stream</td><td rowspan="1" colspan="1">
                <named-content xmlns:xlink="http://www.w3.org/1999/xlink" content-type="dwc:verbatimCoordinates" xlink:type="simple"><named-content content-type="geo-json" specific-use="{&#34;type&#34;:&#34;Point&#34;,&#34;coordinates&#34;:[21.833333,38.266667]}" id="NCID0ERQCI" xlink:type="simple">N38°16', E21°50'</named-content></named-content>
              </td><td rowspan="1" colspan="1">500</td><td rowspan="1" colspan="1">6</td></tr><tr><td rowspan="1" colspan="1">241</td><td rowspan="1" colspan="1">Peloponnese, Erymanthos Mts., Stavrohori, Eliniko</td><td rowspan="1" colspan="1">
                <named-content xmlns:xlink="http://www.w3.org/1999/xlink" content-type="dwc:verbatimCoordinates" xlink:type="simple"><named-content content-type="geo-json" specific-use="{&#34;type&#34;:&#34;Point&#34;,&#34;coordinates&#34;:[21.833333,38.050000]}" id="NCID0EKRCI" xlink:type="simple">N38°03', E21°50'</named-content></named-content>
              </td><td rowspan="1" colspan="1">380</td><td rowspan="1" colspan="1">6</td></tr><tr><td rowspan="1" colspan="1">242</td><td rowspan="1" colspan="1">Peloponnese, Panachaiko Mts., Souli</td><td rowspan="1" colspan="1">
                <named-content xmlns:xlink="http://www.w3.org/1999/xlink" content-type="dwc:verbatimCoordinates" xlink:type="simple"><named-content content-type="geo-json" specific-use="{&#34;type&#34;:&#34;Point&#34;,&#34;coordinates&#34;:[21.800000,38.183333]}" id="NCID0EDSCI" xlink:type="simple">N38°11', E21°48'</named-content></named-content>
              </td><td rowspan="1" colspan="1">380</td><td rowspan="1" colspan="1">6</td></tr><tr><td rowspan="1" colspan="1">243</td><td rowspan="1" colspan="1">Peloponnese, Erymanthos Mts., S of Spartia</td><td rowspan="1" colspan="1">
                <named-content xmlns:xlink="http://www.w3.org/1999/xlink" content-type="dwc:verbatimCoordinates" xlink:type="simple"><named-content content-type="geo-json" specific-use="{&#34;type&#34;:&#34;Point&#34;,&#34;coordinates&#34;:[21.766667,37.966667]}" id="NCID0E3SCI" xlink:type="simple">N37°58', E21°46'</named-content></named-content>
              </td><td rowspan="1" colspan="1">800</td><td rowspan="1" colspan="1">6</td></tr><tr><td rowspan="1" colspan="1">244</td><td rowspan="1" colspan="1">Peloponnese, Erymanthos Mts., Manesi</td><td rowspan="1" colspan="1">
                <named-content xmlns:xlink="http://www.w3.org/1999/xlink" content-type="dwc:verbatimCoordinates" xlink:type="simple"><named-content content-type="geo-json" specific-use="{&#34;type&#34;:&#34;Point&#34;,&#34;coordinates&#34;:[21.716667,37.983333]}" id="NCID0EVTCI" xlink:type="simple">N37°59', E21°43'</named-content></named-content>
              </td><td rowspan="1" colspan="1">350</td><td rowspan="1" colspan="1">6</td></tr><tr><td rowspan="1" colspan="1">245</td><td rowspan="1" colspan="1">Peloponnese, Stavrodromi</td><td rowspan="1" colspan="1">
                <named-content xmlns:xlink="http://www.w3.org/1999/xlink" content-type="dwc:verbatimCoordinates" xlink:type="simple"><named-content content-type="geo-json" specific-use="{&#34;type&#34;:&#34;Point&#34;,&#34;coordinates&#34;:[21.666667,37.933333]}" id="NCID0EOUCI" xlink:type="simple">N37°56', E21°40'</named-content></named-content>
              </td><td rowspan="1" colspan="1">280</td><td rowspan="1" colspan="1">6</td></tr><tr><td rowspan="1" colspan="1">246</td><td rowspan="1" colspan="1">Peloponnese, Abelokipi</td><td rowspan="1" colspan="2">Unspecified</td><td rowspan="1" colspan="1">6</td></tr><tr><td rowspan="1" colspan="1">247</td><td rowspan="1" colspan="1">Peloponnese, E of Olympia</td><td rowspan="1" colspan="2">Unspecified</td><td rowspan="1" colspan="1">630</td><td rowspan="1" colspan="1">6</td></tr><tr><td rowspan="1" colspan="1">248</td><td rowspan="1" colspan="1">Peloponnese, Panachaiko Mts., Kristalovrisi (stream)</td><td rowspan="1" colspan="2">Unspecified</td><td rowspan="1" colspan="1">6</td></tr><tr><td rowspan="1" colspan="1">249</td><td rowspan="1" colspan="1">Peloponnese, Erymanthos Mts., Kalamata</td><td rowspan="1" colspan="2">Unspecified</td><td rowspan="1" colspan="1">6</td></tr><tr><td rowspan="1" colspan="1">250</td><td rowspan="1" colspan="1">Crete, E of Agios Ioannis</td><td rowspan="1" colspan="1">
                <named-content xmlns:xlink="http://www.w3.org/1999/xlink" content-type="dwc:verbatimCoordinates" xlink:type="simple"><named-content content-type="geo-json" specific-use="{&#34;type&#34;:&#34;Point&#34;,&#34;coordinates&#34;:[25.833333,35.050000]}" id="NCID0E5WCI" xlink:type="simple">N35°03', E25°50'</named-content></named-content>
              </td><td rowspan="1" colspan="1">400</td><td rowspan="1" colspan="1">6</td></tr><tr><td rowspan="1" colspan="1">251</td><td rowspan="1" colspan="1">Crete, E of Ierepetra</td><td rowspan="1" colspan="1">
                <named-content xmlns:xlink="http://www.w3.org/1999/xlink" content-type="dwc:verbatimCoordinates" xlink:type="simple"><named-content content-type="geo-json" specific-use="{&#34;type&#34;:&#34;Point&#34;,&#34;coordinates&#34;:[25.783333,35.000000]}" id="NCID0EXXCI" xlink:type="simple">N35°00', E25°47'</named-content></named-content>
              </td><td rowspan="1" colspan="1">0</td><td rowspan="1" colspan="1">6</td></tr><tr><td rowspan="1" colspan="1">252</td><td rowspan="1" colspan="1">Crete, stream next to Sises</td><td rowspan="1" colspan="1">
                <named-content xmlns:xlink="http://www.w3.org/1999/xlink" content-type="dwc:verbatimCoordinates" xlink:type="simple"><named-content content-type="geo-json" specific-use="{&#34;type&#34;:&#34;Point&#34;,&#34;coordinates&#34;:[24.900000,35.400000]}" id="NCID0EQYCI" xlink:type="simple">N35°24', E24°54'</named-content></named-content>
              </td><td rowspan="1" colspan="1">50</td><td rowspan="1" colspan="1">6</td></tr><tr><td rowspan="1" colspan="1">253</td><td rowspan="1" colspan="1">Crete, Passas valley near Pass</td><td rowspan="1" colspan="1">
                <named-content xmlns:xlink="http://www.w3.org/1999/xlink" content-type="dwc:verbatimCoordinates" xlink:type="simple"><named-content content-type="geo-json" specific-use="{&#34;type&#34;:&#34;Point&#34;,&#34;coordinates&#34;:[24.900000,35.200000]}" id="NCID0EJZCI" xlink:type="simple">N35°12', E24°54'</named-content></named-content>
              </td><td rowspan="1" colspan="1">1300</td><td rowspan="1" colspan="1">6</td></tr><tr><td rowspan="1" colspan="1">254</td><td rowspan="1" colspan="1">Crete, S of Retimnon</td><td rowspan="1" colspan="1">
                <named-content xmlns:xlink="http://www.w3.org/1999/xlink" content-type="dwc:verbatimCoordinates" xlink:type="simple"><named-content content-type="geo-json" specific-use="{&#34;type&#34;:&#34;Point&#34;,&#34;coordinates&#34;:[24.450000,35.333333]}" id="NCID0EC1CI" xlink:type="simple">N35°20', E24°27'</named-content></named-content>
              </td><td rowspan="1" colspan="1">230</td><td rowspan="1" colspan="1">6</td></tr><tr><td rowspan="1" colspan="1">255</td><td rowspan="1" colspan="1">Crete, Georgioupolis</td><td rowspan="1" colspan="1">
                <named-content xmlns:xlink="http://www.w3.org/1999/xlink" content-type="dwc:verbatimCoordinates" xlink:type="simple"><named-content content-type="geo-json" specific-use="{&#34;type&#34;:&#34;Point&#34;,&#34;coordinates&#34;:[24.250000,35.366667]}" id="NCID0E21CI" xlink:type="simple">N35°22', E24°15'</named-content></named-content>
              </td><td rowspan="1" colspan="1">0</td><td rowspan="1" colspan="1">6</td></tr><tr><td rowspan="1" colspan="1">256</td><td rowspan="1" colspan="1">Crete, Xyloskalon</td><td rowspan="1" colspan="1">
                <named-content xmlns:xlink="http://www.w3.org/1999/xlink" content-type="dwc:verbatimCoordinates" xlink:type="simple"><named-content content-type="geo-json" specific-use="{&#34;type&#34;:&#34;Point&#34;,&#34;coordinates&#34;:[23.933333,35.300000]}" id="NCID0EU2CI" xlink:type="simple">N35°18', E23°56'</named-content></named-content>
              </td><td rowspan="1" colspan="1">620</td><td rowspan="1" colspan="1">6</td></tr><tr><td rowspan="1" colspan="1">257</td><td rowspan="1" colspan="1">Crete, stream near Kotsifiana</td><td rowspan="1" colspan="1">
                <named-content xmlns:xlink="http://www.w3.org/1999/xlink" content-type="dwc:verbatimCoordinates" xlink:type="simple"><named-content content-type="geo-json" specific-use="{&#34;type&#34;:&#34;Point&#34;,&#34;coordinates&#34;:[23.750000,35.400000]}" id="NCID0EN3CI" xlink:type="simple">N35°24', E23°45'</named-content></named-content>
              </td><td rowspan="1" colspan="1">500</td><td rowspan="1" colspan="1">6</td></tr><tr><td rowspan="1" colspan="1">258</td><td rowspan="1" colspan="1">Laschtabend (Alpen)</td><td rowspan="1" colspan="2">Unspecified</td><td rowspan="1" colspan="1">1200</td><td rowspan="1" colspan="1">/</td></tr></tbody></table></table-wrap><fig id="F4" position="float" orientation="portrait"><label>Figures 9–12.</label><caption><p>Male terminalia of <italic><tp:taxon-name><tp:taxon-name-part taxon-name-part-type="genus" reg="Wiedemannia">Wiedemannia</tp:taxon-name-part></tp:taxon-name></italic> spp., lateral view <bold>9</bold> <italic><tp:taxon-name><tp:taxon-name-part taxon-name-part-type="genus" reg="Wiedemannia">W.</tp:taxon-name-part> <tp:taxon-name-part taxon-name-part-type="species" reg="nebulosa">nebulosa</tp:taxon-name-part></tp:taxon-name></italic> Ivković &amp; Sinclair, sp. n., paratype <bold>10</bold> <italic><tp:taxon-name><tp:taxon-name-part taxon-name-part-type="genus" reg="Wiedemannia">W.</tp:taxon-name-part> <tp:taxon-name-part taxon-name-part-type="species" reg="pseudoberthelemyi">pseudoberthelemyi</tp:taxon-name-part></tp:taxon-name></italic> Ivković &amp; Sinclair, sp. n., paratype <bold>11</bold> <italic><tp:taxon-name><tp:taxon-name-part taxon-name-part-type="genus" reg="Chelifera">Chelifera</tp:taxon-name-part> <tp:taxon-name-part taxon-name-part-type="species" reg="horvati">horvati</tp:taxon-name-part></tp:taxon-name></italic> Ivković &amp; Sinclair, sp. n., holotype <bold>12</bold> <italic><tp:taxon-name><tp:taxon-name-part taxon-name-part-type="genus" reg="Clinocera">Clinocera</tp:taxon-name-part> <tp:taxon-name-part taxon-name-part-type="species" reg="megalatlantica">megalatlantica</tp:taxon-name-part></tp:taxon-name></italic> (Vaillant).</p></caption><graphic xmlns:xlink="http://www.w3.org/1999/xlink" xlink:href="zookeys-724-053-g004.jpg" position="float" orientation="portrait" xlink:type="simple" id="oo_175602.jpg"/></fig></tp:treatment-sec></tp:taxon-treatment>
