# Supplementary material for: Aquatic dance flies (Diptera, Empididae, Clinocerinae and Hemerodromiinae) of Greece: species richness, distribution and description of five new species
Source: Zookeys. 2017 Dec 21;(724):53–100. doi: 10.3897/zookeys.724.21415 (PMC5769737; doi:10.3897/zookeys.724.21415)
Supplement: XML Treatment for Wiedemannia pseudoberthelemyi [file zookeys.724.21415-treatment4.xml]

<!DOCTYPE tp:taxon-treatment
  PUBLIC "-//TaxonX//DTD Taxonomic Treatment Publishing DTD v0 20100105//EN" "tax-treatment-NSO.dtd">
<tp:taxon-treatment xmlns:tp="http://www.plazi.org/taxpub"><tp:treatment-meta><kwd-group><label>Taxon classification</label><kwd><named-content xmlns:xlink="http://www.w3.org/1999/xlink" content-type="kingdom">Animalia</named-content></kwd><kwd><named-content xmlns:xlink="http://www.w3.org/1999/xlink" content-type="order">Diptera</named-content></kwd><kwd><named-content xmlns:xlink="http://www.w3.org/1999/xlink" content-type="family">Empididae</named-content></kwd></kwd-group><mixed-citation publication-type="journal"><person-group><name><surname>Ivković</surname><given-names>Marija</given-names></name><name><surname>Ćevid</surname><given-names>Josipa</given-names></name><name><surname>Horvat</surname><given-names>Bogdan</given-names></name><name><surname>Sinclair</surname><given-names>Bradley J.</given-names></name></person-group><article-title>Aquatic dance flies (<tp:taxon-name><tp:taxon-name-part taxon-name-part-type="order">Diptera</tp:taxon-name-part></tp:taxon-name>, <tp:taxon-name><tp:taxon-name-part taxon-name-part-type="family">Empididae</tp:taxon-name-part></tp:taxon-name>, <tp:taxon-name><tp:taxon-name-part taxon-name-part-type="subfamily">Clinocerinae</tp:taxon-name-part></tp:taxon-name> and <tp:taxon-name><tp:taxon-name-part taxon-name-part-type="subfamily">Hemerodromiinae</tp:taxon-name-part></tp:taxon-name>) of Greece: species richness, distribution and description of five new species</article-title><source>Zookeys</source><day>21</day><month>12</month><year>2017</year><volume>2017</volume><issue>724</issue><fpage>53</fpage><lpage>100</lpage><pub-id pub-id-type="doi">10.3897/zookeys.724.21415</pub-id></mixed-citation></tp:treatment-meta><tp:nomenclature><tp:taxon-name>
              <tp:taxon-name-part taxon-name-part-type="genus" reg="Wiedemannia">Wiedemannia</tp:taxon-name-part>
              <tp:taxon-name-part taxon-name-part-type="species" reg="pseudoberthelemyi">pseudoberthelemyi</tp:taxon-name-part>
              <object-id xmlns:xlink="http://www.w3.org/1999/xlink" content-type="zoobank" xlink:type="simple">http://zoobank.org/BD1AFAB9-06BD-4BEC-A08F-F3D80E8FAFE0</object-id>
            </tp:taxon-name><tp:taxon-authority>Ivković &amp; Sinclair</tp:taxon-authority><tp:taxon-status xmlns:xlink="http://www.w3.org/1999/xlink" xlink:type="simple">sp. n.</tp:taxon-status><xref ref-type="fig" rid="F1">Figs 1</xref><xref ref-type="fig" rid="F2">, 3</xref><xref ref-type="fig" rid="F4">, 10</xref></tp:nomenclature><tp:treatment-sec sec-type="type locality" id="SECID0EH5AK"><title>Type locality.</title><p>Greece: Etolia, River Mornos, Nafpaktos, <named-content xmlns:xlink="http://www.w3.org/1999/xlink" content-type="dwc:verbatimCoordinates" xlink:type="simple"><named-content content-type="geo-json" specific-use="{&#34;type&#34;:&#34;Point&#34;,&#34;coordinates&#34;:[21.850000,38.383333]}" id="NCID0EQ5AK" xlink:type="simple">38°23'N, 21°51'E</named-content></named-content>.</p></tp:treatment-sec><tp:treatment-sec sec-type="type material" id="SECID0EV5AK"><title>Type material.</title><p>
              <bold>Holotype</bold> ♂ (in 80% ethanol), labelled: “HOLOTYPE/ <italic><tp:taxon-name><tp:taxon-name-part taxon-name-part-type="genus" reg="Wiedemannia">Wiedemannia</tp:taxon-name-part></tp:taxon-name></italic>// <italic><tp:taxon-name><tp:taxon-name-part taxon-name-part-type="genus" reg="Wiedemannia"/><tp:taxon-name-part taxon-name-part-type="species" reg="pseudoberthelemyi">pseudoberthelemyi</tp:taxon-name-part></tp:taxon-name></italic> IVKOVIĆ// et SINCLAIR/, GREECE, Etolia,// River Mornos,/ Nafpaktos,/ <named-content xmlns:xlink="http://www.w3.org/1999/xlink" content-type="dwc:verbatimCoordinates" xlink:type="simple"><named-content content-type="geo-json" specific-use="{&#34;type&#34;:&#34;Point&#34;,&#34;coordinates&#34;:[21.850000,38.383333]}" id="NCID0ER6AK" xlink:type="simple">38°23'N, 21°51'E</named-content></named-content>, 23.iv.1990,// leg. B. Horvat, I. Sivec” (<named-content xmlns:xlink="http://www.w3.org/1999/xlink" content-type="dwc:institutional_code" xlink:type="simple">UZC</named-content>). <bold>Paratypes</bold>: same data as holotype (1 ♂, 3 ♀, <named-content xmlns:xlink="http://www.w3.org/1999/xlink" content-type="dwc:institutional_code" xlink:type="simple">UZC</named-content>; 3 ♂, 6 ♀, <named-content xmlns:xlink="http://www.w3.org/1999/xlink" content-type="dwc:institutional_code" xlink:type="simple">CNC</named-content>, dried from alcohol).</p></tp:treatment-sec><tp:treatment-sec sec-type="material" id="SECID0EHABK"><title>Additional material.</title><p>
              <bold>GREECE</bold>: Central Greece, Panaitoliko Mts., R. Tavropos, Kalesmeno, 300 m, <named-content xmlns:xlink="http://www.w3.org/1999/xlink" content-type="dwc:verbatimCoordinates" xlink:type="simple"><named-content content-type="geo-json" specific-use="{&#34;type&#34;:&#34;Point&#34;,&#34;coordinates&#34;:[21.666667,38.933333]}" id="NCID0ESABK" xlink:type="simple">38°56'N, 21°40'E</named-content></named-content>, 29.iv.1989 (<named-content xmlns:xlink="http://www.w3.org/1999/xlink" content-type="dwc:institutional_code" xlink:type="simple">SMNH</named-content>); Central Greece, Etolia, Agrinio, Agia Soufia, 100 m, <named-content xmlns:xlink="http://www.w3.org/1999/xlink" content-type="dwc:verbatimCoordinates" xlink:type="simple"><named-content content-type="geo-json" specific-use="{&#34;type&#34;:&#34;Point&#34;,&#34;coordinates&#34;:[21.433333,38.600000]}" id="NCID0E1ABK" xlink:type="simple">38°36'N, 21°26'E</named-content></named-content>, 24.iv.1990 (<named-content xmlns:xlink="http://www.w3.org/1999/xlink" content-type="dwc:institutional_code" xlink:type="simple">SMNH</named-content>); <!--PageBreak-->Etolia, Vardousia Mts., R. Evinos, Grammeni Oxia, 800 m, <named-content xmlns:xlink="http://www.w3.org/1999/xlink" content-type="dwc:verbatimCoordinates" xlink:type="simple"><named-content content-type="geo-json" specific-use="{&#34;type&#34;:&#34;Point&#34;,&#34;coordinates&#34;:[22.000000,38.716667]}" id="NCID0EEBBK" xlink:type="simple">38°43'N, 22°00'E</named-content></named-content>, 28.iv.1990 (<named-content xmlns:xlink="http://www.w3.org/1999/xlink" content-type="dwc:institutional_code" xlink:type="simple">SMNH</named-content>).</p></tp:treatment-sec><tp:treatment-sec sec-type="diagnosis" id="SECID0EJBBK"><title>Diagnosis.</title><p>This species of <italic><tp:taxon-name><tp:taxon-name-part taxon-name-part-type="genus" reg="Wiedemannia">Wiedemannia</tp:taxon-name-part></tp:taxon-name></italic> is distinguished by the long gena and the mitten-shaped clasping cercus, which is extremely similar to that of <tp:taxon-name><tp:taxon-name-part taxon-name-part-type="genus" reg="Wiedemannia">Wiedemannia</tp:taxon-name-part> (<tp:taxon-name-part taxon-name-part-type="subgenus" reg="Chamaedipsia">Chamaedipsia</tp:taxon-name-part>) <tp:taxon-name-part taxon-name-part-type="species" reg="berthelemyi">berthelemyi</tp:taxon-name-part></tp:taxon-name> Vaillant &amp; Vinçon, 1987.</p></tp:treatment-sec><tp:treatment-sec sec-type="description" id="SECID0EECBK"><title>Description.</title><p>
              <bold>Male.</bold> Body length 3.5–4.1 mm, wing length 3.5–3.6 mm (colouration bleached by prolonged storage in alcohol). Head (Fig. <xref ref-type="fig" rid="F2">3</xref>) in lateral view higher than long; gena broad, three-quarters height of eye. Frons short, broader than face. Face wide, with distinct carina on lower margin, bare, lacking setae. One pair of short ocellar setae and one pair of vertical setae; about 6 distinct upper postocular setae; lower postocular setae finer and merging with longer setae on middle and lower occiput; few small setulae present on vertex and between ocellar area. Antenna brown; postpedicel and stylus minutely pubescent; scape longer than pedicel, with setulae dorsally; pedicel with complete circlet of apical setae; postpedicel apically pointed; stylus nearly twice length of postpedicel.</p><p>Mesonotum with 5 pairs of dorsocentral setae with short setulae interspersed. Acrostichal setae short and fine, biserial, extending to prescutellar depression; 1 strong postpronotal seta; 2–3 notopleural setae and several short setae of variable size; 1 presutural supra-alar seta and numerous small setulae; 1 postalar seta. Antepronotum with 1 pair of strong setae and a few shorter setae. Proepisternum with some fine setulae. Katepisternum with a few (1–3) setulae. Laterotergite with fine, pale setae. One pair of strong marginal scutellar setae with many scattered setae on disc.</p><p>Wing membrane infuscate, veins darker; 1 short basal costal seta ending before humeral crossvein. Cell dm produced anteroapically. Veins M<sub>1</sub> and M<sub>2</sub> originating together with short stem vein proximal to M<sub>1+2</sub> fork. Vein CuA+CuP extremely faint. Pterostigma elongate, indistinct. Squama with setulae. Halter yellowish.</p><p>Legs mostly brown; fore femur with 1 strong preapical anterior seta; uniformly covered with rows of small dark setulae. All coxae with longer setae anteriorly. Fore and mid femora ventrally with some longer setulae on proximal half.</p><p>Abdomen concolourous with thorax, covered in short setae. Pubescence darker on tergites than sternites. Terminalia (Fig. <xref ref-type="fig" rid="F4">10</xref>): hypandrium subequal in length with epandrium, with 6 pairs of setae. Epandrium irregularly subquadrate, with 2–3 stouter and longer setae (shown by enlarged sockets) in addition to regular setae ventrally and laterally; surstylus very slender, hook-shaped. Clasping cercus yellowish-brown, broad, mitten-shaped, with thumb-like anterior lobe; posterior lobe truncate apically; thumb-like lobe with long outer setae; stout setae with multi-branched apex covering most of inner face of cercus. Phallus more or less linear, slender; distiphallus with swelling at mid-length.</p><p>
              <bold>Female.</bold> Similar to male. Terminalia: cercus short ovate and minutely pilose.</p></tp:treatment-sec><tp:treatment-sec sec-type="etymology" id="SECID0EEDBK"><title>Etymology.</title><p>The species name is derived from the name <tp:taxon-name><tp:taxon-name-part taxon-name-part-type="genus" reg="Wiedemannia">Wiedemannia</tp:taxon-name-part> (<tp:taxon-name-part taxon-name-part-type="subgenus" reg="Chamaedipsia">Chamaedipsia</tp:taxon-name-part>) <tp:taxon-name-part taxon-name-part-type="species" reg="berthelemyi">berthelemyi</tp:taxon-name-part></tp:taxon-name> because of the similarity of the clasping cercus with that of this species.</p></tp:treatment-sec><tp:treatment-sec sec-type="remarks" id="SECID0EYDBK"><title>Remarks.</title><p>
              <italic><tp:taxon-name><tp:taxon-name-part taxon-name-part-type="genus" reg="Wiedemannia">Wiedemannia</tp:taxon-name-part> <tp:taxon-name-part taxon-name-part-type="species" reg="pseudoberthelemyi">pseudoberthelemyi</tp:taxon-name-part></tp:taxon-name></italic> sp. n. is known only from parts of Greece. This new species differs from <italic><tp:taxon-name><tp:taxon-name-part taxon-name-part-type="genus" reg="Wiedemannia">W.</tp:taxon-name-part> <tp:taxon-name-part taxon-name-part-type="species" reg="berthelemyi">berthelemyi</tp:taxon-name-part></tp:taxon-name></italic> on the basis of the truncate pos<!--PageBreak-->terior lobe of the clasping cercus (pointed in <italic><tp:taxon-name><tp:taxon-name-part taxon-name-part-type="genus" reg="Wiedemannia">W.</tp:taxon-name-part> <tp:taxon-name-part taxon-name-part-type="species" reg="berthelemyi">berthelemyi</tp:taxon-name-part></tp:taxon-name></italic>) and in having only a single preapical seta on the fore femur (2 in <italic><tp:taxon-name><tp:taxon-name-part taxon-name-part-type="genus" reg="Wiedemannia">W.</tp:taxon-name-part> <tp:taxon-name-part taxon-name-part-type="species" reg="berthelemyi">berthelemyi</tp:taxon-name-part></tp:taxon-name></italic>). The odd stout setae with multi-branched tips on the inner face of the clasping cercus were not noted by <xref ref-type="bibr" rid="B50">Vaillant and Vinçon (1987)</xref> and the absence of the swelling on the distiphallus (<xref ref-type="bibr" rid="B50">Vaillant and Vinçon 1987</xref>, fig. 32) is likely an artefact caused by the acid clearing process. The holotype of <italic><tp:taxon-name><tp:taxon-name-part taxon-name-part-type="genus" reg="Wiedemannia">W.</tp:taxon-name-part> <tp:taxon-name-part taxon-name-part-type="species" reg="berthelemyi">berthelemyi</tp:taxon-name-part></tp:taxon-name></italic> was not examined.</p><p>Additional similar species that could be included in this group based on the shape of the clasping cercus include: <italic><tp:taxon-name><tp:taxon-name-part taxon-name-part-type="genus" reg="Wiedemannia">W.</tp:taxon-name-part> <tp:taxon-name-part taxon-name-part-type="species" reg="angelieri">angelieri</tp:taxon-name-part></tp:taxon-name></italic> Vaillant, 1967 (Pyrenees), <italic><tp:taxon-name><tp:taxon-name-part taxon-name-part-type="genus" reg="Wiedemannia">W.</tp:taxon-name-part> <tp:taxon-name-part taxon-name-part-type="species" reg="vedranae">vedranae</tp:taxon-name-part></tp:taxon-name></italic> Ivković &amp; Sinclair, 2014 (Sierra Nevada, Spain), and <italic><tp:taxon-name><tp:taxon-name-part taxon-name-part-type="genus" reg="Wiedemannia">W.</tp:taxon-name-part> <tp:taxon-name-part taxon-name-part-type="species" reg="queyrasiana">queyrasiana</tp:taxon-name-part></tp:taxon-name></italic> Vaillant, 1956 (European Alps).</p></tp:treatment-sec><tp:treatment-sec><!--Section generated to contain objects referenced in tp:taxon-treatment.--><fig id="F1" position="float" orientation="portrait"><label>Figure 1.</label><caption><p>Sampling sites of aquatic <tp:taxon-name><tp:taxon-name-part taxon-name-part-type="family">Empididae</tp:taxon-name-part></tp:taxon-name> recorded from Greece (see Table <xref ref-type="table" rid="T1">1</xref> for codes).</p></caption><graphic xmlns:xlink="http://www.w3.org/1999/xlink" xlink:href="zookeys-724-053-g001.jpg" position="float" orientation="portrait" xlink:type="simple" id="oo_175598.jpg"/></fig><table-wrap id="T1" position="float" orientation="portrait"><label>Table 1.</label><caption><p>List of sampling sites in Greece. European Ecoregions are taken from <xref ref-type="bibr" rid="B19">Illies (1978)</xref>: Hellenic Western Balkan (6) and Eastern Balkan (7).</p></caption><table id="TID0EVDAC" rules="all"><tbody><tr><th rowspan="1" colspan="1">Site ID</th><th rowspan="1" colspan="1">Site name</th><th rowspan="1" colspan="1">Latitude / Longitude</th><th rowspan="1" colspan="1">Altitude (m)</th><th rowspan="1" colspan="1">Ecoregion</th></tr><tr><td rowspan="1" colspan="1">1</td><td rowspan="1" colspan="1">Thrace, E of Mega Derio</td><td rowspan="1" colspan="1">
                <named-content xmlns:xlink="http://www.w3.org/1999/xlink" content-type="dwc:verbatimCoordinates" xlink:type="simple"><named-content content-type="geo-json" specific-use="{&#34;type&#34;:&#34;Point&#34;,&#34;coordinates&#34;:[26.050833,41.219444]}" id="NCID0E3MAC" xlink:type="simple">N41°13'10", E26°03'03"</named-content></named-content>
              </td><td rowspan="1" colspan="1">200</td><td rowspan="1" colspan="1">7</td></tr><tr><td rowspan="1" colspan="1">2</td><td rowspan="1" colspan="1">Thrace, W of Mega Derio</td><td rowspan="1" colspan="1">
                <named-content xmlns:xlink="http://www.w3.org/1999/xlink" content-type="dwc:verbatimCoordinates" xlink:type="simple"><named-content content-type="geo-json" specific-use="{&#34;type&#34;:&#34;Point&#34;,&#34;coordinates&#34;:[25.958333,41.191389]}" id="NCID0EVNAC" xlink:type="simple">N41°11'29", E25°57'30"</named-content></named-content>
              </td><td rowspan="1" colspan="1">710</td><td rowspan="1" colspan="1">7</td></tr><tr><td rowspan="1" colspan="1">3</td><td rowspan="1" colspan="1">Thrace, Lesitse Mts.</td><td rowspan="1" colspan="1">
                <named-content xmlns:xlink="http://www.w3.org/1999/xlink" content-type="dwc:verbatimCoordinates" xlink:type="simple"><named-content content-type="geo-json" specific-use="{&#34;type&#34;:&#34;Point&#34;,&#34;coordinates&#34;:[25.951111,41.124444]}" id="NCID0EOOAC" xlink:type="simple">N41°07'28", E25°57'04"</named-content></named-content>
              </td><td rowspan="1" colspan="1">760</td><td rowspan="1" colspan="1">7</td></tr><tr><td rowspan="1" colspan="1">4</td><td rowspan="1" colspan="1">Thrace, E of Sapka Mts., big stream in the valley</td><td rowspan="1" colspan="1">
                <named-content xmlns:xlink="http://www.w3.org/1999/xlink" content-type="dwc:verbatimCoordinates" xlink:type="simple"><named-content content-type="geo-json" specific-use="{&#34;type&#34;:&#34;Point&#34;,&#34;coordinates&#34;:[25.950000,41.133333]}" id="NCID0EHPAC" xlink:type="simple">N41°08', E25°57'</named-content></named-content>
              </td><td rowspan="1" colspan="1">600</td><td rowspan="1" colspan="1">7</td></tr><tr><td rowspan="1" colspan="1">5</td><td rowspan="1" colspan="1">Thrace, N of Avas</td><td rowspan="1" colspan="1">
                <named-content xmlns:xlink="http://www.w3.org/1999/xlink" content-type="dwc:verbatimCoordinates" xlink:type="simple"><named-content content-type="geo-json" specific-use="{&#34;type&#34;:&#34;Point&#34;,&#34;coordinates&#34;:[25.926667,41.001944]}" id="NCID0EBAAE" xlink:type="simple">N41°00'07", E25°55'36"</named-content></named-content>
              </td><td rowspan="1" colspan="1">200</td><td rowspan="1" colspan="1">7</td></tr><tr><td rowspan="1" colspan="1">6</td><td rowspan="1" colspan="1">Thrace, Sapka Mts. 1</td><td rowspan="1" colspan="1">
                <named-content xmlns:xlink="http://www.w3.org/1999/xlink" content-type="dwc:verbatimCoordinates" xlink:type="simple"><named-content content-type="geo-json" specific-use="{&#34;type&#34;:&#34;Point&#34;,&#34;coordinates&#34;:[25.921389,41.165556]}" id="NCID0E1AAE" xlink:type="simple">N41°09'56", E25°55'17"</named-content></named-content>
              </td><td rowspan="1" colspan="1">735</td><td rowspan="1" colspan="1">7</td></tr><tr><td rowspan="1" colspan="1">7</td><td rowspan="1" colspan="1">Thrace, 3 km N of Alexandroupoli</td><td rowspan="1" colspan="1">
                <named-content xmlns:xlink="http://www.w3.org/1999/xlink" content-type="dwc:verbatimCoordinates" xlink:type="simple"><named-content content-type="geo-json" specific-use="{&#34;type&#34;:&#34;Point&#34;,&#34;coordinates&#34;:[25.916667,40.900000]}" id="NCID0ETBAE" xlink:type="simple">N40°54', E25°55'</named-content></named-content>
              </td><td rowspan="1" colspan="1">100</td><td rowspan="1" colspan="1">7</td></tr><tr><td rowspan="1" colspan="1">8</td><td rowspan="1" colspan="1">Thrace, Sapka Mts. 2</td><td rowspan="1" colspan="1">
                <named-content xmlns:xlink="http://www.w3.org/1999/xlink" content-type="dwc:verbatimCoordinates" xlink:type="simple"><named-content content-type="geo-json" specific-use="{&#34;type&#34;:&#34;Point&#34;,&#34;coordinates&#34;:[25.911111,41.183889]}" id="NCID0EMCAE" xlink:type="simple">N41°11'02", E25°54'40"</named-content></named-content>
              </td><td rowspan="1" colspan="1">545</td><td rowspan="1" colspan="1">7</td></tr><tr><td rowspan="1" colspan="1">9</td><td rowspan="1" colspan="1">Thrace, Sapka Mts., Nea Sanda 1</td><td rowspan="1" colspan="1">
                <named-content xmlns:xlink="http://www.w3.org/1999/xlink" content-type="dwc:verbatimCoordinates" xlink:type="simple"><named-content content-type="geo-json" specific-use="{&#34;type&#34;:&#34;Point&#34;,&#34;coordinates&#34;:[25.833889,41.117222]}" id="NCID0EFDAE" xlink:type="simple">N41°07'02", E25°50'02"</named-content></named-content>
              </td><td rowspan="1" colspan="1">200</td><td rowspan="1" colspan="1">7</td></tr><tr><td rowspan="1" colspan="1">10</td><td rowspan="1" colspan="1">Thrace, Sapka Mts., Nea Sanda 2</td><td rowspan="1" colspan="1">
                <named-content xmlns:xlink="http://www.w3.org/1999/xlink" content-type="dwc:verbatimCoordinates" xlink:type="simple"><named-content content-type="geo-json" specific-use="{&#34;type&#34;:&#34;Point&#34;,&#34;coordinates&#34;:[25.828611,41.118333]}" id="NCID0E5DAE" xlink:type="simple">N41°07'06", E25°49'43"</named-content></named-content>
              </td><td rowspan="1" colspan="1">220</td><td rowspan="1" colspan="1">7</td></tr><tr><td rowspan="1" colspan="1">11</td><td rowspan="1" colspan="1">Thrace, Anatoliki Rodopi, E od Drimi</td><td rowspan="1" colspan="1">
                <named-content xmlns:xlink="http://www.w3.org/1999/xlink" content-type="dwc:verbatimCoordinates" xlink:type="simple"><named-content content-type="geo-json" specific-use="{&#34;type&#34;:&#34;Point&#34;,&#34;coordinates&#34;:[25.593056,41.223889]}" id="NCID0EXEAE" xlink:type="simple">N41°13'26", E25°35'35"</named-content></named-content>
              </td><td rowspan="1" colspan="1">240</td><td rowspan="1" colspan="1">7</td></tr><tr><td rowspan="1" colspan="1">12</td><td rowspan="1" colspan="1">Thrace, Anatoliki Rodopi, Drimi</td><td rowspan="1" colspan="1">
                <named-content xmlns:xlink="http://www.w3.org/1999/xlink" content-type="dwc:verbatimCoordinates" xlink:type="simple"><named-content content-type="geo-json" specific-use="{&#34;type&#34;:&#34;Point&#34;,&#34;coordinates&#34;:[25.576111,41.214444]}" id="NCID0EQFAE" xlink:type="simple">N41°12'52", E25°34'34"</named-content></named-content>
              </td><td rowspan="1" colspan="1">180</td><td rowspan="1" colspan="1">7</td></tr><tr><td rowspan="1" colspan="1">13</td><td rowspan="1" colspan="1">Thrace, Anatoliki Rodopi, E of Gratini 1</td><td rowspan="1" colspan="1">
                <named-content xmlns:xlink="http://www.w3.org/1999/xlink" content-type="dwc:verbatimCoordinates" xlink:type="simple"><named-content content-type="geo-json" specific-use="{&#34;type&#34;:&#34;Point&#34;,&#34;coordinates&#34;:[25.574722,41.169444]}" id="NCID0EJGAE" xlink:type="simple">N41°10'10", E25°34'29"</named-content></named-content>
              </td><td rowspan="1" colspan="1">100</td><td rowspan="1" colspan="1">7</td></tr><tr><td rowspan="1" colspan="1">14</td><td rowspan="1" colspan="1">Thrace, Anatoliki Rodopi, E of Gratini 2</td><td rowspan="1" colspan="1">
                <named-content xmlns:xlink="http://www.w3.org/1999/xlink" content-type="dwc:verbatimCoordinates" xlink:type="simple"><named-content content-type="geo-json" specific-use="{&#34;type&#34;:&#34;Point&#34;,&#34;coordinates&#34;:[25.574722,41.169444]}" id="NCID0ECHAE" xlink:type="simple">N41°10'10", E25°34'29"</named-content></named-content>
              </td><td rowspan="1" colspan="1">160</td><td rowspan="1" colspan="1">7</td></tr><tr><td rowspan="1" colspan="1">15</td><td rowspan="1" colspan="1">Thrace, Samothrace, hygropetric at the church of Kreminotissa</td><td rowspan="1" colspan="1">
                <named-content xmlns:xlink="http://www.w3.org/1999/xlink" content-type="dwc:verbatimCoordinates" xlink:type="simple"><named-content content-type="geo-json" specific-use="{&#34;type&#34;:&#34;Point&#34;,&#34;coordinates&#34;:[25.566667,40.416667]}" id="NCID0E2HAE" xlink:type="simple">N40°25', E25°34'</named-content></named-content>
              </td><td rowspan="1" colspan="1">400</td><td rowspan="1" colspan="1">7</td></tr><tr><td rowspan="1" colspan="1">16</td><td rowspan="1" colspan="1">Thrace, Miki</td><td rowspan="1" colspan="1">
                <named-content xmlns:xlink="http://www.w3.org/1999/xlink" content-type="dwc:verbatimCoordinates" xlink:type="simple"><named-content content-type="geo-json" specific-use="{&#34;type&#34;:&#34;Point&#34;,&#34;coordinates&#34;:[24.916667,41.233333]}" id="NCID0EUIAE" xlink:type="simple">N41°14', E24°55'</named-content></named-content>
              </td><td rowspan="1" colspan="1">340</td><td rowspan="1" colspan="1">7</td></tr><tr><td rowspan="1" colspan="1">17</td><td rowspan="1" colspan="1">Thrace, 8 km N of Sminthi</td><td rowspan="1" colspan="1">
                <named-content xmlns:xlink="http://www.w3.org/1999/xlink" content-type="dwc:verbatimCoordinates" xlink:type="simple"><named-content content-type="geo-json" specific-use="{&#34;type&#34;:&#34;Point&#34;,&#34;coordinates&#34;:[24.862222,41.246944]}" id="NCID0ENJAE" xlink:type="simple">N41°14'49", E24°51'44"</named-content></named-content>
              </td><td rowspan="1" colspan="1">300</td><td rowspan="1" colspan="1">7</td></tr><tr><td rowspan="1" colspan="1">18</td><td rowspan="1" colspan="1">Thrace, N of Xanthi</td><td rowspan="1" colspan="1">
                <named-content xmlns:xlink="http://www.w3.org/1999/xlink" content-type="dwc:verbatimCoordinates" xlink:type="simple"><named-content content-type="geo-json" specific-use="{&#34;type&#34;:&#34;Point&#34;,&#34;coordinates&#34;:[24.852222,41.194167]}" id="NCID0EGKAE" xlink:type="simple">N41°11'39", E24°51'08"</named-content></named-content>
              </td><td rowspan="1" colspan="1">200</td><td rowspan="1" colspan="1">7</td></tr><tr><td rowspan="1" colspan="1">19</td><td rowspan="1" colspan="1">Thrace, N of Dipotama 1</td><td rowspan="1" colspan="1">
                <named-content xmlns:xlink="http://www.w3.org/1999/xlink" content-type="dwc:verbatimCoordinates" xlink:type="simple"><named-content content-type="geo-json" specific-use="{&#34;type&#34;:&#34;Point&#34;,&#34;coordinates&#34;:[24.669444,41.407778]}" id="NCID0E6KAE" xlink:type="simple">N41°24'28", E24°40'10"</named-content></named-content>
              </td><td rowspan="1" colspan="1">1430</td><td rowspan="1" colspan="1">7</td></tr><tr><td rowspan="1" colspan="1">20</td><td rowspan="1" colspan="1">Thrace, N of Dipotama 2</td><td rowspan="1" colspan="1">
                <named-content xmlns:xlink="http://www.w3.org/1999/xlink" content-type="dwc:verbatimCoordinates" xlink:type="simple"><named-content content-type="geo-json" specific-use="{&#34;type&#34;:&#34;Point&#34;,&#34;coordinates&#34;:[24.647500,41.413889]}" id="NCID0EYLAE" xlink:type="simple">N41°24'50", E24°38'51"</named-content></named-content>
              </td><td rowspan="1" colspan="1">1310</td><td rowspan="1" colspan="1">7</td></tr><tr><td rowspan="1" colspan="1">21</td><td rowspan="1" colspan="1">Thrace, Dit. Rodopi, N of Dipotama 1</td><td rowspan="1" colspan="1">
                <named-content xmlns:xlink="http://www.w3.org/1999/xlink" content-type="dwc:verbatimCoordinates" xlink:type="simple"><named-content content-type="geo-json" specific-use="{&#34;type&#34;:&#34;Point&#34;,&#34;coordinates&#34;:[24.639444,41.418611]}" id="NCID0ERMAE" xlink:type="simple">N41°25'07", E24°38'22"</named-content></named-content>
              </td><td rowspan="1" colspan="1">1290</td><td rowspan="1" colspan="1">7</td></tr><tr><td rowspan="1" colspan="1">22</td><td rowspan="1" colspan="1">Thrace, N of Dipotama 3</td><td rowspan="1" colspan="1">
                <named-content xmlns:xlink="http://www.w3.org/1999/xlink" content-type="dwc:verbatimCoordinates" xlink:type="simple"><named-content content-type="geo-json" specific-use="{&#34;type&#34;:&#34;Point&#34;,&#34;coordinates&#34;:[24.635000,41.398056]}" id="NCID0EKNAE" xlink:type="simple">N41°23'53", E24°38'06"</named-content></named-content>
              </td><td rowspan="1" colspan="1">1030</td><td rowspan="1" colspan="1">7</td></tr><tr><td rowspan="1" colspan="1">23</td><td rowspan="1" colspan="1">Thrace, N of Dipotama 4</td><td rowspan="1" colspan="1">
                <named-content xmlns:xlink="http://www.w3.org/1999/xlink" content-type="dwc:verbatimCoordinates" xlink:type="simple"><named-content content-type="geo-json" specific-use="{&#34;type&#34;:&#34;Point&#34;,&#34;coordinates&#34;:[24.632222,41.413056]}" id="NCID0EDOAE" xlink:type="simple">N41°24'47", E24°37'56"</named-content></named-content>
              </td><td rowspan="1" colspan="1">1340</td><td rowspan="1" colspan="1">7</td></tr><tr><td rowspan="1" colspan="1">24</td><td rowspan="1" colspan="1">Thrace, N of Dipotama 5</td><td rowspan="1" colspan="1">
                <named-content xmlns:xlink="http://www.w3.org/1999/xlink" content-type="dwc:verbatimCoordinates" xlink:type="simple"><named-content content-type="geo-json" specific-use="{&#34;type&#34;:&#34;Point&#34;,&#34;coordinates&#34;:[24.621944,41.406667]}" id="NCID0E3OAE" xlink:type="simple">N41°24'24", E24°37'19"</named-content></named-content>
              </td><td rowspan="1" colspan="1">1400</td><td rowspan="1" colspan="1">7</td></tr><tr><td rowspan="1" colspan="1">25</td><td rowspan="1" colspan="1">Thrace, Dit. Rodopi, N of Dipotama 2</td><td rowspan="1" colspan="1">
                <named-content xmlns:xlink="http://www.w3.org/1999/xlink" content-type="dwc:verbatimCoordinates" xlink:type="simple"><named-content content-type="geo-json" specific-use="{&#34;type&#34;:&#34;Point&#34;,&#34;coordinates&#34;:[24.616667,41.383333]}" id="NCID0EVPAE" xlink:type="simple">N41°23', E24°37'</named-content></named-content>
              </td><td rowspan="1" colspan="1">1000</td><td rowspan="1" colspan="1">7</td></tr><tr><td rowspan="1" colspan="1">26</td><td rowspan="1" colspan="1">Thrace, Dit. Rodopi, N of Dipotama 3</td><td rowspan="1" colspan="1">
                <named-content xmlns:xlink="http://www.w3.org/1999/xlink" content-type="dwc:verbatimCoordinates" xlink:type="simple"><named-content content-type="geo-json" specific-use="{&#34;type&#34;:&#34;Point&#34;,&#34;coordinates&#34;:[24.612500,41.403889]}" id="NCID0EOQAE" xlink:type="simple">N41°24'14", E24°36'45"</named-content></named-content>
              </td><td rowspan="1" colspan="1">1415</td><td rowspan="1" colspan="1">7</td></tr><tr><td rowspan="1" colspan="1">27</td><td rowspan="1" colspan="1">Thrace, S of Dipotama</td><td rowspan="1" colspan="1">
                <named-content xmlns:xlink="http://www.w3.org/1999/xlink" content-type="dwc:verbatimCoordinates" xlink:type="simple"><named-content content-type="geo-json" specific-use="{&#34;type&#34;:&#34;Point&#34;,&#34;coordinates&#34;:[24.605556,41.356111]}" id="NCID0EHRAE" xlink:type="simple">N41°21'22", E24°36'20"</named-content></named-content>
              </td><td rowspan="1" colspan="1">440</td><td rowspan="1" colspan="1">7</td></tr><tr><td rowspan="1" colspan="1">28</td><td rowspan="1" colspan="1">Thrace, S of Silli</td><td rowspan="1" colspan="1">
                <named-content xmlns:xlink="http://www.w3.org/1999/xlink" content-type="dwc:verbatimCoordinates" xlink:type="simple"><named-content content-type="geo-json" specific-use="{&#34;type&#34;:&#34;Point&#34;,&#34;coordinates&#34;:[24.563889,41.344444]}" id="NCID0EASAE" xlink:type="simple">N41°20'40", E24°33'50"</named-content></named-content>
              </td><td rowspan="1" colspan="1">315</td><td rowspan="1" colspan="1">7</td></tr><tr><td rowspan="1" colspan="1">29</td><td rowspan="1" colspan="1">Thrace, Rodopi, Skaloti</td><td rowspan="1" colspan="1">
                <named-content xmlns:xlink="http://www.w3.org/1999/xlink" content-type="dwc:verbatimCoordinates" xlink:type="simple"><named-content content-type="geo-json" specific-use="{&#34;type&#34;:&#34;Point&#34;,&#34;coordinates&#34;:[24.283333,41.400000]}" id="NCID0EZSAE" xlink:type="simple">N41°24', E24°17'</named-content></named-content>
              </td><td rowspan="1" colspan="1">1090</td><td rowspan="1" colspan="1">7</td></tr><tr><td rowspan="1" colspan="1">30</td><td rowspan="1" colspan="1">Thrace, Rodopi 1</td><td rowspan="1" colspan="1">
                <named-content xmlns:xlink="http://www.w3.org/1999/xlink" content-type="dwc:verbatimCoordinates" xlink:type="simple"><named-content content-type="geo-json" specific-use="{&#34;type&#34;:&#34;Point&#34;,&#34;coordinates&#34;:[24.273611,41.550000]}" id="NCID0ESTAE" xlink:type="simple">N41°33'00", E24°16'25"</named-content></named-content>
              </td><td rowspan="1" colspan="1">1400</td><td rowspan="1" colspan="1">7</td></tr><tr><td rowspan="1" colspan="1">31</td><td rowspan="1" colspan="1">Thrace, N of Sidironero 1</td><td rowspan="1" colspan="1">
                <named-content xmlns:xlink="http://www.w3.org/1999/xlink" content-type="dwc:verbatimCoordinates" xlink:type="simple"><named-content content-type="geo-json" specific-use="{&#34;type&#34;:&#34;Point&#34;,&#34;coordinates&#34;:[24.246111,41.445000]}" id="NCID0ELUAE" xlink:type="simple">N41°26'42", E24°14'46"</named-content></named-content>
              </td><td rowspan="1" colspan="1">930</td><td rowspan="1" colspan="1">7</td></tr><tr><td rowspan="1" colspan="1">32</td><td rowspan="1" colspan="1">Thrace, Rodopi 2</td><td rowspan="1" colspan="1">
                <named-content xmlns:xlink="http://www.w3.org/1999/xlink" content-type="dwc:verbatimCoordinates" xlink:type="simple"><named-content content-type="geo-json" specific-use="{&#34;type&#34;:&#34;Point&#34;,&#34;coordinates&#34;:[24.244444,41.480000]}" id="NCID0EEVAE" xlink:type="simple">N41°28'48", E24°14'40"</named-content></named-content>
              </td><td rowspan="1" colspan="1">945</td><td rowspan="1" colspan="1">7</td></tr><tr><td rowspan="1" colspan="1">33</td><td rowspan="1" colspan="1">Thrace, N of Sidironero 2</td><td rowspan="1" colspan="1">
                <named-content xmlns:xlink="http://www.w3.org/1999/xlink" content-type="dwc:verbatimCoordinates" xlink:type="simple"><named-content content-type="geo-json" specific-use="{&#34;type&#34;:&#34;Point&#34;,&#34;coordinates&#34;:[24.217778,41.380556]}" id="NCID0E4VAE" xlink:type="simple">N41°22'50", E24°13'04"</named-content></named-content>
              </td><td rowspan="1" colspan="1">910</td><td rowspan="1" colspan="1">7</td></tr><tr><td rowspan="1" colspan="1">34</td><td rowspan="1" colspan="1">Thrace, W of Sidironero</td><td rowspan="1" colspan="1">
                <named-content xmlns:xlink="http://www.w3.org/1999/xlink" content-type="dwc:verbatimCoordinates" xlink:type="simple"><named-content content-type="geo-json" specific-use="{&#34;type&#34;:&#34;Point&#34;,&#34;coordinates&#34;:[24.200833,41.386944]}" id="NCID0EWWAE" xlink:type="simple">N41°23'13", E24°12'03"</named-content></named-content>
              </td><td rowspan="1" colspan="1">500</td><td rowspan="1" colspan="1">7</td></tr><tr><td rowspan="1" colspan="1">35</td><td rowspan="1" colspan="1">Thrace, Rodopi, E of Mikromilia</td><td rowspan="1" colspan="1">
                <named-content xmlns:xlink="http://www.w3.org/1999/xlink" content-type="dwc:verbatimCoordinates" xlink:type="simple"><named-content content-type="geo-json" specific-use="{&#34;type&#34;:&#34;Point&#34;,&#34;coordinates&#34;:[24.167778,41.422778]}" id="NCID0EPXAE" xlink:type="simple">N41°25'22", E24°10'04"</named-content></named-content>
              </td><td rowspan="1" colspan="1"/><td rowspan="1" colspan="1">670</td><td rowspan="1" colspan="1">7</td></tr><tr><td rowspan="1" colspan="1">36</td><td rowspan="1" colspan="1">Thrace</td><td rowspan="1" colspan="2">Unspecified</td><td rowspan="1" colspan="1">7</td></tr><tr><td rowspan="1" colspan="1">37</td><td rowspan="1" colspan="1">Macedonia, Dit. Rodopi, Elatia forest</td><td rowspan="1" colspan="1">
                <named-content xmlns:xlink="http://www.w3.org/1999/xlink" content-type="dwc:verbatimCoordinates" xlink:type="simple"><named-content content-type="geo-json" specific-use="{&#34;type&#34;:&#34;Point&#34;,&#34;coordinates&#34;:[24.316667,41.483333]}" id="NCID0EYYAE" xlink:type="simple">N41°29', E24°19'</named-content></named-content>
              </td><td rowspan="1" colspan="1">1450</td><td rowspan="1" colspan="1">7</td></tr><tr><td rowspan="1" colspan="1">38</td><td rowspan="1" colspan="1">Macedonia, E of Mikroklisoura</td><td rowspan="1" colspan="1">
                <named-content xmlns:xlink="http://www.w3.org/1999/xlink" content-type="dwc:verbatimCoordinates" xlink:type="simple"><named-content content-type="geo-json" specific-use="{&#34;type&#34;:&#34;Point&#34;,&#34;coordinates&#34;:[24.063333,41.387222]}" id="NCID0ERZAE" xlink:type="simple">N41°23'14", E24°03'48"</named-content></named-content>
              </td><td rowspan="1" colspan="1">370</td><td rowspan="1" colspan="1">7</td></tr><tr><td rowspan="1" colspan="1">39</td><td rowspan="1" colspan="1">Macedonia, N of Stavros</td><td rowspan="1" colspan="1">
                <named-content xmlns:xlink="http://www.w3.org/1999/xlink" content-type="dwc:verbatimCoordinates" xlink:type="simple"><named-content content-type="geo-json" specific-use="{&#34;type&#34;:&#34;Point&#34;,&#34;coordinates&#34;:[23.650000,40.666667]}" id="NCID0EK1AE" xlink:type="simple">N40°40', E23°39'</named-content></named-content>
              </td><td rowspan="1" colspan="1">100</td><td rowspan="1" colspan="1">7</td></tr><tr><td rowspan="1" colspan="1">40</td><td rowspan="1" colspan="1">Macedonia, R. Mavroneri, 10 km W of Katerini</td><td rowspan="1" colspan="1">
                <named-content xmlns:xlink="http://www.w3.org/1999/xlink" content-type="dwc:verbatimCoordinates" xlink:type="simple"><named-content content-type="geo-json" specific-use="{&#34;type&#34;:&#34;Point&#34;,&#34;coordinates&#34;:[22.400000,40.183333]}" id="NCID0ED2AE" xlink:type="simple">N40°11', E22°24'</named-content></named-content>
              </td><td rowspan="1" colspan="1">160</td><td rowspan="1" colspan="1">6</td></tr><tr><td rowspan="1" colspan="1">41</td><td rowspan="1" colspan="1">Macedonia, Olympus Mts. above Agios Dyonysos, Prionia</td><td rowspan="1" colspan="1">
                <named-content xmlns:xlink="http://www.w3.org/1999/xlink" content-type="dwc:verbatimCoordinates" xlink:type="simple"><named-content content-type="geo-json" specific-use="{&#34;type&#34;:&#34;Point&#34;,&#34;coordinates&#34;:[22.366667,40.066667]}" id="NCID0E32AE" xlink:type="simple">N40°04', E22°22'</named-content></named-content>
              </td><td rowspan="1" colspan="1">1050–1700</td><td rowspan="1" colspan="1">6</td></tr><tr><td rowspan="1" colspan="1">42</td><td rowspan="1" colspan="1">Macedonia, Pieria Mts., 2 streams on Ritini</td><td rowspan="1" colspan="1">
                <named-content xmlns:xlink="http://www.w3.org/1999/xlink" content-type="dwc:verbatimCoordinates" xlink:type="simple"><named-content content-type="geo-json" specific-use="{&#34;type&#34;:&#34;Point&#34;,&#34;coordinates&#34;:[22.266667,40.283333]}" id="NCID0EV3AE" xlink:type="simple">N40°17', E22°16'</named-content></named-content>
              </td><td rowspan="1" colspan="1">800</td><td rowspan="1" colspan="1">6</td></tr><tr><td rowspan="1" colspan="1">43</td><td rowspan="1" colspan="1">Macedonia, N of Agios Dimitrios</td><td rowspan="1" colspan="1">
                <named-content xmlns:xlink="http://www.w3.org/1999/xlink" content-type="dwc:verbatimCoordinates" xlink:type="simple"><named-content content-type="geo-json" specific-use="{&#34;type&#34;:&#34;Point&#34;,&#34;coordinates&#34;:[22.266667,40.166667]}" id="NCID0EO4AE" xlink:type="simple">N40°10', E22°16'</named-content></named-content>
              </td><td rowspan="1" colspan="1">660</td><td rowspan="1" colspan="1">6</td></tr><tr><td rowspan="1" colspan="1">44</td><td rowspan="1" colspan="1">Macedonia, Pieria Mts., S of Elatohori</td><td rowspan="1" colspan="1">
                <named-content xmlns:xlink="http://www.w3.org/1999/xlink" content-type="dwc:verbatimCoordinates" xlink:type="simple"><named-content content-type="geo-json" specific-use="{&#34;type&#34;:&#34;Point&#34;,&#34;coordinates&#34;:[22.250000,40.250000]}" id="NCID0EH5AE" xlink:type="simple">N40°15', E22°15'</named-content></named-content>
              </td><td rowspan="1" colspan="1">1010</td><td rowspan="1" colspan="1">6</td></tr><tr><td rowspan="1" colspan="1">45</td><td rowspan="1" colspan="1">Macedonia, S of Agios Dimitrios</td><td rowspan="1" colspan="1">
                <named-content xmlns:xlink="http://www.w3.org/1999/xlink" content-type="dwc:verbatimCoordinates" xlink:type="simple"><named-content content-type="geo-json" specific-use="{&#34;type&#34;:&#34;Point&#34;,&#34;coordinates&#34;:[22.218611,40.143611]}" id="NCID0EA6AE" xlink:type="simple">N40°08'37", E22°13'07"</named-content></named-content>
              </td><td rowspan="1" colspan="1">860</td><td rowspan="1" colspan="1">6</td></tr><tr><td rowspan="1" colspan="1">46</td><td rowspan="1" colspan="1">Macedonia, Pieria Mts., E of Fteri</td><td rowspan="1" colspan="1">
                <named-content xmlns:xlink="http://www.w3.org/1999/xlink" content-type="dwc:verbatimCoordinates" xlink:type="simple"><named-content content-type="geo-json" specific-use="{&#34;type&#34;:&#34;Point&#34;,&#34;coordinates&#34;:[22.211667,40.197778]}" id="NCID0EZ6AE" xlink:type="simple">N40°11'52", E22°12'42"</named-content></named-content>
              </td><td rowspan="1" colspan="1">840</td><td rowspan="1" colspan="1">6</td></tr><tr><td rowspan="1" colspan="1">47</td><td rowspan="1" colspan="1">Macedonia, Pieria Mts., Fteri</td><td rowspan="1" colspan="1">
                <named-content xmlns:xlink="http://www.w3.org/1999/xlink" content-type="dwc:verbatimCoordinates" xlink:type="simple"><named-content content-type="geo-json" specific-use="{&#34;type&#34;:&#34;Point&#34;,&#34;coordinates&#34;:[22.150000,40.183333]}" id="NCID0ETAAG" xlink:type="simple">N40°11', E22°09'</named-content></named-content>
              </td><td rowspan="1" colspan="1">1080</td><td rowspan="1" colspan="1">6</td></tr><tr><td rowspan="1" colspan="1">48</td><td rowspan="1" colspan="1">Macedonia, Pieria Mts., W of Fteri</td><td rowspan="1" colspan="1">
                <named-content xmlns:xlink="http://www.w3.org/1999/xlink" content-type="dwc:verbatimCoordinates" xlink:type="simple"><named-content content-type="geo-json" specific-use="{&#34;type&#34;:&#34;Point&#34;,&#34;coordinates&#34;:[22.138889,40.196944]}" id="NCID0EMBAG" xlink:type="simple">N40°11'49", E22°08'20"</named-content></named-content>
              </td><td rowspan="1" colspan="1">1440</td><td rowspan="1" colspan="1">6</td></tr><tr><td rowspan="1" colspan="1">49</td><td rowspan="1" colspan="1">Macedonia, W of Daskio</td><td rowspan="1" colspan="1">
                <named-content xmlns:xlink="http://www.w3.org/1999/xlink" content-type="dwc:verbatimCoordinates" xlink:type="simple"><named-content content-type="geo-json" specific-use="{&#34;type&#34;:&#34;Point&#34;,&#34;coordinates&#34;:[22.137222,40.325556]}" id="NCID0EFCAG" xlink:type="simple">N40°19'32", E22°08'14"</named-content></named-content>
              </td><td rowspan="1" colspan="1">460</td><td rowspan="1" colspan="1">6</td></tr><tr><td rowspan="1" colspan="1">50</td><td rowspan="1" colspan="1">Macedonia, Pieria Mts., E of Velventos</td><td rowspan="1" colspan="1">
                <named-content xmlns:xlink="http://www.w3.org/1999/xlink" content-type="dwc:verbatimCoordinates" xlink:type="simple"><named-content content-type="geo-json" specific-use="{&#34;type&#34;:&#34;Point&#34;,&#34;coordinates&#34;:[22.130833,40.234722]}" id="NCID0E5CAG" xlink:type="simple">N40°14'05", E22°07'51"</named-content></named-content>
              </td><td rowspan="1" colspan="1">1330</td><td rowspan="1" colspan="1">6</td></tr><tr><td rowspan="1" colspan="1">51</td><td rowspan="1" colspan="1">Macedonia, Pieria Mts., 1</td><td rowspan="1" colspan="1">
                <named-content xmlns:xlink="http://www.w3.org/1999/xlink" content-type="dwc:verbatimCoordinates" xlink:type="simple"><named-content content-type="geo-json" specific-use="{&#34;type&#34;:&#34;Point&#34;,&#34;coordinates&#34;:[22.115000,40.176389]}" id="NCID0EXDAG" xlink:type="simple">N40°10'35", E22°06'54"</named-content></named-content>
              </td><td rowspan="1" colspan="1">1500</td><td rowspan="1" colspan="1">6</td></tr><tr><td rowspan="1" colspan="1">52</td><td rowspan="1" colspan="1">Macedonia, Pieria Mts., 2</td><td rowspan="1" colspan="1">
                <named-content xmlns:xlink="http://www.w3.org/1999/xlink" content-type="dwc:verbatimCoordinates" xlink:type="simple"><named-content content-type="geo-json" specific-use="{&#34;type&#34;:&#34;Point&#34;,&#34;coordinates&#34;:[22.110278,40.228333]}" id="NCID0EQEAG" xlink:type="simple">N40°13'42", E22°06'37"</named-content></named-content>
              </td><td rowspan="1" colspan="1">1270</td><td rowspan="1" colspan="1">6</td></tr><tr><td rowspan="1" colspan="1">53</td><td rowspan="1" colspan="1">Macedonia, Pieria Mts., 3</td><td rowspan="1" colspan="1">
                <named-content xmlns:xlink="http://www.w3.org/1999/xlink" content-type="dwc:verbatimCoordinates" xlink:type="simple"><named-content content-type="geo-json" specific-use="{&#34;type&#34;:&#34;Point&#34;,&#34;coordinates&#34;:[22.091944,40.193056]}" id="NCID0EJFAG" xlink:type="simple">N40°11'35", E22°05'31"</named-content></named-content>
              </td><td rowspan="1" colspan="1">1480</td><td rowspan="1" colspan="1">6</td></tr><tr><td rowspan="1" colspan="1">54</td><td rowspan="1" colspan="1">Macedonia, E of Velventos</td><td rowspan="1" colspan="1">
                <named-content xmlns:xlink="http://www.w3.org/1999/xlink" content-type="dwc:verbatimCoordinates" xlink:type="simple"><named-content content-type="geo-json" specific-use="{&#34;type&#34;:&#34;Point&#34;,&#34;coordinates&#34;:[22.086389,40.281667]}" id="NCID0ECGAG" xlink:type="simple">N40°16'54", E22°05'11"</named-content></named-content>
              </td><td rowspan="1" colspan="1">420</td><td rowspan="1" colspan="1">6</td></tr><tr><td rowspan="1" colspan="1">55</td><td rowspan="1" colspan="1">Macedonia, Phalacro Mts., N of Livadero</td><td rowspan="1" colspan="1">
                <named-content xmlns:xlink="http://www.w3.org/1999/xlink" content-type="dwc:verbatimCoordinates" xlink:type="simple"><named-content content-type="geo-json" specific-use="{&#34;type&#34;:&#34;Point&#34;,&#34;coordinates&#34;:[21.883333,40.050000]}" id="NCID0E2GAG" xlink:type="simple">N40°03', E21°53'</named-content></named-content>
              </td><td rowspan="1" colspan="1">690</td><td rowspan="1" colspan="1">6</td></tr><tr><td rowspan="1" colspan="1">56</td><td rowspan="1" colspan="1">Macedonia, Grevena, Milea</td><td rowspan="1" colspan="1">
                <named-content xmlns:xlink="http://www.w3.org/1999/xlink" content-type="dwc:verbatimCoordinates" xlink:type="simple"><named-content content-type="geo-json" specific-use="{&#34;type&#34;:&#34;Point&#34;,&#34;coordinates&#34;:[21.516667,40.133333]}" id="NCID0EUHAG" xlink:type="simple">N40°08', E21°31'</named-content></named-content>
              </td><td rowspan="1" colspan="1">480</td><td rowspan="1" colspan="1">6</td></tr><tr><td rowspan="1" colspan="1">57</td><td rowspan="1" colspan="1">Macedonia, Grevena, 6 km S of Milea</td><td rowspan="1" colspan="1">
                <named-content xmlns:xlink="http://www.w3.org/1999/xlink" content-type="dwc:verbatimCoordinates" xlink:type="simple"><named-content content-type="geo-json" specific-use="{&#34;type&#34;:&#34;Point&#34;,&#34;coordinates&#34;:[21.500000,40.116667]}" id="NCID0ENIAG" xlink:type="simple">N40°07', E21°30'</named-content></named-content>
              </td><td rowspan="1" colspan="1">470</td><td rowspan="1" colspan="1">6</td></tr><tr><td rowspan="1" colspan="1">58</td><td rowspan="1" colspan="1">Macedonia, Grevena, stream S of R. Aliakmon by Kamilas Pigi</td><td rowspan="1" colspan="1">
                <named-content xmlns:xlink="http://www.w3.org/1999/xlink" content-type="dwc:verbatimCoordinates" xlink:type="simple"><named-content content-type="geo-json" specific-use="{&#34;type&#34;:&#34;Point&#34;,&#34;coordinates&#34;:[21.450000,40.033333]}" id="NCID0EGJAG" xlink:type="simple">N40°02', E21°27'</named-content></named-content>
              </td><td rowspan="1" colspan="1">600</td><td rowspan="1" colspan="1">6</td></tr><tr><td rowspan="1" colspan="1">59</td><td rowspan="1" colspan="1">Macedonia, Kozani, Polilako (Paraveti), Neapolis</td><td rowspan="1" colspan="1">
                <named-content xmlns:xlink="http://www.w3.org/1999/xlink" content-type="dwc:verbatimCoordinates" xlink:type="simple"><named-content content-type="geo-json" specific-use="{&#34;type&#34;:&#34;Point&#34;,&#34;coordinates&#34;:[21.416667,40.300000]}" id="NCID0E6JAG" xlink:type="simple">N40°18', E21°25'</named-content></named-content>
              </td><td rowspan="1" colspan="1">550</td><td rowspan="1" colspan="1">6</td></tr><tr><td rowspan="1" colspan="1">60</td><td rowspan="1" colspan="1">Macedonia, Grevena, R. Venetikos, Kipourio</td><td rowspan="1" colspan="1">
                <named-content xmlns:xlink="http://www.w3.org/1999/xlink" content-type="dwc:verbatimCoordinates" xlink:type="simple"><named-content content-type="geo-json" specific-use="{&#34;type&#34;:&#34;Point&#34;,&#34;coordinates&#34;:[21.366667,39.983333]}" id="NCID0EYKAG" xlink:type="simple">N39°59', E21°22'</named-content></named-content>
              </td><td rowspan="1" colspan="1">500</td><td rowspan="1" colspan="1">6</td></tr><tr><td rowspan="1" colspan="1">61</td><td rowspan="1" colspan="1">Macedonia, Vernon, influx of Aliakmon between Gavros and Aposkepos</td><td rowspan="1" colspan="1">
                <named-content xmlns:xlink="http://www.w3.org/1999/xlink" content-type="dwc:verbatimCoordinates" xlink:type="simple"><named-content content-type="geo-json" specific-use="{&#34;type&#34;:&#34;Point&#34;,&#34;coordinates&#34;:[21.183333,40.650000]}" id="NCID0ERLAG" xlink:type="simple">N40°39', E21°11'</named-content></named-content>
              </td><td rowspan="1" colspan="1">450</td><td rowspan="1" colspan="1">6</td></tr><tr><td rowspan="1" colspan="1">62</td><td rowspan="1" colspan="1">Macedonia, Kastoria, Nestorio</td><td rowspan="1" colspan="1">
                <named-content xmlns:xlink="http://www.w3.org/1999/xlink" content-type="dwc:verbatimCoordinates" xlink:type="simple"><named-content content-type="geo-json" specific-use="{&#34;type&#34;:&#34;Point&#34;,&#34;coordinates&#34;:[21.066667,40.400000]}" id="NCID0EKMAG" xlink:type="simple">N40°24', E21°04'</named-content></named-content>
              </td><td rowspan="1" colspan="1">800</td><td rowspan="1" colspan="1">6</td></tr><tr><td rowspan="1" colspan="1">63</td><td rowspan="1" colspan="1">Macedonia, Smokilas Mts., main stream near the bridge, 2 km E of Agia Paraskevi</td><td rowspan="1" colspan="1">
                <named-content xmlns:xlink="http://www.w3.org/1999/xlink" content-type="dwc:verbatimCoordinates" xlink:type="simple"><named-content content-type="geo-json" specific-use="{&#34;type&#34;:&#34;Point&#34;,&#34;coordinates&#34;:[21.000000,40.133333]}" id="NCID0EDNAG" xlink:type="simple">N40°08', E21°00'</named-content></named-content>
              </td><td rowspan="1" colspan="1">1100</td><td rowspan="1" colspan="1">6</td></tr><tr><td rowspan="1" colspan="1">64</td><td rowspan="1" colspan="1">Macedonia, Kastoria, Grammos Mts., 7 km S Chrisi</td><td rowspan="1" colspan="1">
                <named-content xmlns:xlink="http://www.w3.org/1999/xlink" content-type="dwc:verbatimCoordinates" xlink:type="simple"><named-content content-type="geo-json" specific-use="{&#34;type&#34;:&#34;Point&#34;,&#34;coordinates&#34;:[20.866667,40.233333]}" id="NCID0E3NAG" xlink:type="simple">N40°14', E20°52'</named-content></named-content>
              </td><td rowspan="1" colspan="1">650</td><td rowspan="1" colspan="1">6</td></tr><tr><td rowspan="1" colspan="1">65</td><td rowspan="1" colspan="1">Macedonia, Kastoria, Grammos Mts., 6 km N Pefkofito</td><td rowspan="1" colspan="1">
                <named-content xmlns:xlink="http://www.w3.org/1999/xlink" content-type="dwc:verbatimCoordinates" xlink:type="simple"><named-content content-type="geo-json" specific-use="{&#34;type&#34;:&#34;Point&#34;,&#34;coordinates&#34;:[20.833333,40.316667]}" id="NCID0EVOAG" xlink:type="simple">N40°19', E20°50'</named-content></named-content>
              </td><td rowspan="1" colspan="1">1500</td><td rowspan="1" colspan="1">6</td></tr><tr><td rowspan="1" colspan="1">66</td><td rowspan="1" colspan="1">Macedonia, Chalkidiki, Chlomon Oros., Paleokastron, Vatonia P. 1</td><td rowspan="1" colspan="2">Unspecified</td><td rowspan="1" colspan="1">550</td><td rowspan="1" colspan="1">/</td></tr><tr><td rowspan="1" colspan="1">67</td><td rowspan="1" colspan="1">Macedonia, Chalkidiki, Chlomon Oros., Paleokastron, Vatonia P. 2</td><td rowspan="1" colspan="2">Unspecified</td><td rowspan="1" colspan="1">1500</td><td rowspan="1" colspan="1">/</td></tr><tr><td rowspan="1" colspan="1">68</td><td rowspan="1" colspan="1">Macedonia, Chalkidiki, Chlomon Oros., valley on the southern slope</td><td rowspan="1" colspan="2">Unspecified</td><td rowspan="1" colspan="1">650</td><td rowspan="1" colspan="1">/</td></tr><tr><td rowspan="1" colspan="1">69</td><td rowspan="1" colspan="1">Macedonia, Xanthi, NE Pass Str. Xanthi-Stavroupolis</td><td rowspan="1" colspan="2">Unspecified</td><td rowspan="1" colspan="1">800</td><td rowspan="1" colspan="1">7</td></tr><tr><td rowspan="1" colspan="1">70</td><td rowspan="1" colspan="1">Thessaly, Portaria</td><td rowspan="1" colspan="1">
                <named-content xmlns:xlink="http://www.w3.org/1999/xlink" content-type="dwc:verbatimCoordinates" xlink:type="simple"><named-content content-type="geo-json" specific-use="{&#34;type&#34;:&#34;Point&#34;,&#34;coordinates&#34;:[23.016667,39.383333]}" id="NCID0EORAG" xlink:type="simple">N39°23', E23°01'</named-content></named-content>
              </td><td rowspan="1" colspan="1">700</td><td rowspan="1" colspan="1">6</td></tr><tr><td rowspan="1" colspan="1">71</td><td rowspan="1" colspan="1">Thessaly, Ossa Mts., stream Apataniana</td><td rowspan="1" colspan="1">
                <named-content xmlns:xlink="http://www.w3.org/1999/xlink" content-type="dwc:verbatimCoordinates" xlink:type="simple"><named-content content-type="geo-json" specific-use="{&#34;type&#34;:&#34;Point&#34;,&#34;coordinates&#34;:[22.700000,39.833333]}" id="NCID0EHSAG" xlink:type="simple">N39°50', E22°42'</named-content></named-content>
              </td><td rowspan="1" colspan="1">1200</td><td rowspan="1" colspan="1">6</td></tr><tr><td rowspan="1" colspan="1">72</td><td rowspan="1" colspan="1">Thessaly, Karya</td><td rowspan="1" colspan="1">
                <named-content xmlns:xlink="http://www.w3.org/1999/xlink" content-type="dwc:verbatimCoordinates" xlink:type="simple"><named-content content-type="geo-json" specific-use="{&#34;type&#34;:&#34;Point&#34;,&#34;coordinates&#34;:[22.433333,40.000000]}" id="NCID0EATAG" xlink:type="simple">N40°00', E22°26'</named-content></named-content>
              </td><td rowspan="1" colspan="1">750–800</td><td rowspan="1" colspan="1">6</td></tr><tr><td rowspan="1" colspan="1">73</td><td rowspan="1" colspan="1">Thessaly, S of Kallithea</td><td rowspan="1" colspan="1">
                <named-content xmlns:xlink="http://www.w3.org/1999/xlink" content-type="dwc:verbatimCoordinates" xlink:type="simple"><named-content content-type="geo-json" specific-use="{&#34;type&#34;:&#34;Point&#34;,&#34;coordinates&#34;:[22.213611,39.976389]}" id="NCID0EZTAG" xlink:type="simple">N39°58'35", E22°12'49"</named-content></named-content>
              </td><td rowspan="1" colspan="1">510</td><td rowspan="1" colspan="1">6</td></tr><tr><td rowspan="1" colspan="1">74</td><td rowspan="1" colspan="1">Thessaly, Pieria Mts., S of Livadi</td><td rowspan="1" colspan="1">
                <named-content xmlns:xlink="http://www.w3.org/1999/xlink" content-type="dwc:verbatimCoordinates" xlink:type="simple"><named-content content-type="geo-json" specific-use="{&#34;type&#34;:&#34;Point&#34;,&#34;coordinates&#34;:[22.169722,40.105556]}" id="NCID0ESUAG" xlink:type="simple">N40°06'20", E22°10'11"</named-content></named-content>
              </td><td rowspan="1" colspan="1">800</td><td rowspan="1" colspan="1">6</td></tr><tr><td rowspan="1" colspan="1">75</td><td rowspan="1" colspan="1">Thessaly, 5 km W of Palea Giannitsou</td><td rowspan="1" colspan="1">
                <named-content xmlns:xlink="http://www.w3.org/1999/xlink" content-type="dwc:verbatimCoordinates" xlink:type="simple"><named-content content-type="geo-json" specific-use="{&#34;type&#34;:&#34;Point&#34;,&#34;coordinates&#34;:[22.016667,39.050000]}" id="NCID0ELVAG" xlink:type="simple">N39°03', E22°01'</named-content></named-content>
              </td><td rowspan="1" colspan="1">500</td><td rowspan="1" colspan="1">6</td></tr><tr><td rowspan="1" colspan="1">76</td><td rowspan="1" colspan="1">Thessaly, Deskati</td><td rowspan="1" colspan="1">
                <named-content xmlns:xlink="http://www.w3.org/1999/xlink" content-type="dwc:verbatimCoordinates" xlink:type="simple"><named-content content-type="geo-json" specific-use="{&#34;type&#34;:&#34;Point&#34;,&#34;coordinates&#34;:[21.908333,39.948056]}" id="NCID0EEWAG" xlink:type="simple">N39°56'53", E21°54'30"</named-content></named-content>
              </td><td rowspan="1" colspan="1">690</td><td rowspan="1" colspan="1">6</td></tr><tr><td rowspan="1" colspan="1">77</td><td rowspan="1" colspan="1">Thessaly, Trikala, Longiai</td><td rowspan="1" colspan="1">
                <named-content xmlns:xlink="http://www.w3.org/1999/xlink" content-type="dwc:verbatimCoordinates" xlink:type="simple"><named-content content-type="geo-json" specific-use="{&#34;type&#34;:&#34;Point&#34;,&#34;coordinates&#34;:[21.750000,39.566667]}" id="NCID0E4WAG" xlink:type="simple">N39°34', E21°45'</named-content></named-content>
              </td><td rowspan="1" colspan="1">100</td><td rowspan="1" colspan="1">6</td></tr><tr><td rowspan="1" colspan="1">78</td><td rowspan="1" colspan="1">Thessaly, S of Asprokklisia</td><td rowspan="1" colspan="1">
                <named-content xmlns:xlink="http://www.w3.org/1999/xlink" content-type="dwc:verbatimCoordinates" xlink:type="simple"><named-content content-type="geo-json" specific-use="{&#34;type&#34;:&#34;Point&#34;,&#34;coordinates&#34;:[21.713333,39.832222]}" id="NCID0EWXAG" xlink:type="simple">N39°49'56", E21°42'48"</named-content></named-content>
              </td><td rowspan="1" colspan="1">500</td><td rowspan="1" colspan="1">6</td></tr><tr><td rowspan="1" colspan="1">79</td><td rowspan="1" colspan="1">Thessaly, Trikala, Moshofito, Avra</td><td rowspan="1" colspan="1">
                <named-content xmlns:xlink="http://www.w3.org/1999/xlink" content-type="dwc:verbatimCoordinates" xlink:type="simple"><named-content content-type="geo-json" specific-use="{&#34;type&#34;:&#34;Point&#34;,&#34;coordinates&#34;:[21.700000,39.700000]}" id="NCID0EPYAG" xlink:type="simple">N39°42', E21°42'</named-content></named-content>
              </td><td rowspan="1" colspan="1">200</td><td rowspan="1" colspan="1">6</td></tr><tr><td rowspan="1" colspan="1">80</td><td rowspan="1" colspan="1">Thessaly, Kalambaka, Agios Nikolaos</td><td rowspan="1" colspan="1">
                <named-content xmlns:xlink="http://www.w3.org/1999/xlink" content-type="dwc:verbatimCoordinates" xlink:type="simple"><named-content content-type="geo-json" specific-use="{&#34;type&#34;:&#34;Point&#34;,&#34;coordinates&#34;:[21.583333,39.716667]}" id="NCID0EIZAG" xlink:type="simple">N39°43', E21°35'</named-content></named-content>
              </td><td rowspan="1" colspan="1">200</td><td rowspan="1" colspan="1">6</td></tr><tr><td rowspan="1" colspan="1">81</td><td rowspan="1" colspan="1">Thessaly, Trikala, Stournareika</td><td rowspan="1" colspan="1">
                <named-content xmlns:xlink="http://www.w3.org/1999/xlink" content-type="dwc:verbatimCoordinates" xlink:type="simple"><named-content content-type="geo-json" specific-use="{&#34;type&#34;:&#34;Point&#34;,&#34;coordinates&#34;:[21.516667,39.433333]}" id="NCID0EB1AG" xlink:type="simple">N39°26', E21°31'</named-content></named-content>
              </td><td rowspan="1" colspan="1">400</td><td rowspan="1" colspan="1">6</td></tr><tr><td rowspan="1" colspan="1">82</td><td rowspan="1" colspan="1">Thessaly, Trikala, Kato Palagokaria</td><td rowspan="1" colspan="1">
                <named-content xmlns:xlink="http://www.w3.org/1999/xlink" content-type="dwc:verbatimCoordinates" xlink:type="simple"><named-content content-type="geo-json" specific-use="{&#34;type&#34;:&#34;Point&#34;,&#34;coordinates&#34;:[21.500000,39.416667]}" id="NCID0E11AG" xlink:type="simple">N39°25', E21°30'</named-content></named-content>
              </td><td rowspan="1" colspan="1">600</td><td rowspan="1" colspan="1">6</td></tr><tr><td rowspan="1" colspan="1">83</td><td rowspan="1" colspan="1">Thessaly, Kalambaka, 5 km E of Paleochori</td><td rowspan="1" colspan="1">
                <named-content xmlns:xlink="http://www.w3.org/1999/xlink" content-type="dwc:verbatimCoordinates" xlink:type="simple"><named-content content-type="geo-json" specific-use="{&#34;type&#34;:&#34;Point&#34;,&#34;coordinates&#34;:[21.466667,39.616667]}" id="NCID0ET2AG" xlink:type="simple">N39°37', E21°28'</named-content></named-content>
              </td><td rowspan="1" colspan="1">600</td><td rowspan="1" colspan="1">6</td></tr><tr><td rowspan="1" colspan="1">84</td><td rowspan="1" colspan="1">Thessaly, Kalambaka, Paleochori</td><td rowspan="1" colspan="1">
                <named-content xmlns:xlink="http://www.w3.org/1999/xlink" content-type="dwc:verbatimCoordinates" xlink:type="simple"><named-content content-type="geo-json" specific-use="{&#34;type&#34;:&#34;Point&#34;,&#34;coordinates&#34;:[21.416667,39.600000]}" id="NCID0EM3AG" xlink:type="simple">N39°36', E21°25'</named-content></named-content>
              </td><td rowspan="1" colspan="1">1000</td><td rowspan="1" colspan="1">6</td></tr><tr><td rowspan="1" colspan="1">85</td><td rowspan="1" colspan="1">Thessaly, Kalambaka, Trigona</td><td rowspan="1" colspan="1">
                <named-content xmlns:xlink="http://www.w3.org/1999/xlink" content-type="dwc:verbatimCoordinates" xlink:type="simple"><named-content content-type="geo-json" specific-use="{&#34;type&#34;:&#34;Point&#34;,&#34;coordinates&#34;:[21.400000,39.766667]}" id="NCID0EF4AG" xlink:type="simple">N39°46', E21°24'</named-content></named-content>
              </td><td rowspan="1" colspan="1">400</td><td rowspan="1" colspan="1">6</td></tr><tr><td rowspan="1" colspan="1">86</td><td rowspan="1" colspan="1">Thessaly, Kalambaka, Koridallos</td><td rowspan="1" colspan="1">
                <named-content xmlns:xlink="http://www.w3.org/1999/xlink" content-type="dwc:verbatimCoordinates" xlink:type="simple"><named-content content-type="geo-json" specific-use="{&#34;type&#34;:&#34;Point&#34;,&#34;coordinates&#34;:[21.366667,39.766667]}" id="NCID0E54AG" xlink:type="simple">N39°46', E21°22'</named-content></named-content>
              </td><td rowspan="1" colspan="1">450</td><td rowspan="1" colspan="1">6</td></tr><tr><td rowspan="1" colspan="1">87</td><td rowspan="1" colspan="1">Thessaly, Trikala, Arta, Pahtouri</td><td rowspan="1" colspan="1">
                <named-content xmlns:xlink="http://www.w3.org/1999/xlink" content-type="dwc:verbatimCoordinates" xlink:type="simple"><named-content content-type="geo-json" specific-use="{&#34;type&#34;:&#34;Point&#34;,&#34;coordinates&#34;:[21.266667,39.450000]}" id="NCID0EX5AG" xlink:type="simple">N39°27', E21°16'</named-content></named-content>
              </td><td rowspan="1" colspan="1">600</td><td rowspan="1" colspan="1">6</td></tr><tr><td rowspan="1" colspan="1">88</td><td rowspan="1" colspan="1">Thessaly, Trikala, Arta, R. Ahelos, Kapsala</td><td rowspan="1" colspan="1">
                <named-content xmlns:xlink="http://www.w3.org/1999/xlink" content-type="dwc:verbatimCoordinates" xlink:type="simple"><named-content content-type="geo-json" specific-use="{&#34;type&#34;:&#34;Point&#34;,&#34;coordinates&#34;:[21.266667,39.366667]}" id="NCID0EQ6AG" xlink:type="simple">N39°22', E21°16'</named-content></named-content>
              </td><td rowspan="1" colspan="1">500</td><td rowspan="1" colspan="1">6</td></tr><tr><td rowspan="1" colspan="1">89</td><td rowspan="1" colspan="1">Thessaly, Trikala, Arta, Korifi</td><td rowspan="1" colspan="1">
                <named-content xmlns:xlink="http://www.w3.org/1999/xlink" content-type="dwc:verbatimCoordinates" xlink:type="simple"><named-content content-type="geo-json" specific-use="{&#34;type&#34;:&#34;Point&#34;,&#34;coordinates&#34;:[21.250000,39.416667]}" id="NCID0EJABG" xlink:type="simple">N39°25', E21°15'</named-content></named-content>
              </td><td rowspan="1" colspan="1">600</td><td rowspan="1" colspan="1">6</td></tr><tr><td rowspan="1" colspan="1">90</td><td rowspan="1" colspan="1">Thessaly, Trikala, 9 km S of Chrisomilea</td><td rowspan="1" colspan="2">Unspecified</td><td rowspan="1" colspan="1">6</td></tr><tr><td rowspan="1" colspan="1">91</td><td rowspan="1" colspan="1">Thessaly, Kalambaka, 4 km S of Ambelia</td><td rowspan="1" colspan="2">Unspecified</td><td rowspan="1" colspan="1">6</td></tr><tr><td rowspan="1" colspan="1">92</td><td rowspan="1" colspan="1">Epirus, Metsovo, 14 km S of Milea</td><td rowspan="1" colspan="1">
                <named-content xmlns:xlink="http://www.w3.org/1999/xlink" content-type="dwc:verbatimCoordinates" xlink:type="simple"><named-content content-type="geo-json" specific-use="{&#34;type&#34;:&#34;Point&#34;,&#34;coordinates&#34;:[21.283333,39.733333]}" id="NCID0E3BBG" xlink:type="simple">N39°44', E21°17'</named-content></named-content>
              </td><td rowspan="1" colspan="1">900</td><td rowspan="1" colspan="1">6</td></tr><tr><td rowspan="1" colspan="1">93</td><td rowspan="1" colspan="1">Epirus, Metsovo, Lakmos Mts., Anilio (5 km S bellow river)</td><td rowspan="1" colspan="1">
                <named-content xmlns:xlink="http://www.w3.org/1999/xlink" content-type="dwc:verbatimCoordinates" xlink:type="simple"><named-content content-type="geo-json" specific-use="{&#34;type&#34;:&#34;Point&#34;,&#34;coordinates&#34;:[21.266667,39.716667]}" id="NCID0EVCBG" xlink:type="simple">N39°43', E21°16'</named-content></named-content>
              </td><td rowspan="1" colspan="1">1300</td><td rowspan="1" colspan="1">6</td></tr><tr><td rowspan="1" colspan="1">94</td><td rowspan="1" colspan="1">Epirus, Pindus Mts., Metsovo, meadow source easthang</td><td rowspan="1" colspan="1">
                <named-content xmlns:xlink="http://www.w3.org/1999/xlink" content-type="dwc:verbatimCoordinates" xlink:type="simple"><named-content content-type="geo-json" specific-use="{&#34;type&#34;:&#34;Point&#34;,&#34;coordinates&#34;:[21.200000,39.766667]}" id="NCID0EODBG" xlink:type="simple">N39°46', E21°12'</named-content></named-content>
              </td><td rowspan="1" colspan="1">1350</td><td rowspan="1" colspan="1">6</td></tr><tr><td rowspan="1" colspan="1">95</td><td rowspan="1" colspan="1">Epirus, N of Katarapass, 1 km SW Milea</td><td rowspan="1" colspan="1">
                <named-content xmlns:xlink="http://www.w3.org/1999/xlink" content-type="dwc:verbatimCoordinates" xlink:type="simple"><named-content content-type="geo-json" specific-use="{&#34;type&#34;:&#34;Point&#34;,&#34;coordinates&#34;:[21.183333,39.833333]}" id="NCID0EHEBG" xlink:type="simple">N39°50', E21°11'</named-content></named-content>
              </td><td rowspan="1" colspan="1">1300</td><td rowspan="1" colspan="1">6</td></tr><tr><td rowspan="1" colspan="1">96</td><td rowspan="1" colspan="1">Epirus, Metsovo, Katara Pass</td><td rowspan="1" colspan="1">
                <named-content xmlns:xlink="http://www.w3.org/1999/xlink" content-type="dwc:verbatimCoordinates" xlink:type="simple"><named-content content-type="geo-json" specific-use="{&#34;type&#34;:&#34;Point&#34;,&#34;coordinates&#34;:[21.166667,39.800000]}" id="NCID0EAFBG" xlink:type="simple">N39°48', E21°10'</named-content></named-content>
              </td><td rowspan="1" colspan="1">1350</td><td rowspan="1" colspan="1">6</td></tr><tr><td rowspan="1" colspan="1">97</td><td rowspan="1" colspan="1">Epirus, Metsovo, Lakmos Mts., 2 km S of Anilio (bellow left tributary)</td><td rowspan="1" colspan="1">
                <named-content xmlns:xlink="http://www.w3.org/1999/xlink" content-type="dwc:verbatimCoordinates" xlink:type="simple"><named-content content-type="geo-json" specific-use="{&#34;type&#34;:&#34;Point&#34;,&#34;coordinates&#34;:[21.166667,39.733333]}" id="NCID0EZFBG" xlink:type="simple">N39°44', E21°10'</named-content></named-content>
              </td><td rowspan="1" colspan="1">840</td><td rowspan="1" colspan="1">6</td></tr><tr><td rowspan="1" colspan="1">98</td><td rowspan="1" colspan="1">Epirus, Metsovo, 12 km W Milea</td><td rowspan="1" colspan="1">
                <named-content xmlns:xlink="http://www.w3.org/1999/xlink" content-type="dwc:verbatimCoordinates" xlink:type="simple"><named-content content-type="geo-json" specific-use="{&#34;type&#34;:&#34;Point&#34;,&#34;coordinates&#34;:[21.150000,39.850000]}" id="NCID0ESGBG" xlink:type="simple">N39°51', E21°09'</named-content></named-content>
              </td><td rowspan="1" colspan="1">1250</td><td rowspan="1" colspan="1">6</td></tr><tr><td rowspan="1" colspan="1">99</td><td rowspan="1" colspan="1">Epirus, Metsovo, R. Metsovitikos</td><td rowspan="1" colspan="1">
                <named-content xmlns:xlink="http://www.w3.org/1999/xlink" content-type="dwc:verbatimCoordinates" xlink:type="simple"><named-content content-type="geo-json" specific-use="{&#34;type&#34;:&#34;Point&#34;,&#34;coordinates&#34;:[21.150000,39.733333]}" id="NCID0ELHBG" xlink:type="simple">N39°44', E21°09'</named-content></named-content>
              </td><td rowspan="1" colspan="1">800</td><td rowspan="1" colspan="1">6</td></tr><tr><td rowspan="1" colspan="1">100</td><td rowspan="1" colspan="1">Epirus, Metsovo, Lakmos Mts., Anthohori, (bellow rapid river)</td><td rowspan="1" colspan="1">
                <named-content xmlns:xlink="http://www.w3.org/1999/xlink" content-type="dwc:verbatimCoordinates" xlink:type="simple"><named-content content-type="geo-json" specific-use="{&#34;type&#34;:&#34;Point&#34;,&#34;coordinates&#34;:[21.133333,39.733333]}" id="NCID0EEIBG" xlink:type="simple">N39°44', E21°08'</named-content></named-content>
              </td><td rowspan="1" colspan="1">780</td><td rowspan="1" colspan="1">6</td></tr><tr><td rowspan="1" colspan="1">101</td><td rowspan="1" colspan="1">Epirus, Lakmos Mts., 10 km S of Anilio</td><td rowspan="1" colspan="1">
                <named-content xmlns:xlink="http://www.w3.org/1999/xlink" content-type="dwc:verbatimCoordinates" xlink:type="simple"><named-content content-type="geo-json" specific-use="{&#34;type&#34;:&#34;Point&#34;,&#34;coordinates&#34;:[21.116667,39.600000]}" id="NCID0E4IBG" xlink:type="simple">N39°36', E21°07'</named-content></named-content>
              </td><td rowspan="1" colspan="1">1150</td><td rowspan="1" colspan="1">6</td></tr><tr><td rowspan="1" colspan="1">102</td><td rowspan="1" colspan="1">Epirus, Metsovo, Lakmos Mts., Anilio (15 km S influx)</td><td rowspan="1" colspan="1">
                <named-content xmlns:xlink="http://www.w3.org/1999/xlink" content-type="dwc:verbatimCoordinates" xlink:type="simple"><named-content content-type="geo-json" specific-use="{&#34;type&#34;:&#34;Point&#34;,&#34;coordinates&#34;:[21.100000,39.550000]}" id="NCID0EWJBG" xlink:type="simple">N39°33', E21°06'</named-content></named-content>
              </td><td rowspan="1" colspan="1">500</td><td rowspan="1" colspan="1">6</td></tr><tr><td rowspan="1" colspan="1">103</td><td rowspan="1" colspan="1">Epirus, Metsovo, 14 km W of Milea</td><td rowspan="1" colspan="1">
                <named-content xmlns:xlink="http://www.w3.org/1999/xlink" content-type="dwc:verbatimCoordinates" xlink:type="simple"><named-content content-type="geo-json" specific-use="{&#34;type&#34;:&#34;Point&#34;,&#34;coordinates&#34;:[21.050000,39.916667]}" id="NCID0EPKBG" xlink:type="simple">N39°55', E21°03'</named-content></named-content>
              </td><td rowspan="1" colspan="1">1000</td><td rowspan="1" colspan="1">6</td></tr><tr><td rowspan="1" colspan="1">104</td><td rowspan="1" colspan="1">Epirus, Ioannina, Megalo Peristeri</td><td rowspan="1" colspan="1">
                <named-content xmlns:xlink="http://www.w3.org/1999/xlink" content-type="dwc:verbatimCoordinates" xlink:type="simple"><named-content content-type="geo-json" specific-use="{&#34;type&#34;:&#34;Point&#34;,&#34;coordinates&#34;:[21.050000,39.733333]}" id="NCID0EILBG" xlink:type="simple">N39°44', E21°03'</named-content></named-content>
              </td><td rowspan="1" colspan="1">600</td><td rowspan="1" colspan="1">6</td></tr><tr><td rowspan="1" colspan="1">105</td><td rowspan="1" colspan="1">Epirus, Xerovouni Mts., Plaka, R. Arachthos, u. <tp:taxon-name><tp:taxon-name-part taxon-name-part-type="class">Agnatha</tp:taxon-name-part></tp:taxon-name></td><td rowspan="1" colspan="1">
                <named-content xmlns:xlink="http://www.w3.org/1999/xlink" content-type="dwc:verbatimCoordinates" xlink:type="simple"><named-content content-type="geo-json" specific-use="{&#34;type&#34;:&#34;Point&#34;,&#34;coordinates&#34;:[21.033333,39.333333]}" id="NCID0EGMBG" xlink:type="simple">N39°20', E21°02'</named-content></named-content>
              </td><td rowspan="1" colspan="1">200</td><td rowspan="1" colspan="1">6</td></tr><tr><td rowspan="1" colspan="1">106</td><td rowspan="1" colspan="1">Epirus, Ioannina, R. Zagoritikos, Karies</td><td rowspan="1" colspan="1">
                <named-content xmlns:xlink="http://www.w3.org/1999/xlink" content-type="dwc:verbatimCoordinates" xlink:type="simple"><named-content content-type="geo-json" specific-use="{&#34;type&#34;:&#34;Point&#34;,&#34;coordinates&#34;:[20.933333,39.733333]}" id="NCID0E6MBG" xlink:type="simple">N39°44', E20°56'</named-content></named-content>
              </td><td rowspan="1" colspan="1">500</td><td rowspan="1" colspan="1">6</td></tr><tr><td rowspan="1" colspan="1">107</td><td rowspan="1" colspan="1">Epirus, Konitsa, Smolikas Mts., Pournia</td><td rowspan="1" colspan="1">
                <named-content xmlns:xlink="http://www.w3.org/1999/xlink" content-type="dwc:verbatimCoordinates" xlink:type="simple"><named-content content-type="geo-json" specific-use="{&#34;type&#34;:&#34;Point&#34;,&#34;coordinates&#34;:[20.900000,40.133333]}" id="NCID0EYNBG" xlink:type="simple">N40°08', E20°54'</named-content></named-content>
              </td><td rowspan="1" colspan="1">1100</td><td rowspan="1" colspan="1">6</td></tr><tr><td rowspan="1" colspan="1">108</td><td rowspan="1" colspan="1">Epirus, Konitsa, R. Saradaporos, Drosopigi</td><td rowspan="1" colspan="1">
                <named-content xmlns:xlink="http://www.w3.org/1999/xlink" content-type="dwc:verbatimCoordinates" xlink:type="simple"><named-content content-type="geo-json" specific-use="{&#34;type&#34;:&#34;Point&#34;,&#34;coordinates&#34;:[20.883333,40.133333]}" id="NCID0EROBG" xlink:type="simple">N40°08', E20°53'</named-content></named-content>
              </td><td rowspan="1" colspan="1">900</td><td rowspan="1" colspan="1">6</td></tr><tr><td rowspan="1" colspan="1">109</td><td rowspan="1" colspan="1">Epirus, Konitsa, Asimohori</td><td rowspan="1" colspan="1">
                <named-content xmlns:xlink="http://www.w3.org/1999/xlink" content-type="dwc:verbatimCoordinates" xlink:type="simple"><named-content content-type="geo-json" specific-use="{&#34;type&#34;:&#34;Point&#34;,&#34;coordinates&#34;:[20.733333,40.033333]}" id="NCID0EKPBG" xlink:type="simple">N40°02', E20°44'</named-content></named-content>
              </td><td rowspan="1" colspan="1">450</td><td rowspan="1" colspan="1">6</td></tr><tr><td rowspan="1" colspan="1">110</td><td rowspan="1" colspan="1">Epirus, 10 km N of Louros</td><td rowspan="1" colspan="1">
                <named-content xmlns:xlink="http://www.w3.org/1999/xlink" content-type="dwc:verbatimCoordinates" xlink:type="simple"><named-content content-type="geo-json" specific-use="{&#34;type&#34;:&#34;Point&#34;,&#34;coordinates&#34;:[20.701389,39.239444]}" id="NCID0EDQBG" xlink:type="simple">N39°14'22", E20°42'05"</named-content></named-content>
              </td><td rowspan="1" colspan="1">200</td><td rowspan="1" colspan="1">6</td></tr><tr><td rowspan="1" colspan="1">111</td><td rowspan="1" colspan="1">Epirus, S of Seriziana</td><td rowspan="1" colspan="1">
                <named-content xmlns:xlink="http://www.w3.org/1999/xlink" content-type="dwc:verbatimCoordinates" xlink:type="simple"><named-content content-type="geo-json" specific-use="{&#34;type&#34;:&#34;Point&#34;,&#34;coordinates&#34;:[20.693611,39.285278]}" id="NCID0E3QBG" xlink:type="simple">N39°17'07", E20°41'37"</named-content></named-content>
              </td><td rowspan="1" colspan="1">200</td><td rowspan="1" colspan="1">6</td></tr><tr><td rowspan="1" colspan="1">112</td><td rowspan="1" colspan="1">Epirus, Ioannina, R. Voidomatis, Aristi</td><td rowspan="1" colspan="1">
                <named-content xmlns:xlink="http://www.w3.org/1999/xlink" content-type="dwc:verbatimCoordinates" xlink:type="simple"><named-content content-type="geo-json" specific-use="{&#34;type&#34;:&#34;Point&#34;,&#34;coordinates&#34;:[20.683333,39.933333]}" id="NCID0EVRBG" xlink:type="simple">N39°56', E20°41'</named-content></named-content>
              </td><td rowspan="1" colspan="1">400</td><td rowspan="1" colspan="1">6</td></tr><tr><td rowspan="1" colspan="1">113</td><td rowspan="1" colspan="1">Epirus, Preveza, Zalongu, stream 2 km E of Mirsini</td><td rowspan="1" colspan="1">
                <named-content xmlns:xlink="http://www.w3.org/1999/xlink" content-type="dwc:verbatimCoordinates" xlink:type="simple"><named-content content-type="geo-json" specific-use="{&#34;type&#34;:&#34;Point&#34;,&#34;coordinates&#34;:[20.650000,39.116667]}" id="NCID0EOSBG" xlink:type="simple">N39°07', E20°39'</named-content></named-content>
              </td><td rowspan="1" colspan="1">180</td><td rowspan="1" colspan="1">6</td></tr><tr><td rowspan="1" colspan="1">114</td><td rowspan="1" colspan="1">Epirus, W of Kriopigi</td><td rowspan="1" colspan="1">
                <named-content xmlns:xlink="http://www.w3.org/1999/xlink" content-type="dwc:verbatimCoordinates" xlink:type="simple"><named-content content-type="geo-json" specific-use="{&#34;type&#34;:&#34;Point&#34;,&#34;coordinates&#34;:[20.638333,39.158333]}" id="NCID0EHTBG" xlink:type="simple">N39°09'30", E20°38'18"</named-content></named-content>
              </td><td rowspan="1" colspan="1">170</td><td rowspan="1" colspan="1">6</td></tr><tr><td rowspan="1" colspan="1">115</td><td rowspan="1" colspan="1">Epirus, R. Aheron, N of Gliki</td><td rowspan="1" colspan="1">
                <named-content xmlns:xlink="http://www.w3.org/1999/xlink" content-type="dwc:verbatimCoordinates" xlink:type="simple"><named-content content-type="geo-json" specific-use="{&#34;type&#34;:&#34;Point&#34;,&#34;coordinates&#34;:[20.631111,39.359444]}" id="NCID0EAUBG" xlink:type="simple">N39°21'34", E20°37'52"</named-content></named-content>
              </td><td rowspan="1" colspan="1">200</td><td rowspan="1" colspan="1">6</td></tr><tr><td rowspan="1" colspan="1">116</td><td rowspan="1" colspan="1">Epirus, Kanallaki, Skepaston</td><td rowspan="1" colspan="1">
                <named-content xmlns:xlink="http://www.w3.org/1999/xlink" content-type="dwc:verbatimCoordinates" xlink:type="simple"><named-content content-type="geo-json" specific-use="{&#34;type&#34;:&#34;Point&#34;,&#34;coordinates&#34;:[20.616667,39.216667]}" id="NCID0EZUBG" xlink:type="simple">N39°13', E20°37'</named-content></named-content>
              </td><td rowspan="1" colspan="1">100</td><td rowspan="1" colspan="1">6</td></tr><tr><td rowspan="1" colspan="1">117</td><td rowspan="1" colspan="1">Epirus, Mirsini</td><td rowspan="1" colspan="1">
                <named-content xmlns:xlink="http://www.w3.org/1999/xlink" content-type="dwc:verbatimCoordinates" xlink:type="simple"><named-content content-type="geo-json" specific-use="{&#34;type&#34;:&#34;Point&#34;,&#34;coordinates&#34;:[20.616667,39.133333]}" id="NCID0ESVBG" xlink:type="simple">N39°08', E20°37'</named-content></named-content>
              </td><td rowspan="1" colspan="1">120</td><td rowspan="1" colspan="1">6</td></tr><tr><td rowspan="1" colspan="1">118</td><td rowspan="1" colspan="1">Epirus, R. Aheron, Gliki</td><td rowspan="1" colspan="1">
                <named-content xmlns:xlink="http://www.w3.org/1999/xlink" content-type="dwc:verbatimCoordinates" xlink:type="simple"><named-content content-type="geo-json" specific-use="{&#34;type&#34;:&#34;Point&#34;,&#34;coordinates&#34;:[20.600000,39.316667]}" id="NCID0ELWBG" xlink:type="simple">N39°19', E20°36'</named-content></named-content>
              </td><td rowspan="1" colspan="1">50</td><td rowspan="1" colspan="1">6</td></tr><tr><td rowspan="1" colspan="1">119</td><td rowspan="1" colspan="1">Epirus, R. Kokitos, W of Gardiki</td><td rowspan="1" colspan="1">
                <named-content xmlns:xlink="http://www.w3.org/1999/xlink" content-type="dwc:verbatimCoordinates" xlink:type="simple"><named-content content-type="geo-json" specific-use="{&#34;type&#34;:&#34;Point&#34;,&#34;coordinates&#34;:[20.550000,39.350000]}" id="NCID0EEXBG" xlink:type="simple">N39°21', E20°33'</named-content></named-content>
              </td><td rowspan="1" colspan="1">50</td><td rowspan="1" colspan="1">6</td></tr><tr><td rowspan="1" colspan="1">120</td><td rowspan="1" colspan="1">Epirus, R. Kokitos, Themelo</td><td rowspan="1" colspan="1">
                <named-content xmlns:xlink="http://www.w3.org/1999/xlink" content-type="dwc:verbatimCoordinates" xlink:type="simple"><named-content content-type="geo-json" specific-use="{&#34;type&#34;:&#34;Point&#34;,&#34;coordinates&#34;:[20.516667,39.250000]}" id="NCID0E4XBG" xlink:type="simple">N39°15', E20°31'</named-content></named-content>
              </td><td rowspan="1" colspan="1">40</td><td rowspan="1" colspan="1">6</td></tr><tr><td rowspan="1" colspan="1">121</td><td rowspan="1" colspan="1">Epirus, Igoumenitsa, Thesprotia, R. Thiamis, Neohori</td><td rowspan="1" colspan="1">
                <named-content xmlns:xlink="http://www.w3.org/1999/xlink" content-type="dwc:verbatimCoordinates" xlink:type="simple"><named-content content-type="geo-json" specific-use="{&#34;type&#34;:&#34;Point&#34;,&#34;coordinates&#34;:[20.366667,39.516667]}" id="NCID0EWYBG" xlink:type="simple">N39°31', E20°22'</named-content></named-content>
              </td><td rowspan="1" colspan="1">30</td><td rowspan="1" colspan="1">6</td></tr><tr><td rowspan="1" colspan="1">122</td><td rowspan="1" colspan="1">Epirus, Igoumenitsa, R. Thiamis, Soulopoulo</td><td rowspan="1" colspan="1">
                <named-content xmlns:xlink="http://www.w3.org/1999/xlink" content-type="dwc:verbatimCoordinates" xlink:type="simple"><named-content content-type="geo-json" specific-use="{&#34;type&#34;:&#34;Point&#34;,&#34;coordinates&#34;:[20.200000,39.550000]}" id="NCID0EPZBG" xlink:type="simple">N39°33', E20°12'</named-content></named-content>
              </td><td rowspan="1" colspan="1">5</td><td rowspan="1" colspan="1">6</td></tr><tr><td rowspan="1" colspan="1">123</td><td rowspan="1" colspan="1">Epirus, Ioannina, R. Vardas, Abelos</td><td rowspan="1" colspan="2">Unspecified</td><td rowspan="1" colspan="1">6</td></tr><tr><td rowspan="1" colspan="1">124</td><td rowspan="1" colspan="1">Epirus, Ioannina, Balndouma</td><td rowspan="1" colspan="2">Unspecified</td><td rowspan="1" colspan="1">6</td></tr><tr><td rowspan="1" colspan="1">125</td><td rowspan="1" colspan="1">North Aegean islands, Samos, below Manolates</td><td rowspan="1" colspan="1">
                <named-content xmlns:xlink="http://www.w3.org/1999/xlink" content-type="dwc:verbatimCoordinates" xlink:type="simple"><named-content content-type="geo-json" specific-use="{&#34;type&#34;:&#34;Point&#34;,&#34;coordinates&#34;:[26.816667,37.783333]}" id="NCID0EC2BG" xlink:type="simple">N37°47', E26°49'</named-content></named-content>
              </td><td rowspan="1" colspan="1">160</td><td rowspan="1" colspan="1">6</td></tr><tr><td rowspan="1" colspan="1">126</td><td rowspan="1" colspan="1">North Aegean islands, Samos, E of Pirgos</td><td rowspan="1" colspan="1">
                <named-content xmlns:xlink="http://www.w3.org/1999/xlink" content-type="dwc:verbatimCoordinates" xlink:type="simple"><named-content content-type="geo-json" specific-use="{&#34;type&#34;:&#34;Point&#34;,&#34;coordinates&#34;:[26.816667,37.716667]}" id="NCID0E22BG" xlink:type="simple">N37°43', E26°49'</named-content></named-content>
              </td><td rowspan="1" colspan="1">300</td><td rowspan="1" colspan="1">6</td></tr><tr><td rowspan="1" colspan="1">127</td><td rowspan="1" colspan="1">North Aegean islands, Lesbos, 7 km E of Plomari</td><td rowspan="1" colspan="1">
                <named-content xmlns:xlink="http://www.w3.org/1999/xlink" content-type="dwc:verbatimCoordinates" xlink:type="simple"><named-content content-type="geo-json" specific-use="{&#34;type&#34;:&#34;Point&#34;,&#34;coordinates&#34;:[26.433333,38.983333]}" id="NCID0EU3BG" xlink:type="simple">N38°59', E26°26'</named-content></named-content>
              </td><td rowspan="1" colspan="1">110</td><td rowspan="1" colspan="1">6</td></tr><tr><td rowspan="1" colspan="1">128</td><td rowspan="1" colspan="1">North Aegean islands, Lesbos, 1 km W of Ippion</td><td rowspan="1" colspan="1">
                <named-content xmlns:xlink="http://www.w3.org/1999/xlink" content-type="dwc:verbatimCoordinates" xlink:type="simple"><named-content content-type="geo-json" specific-use="{&#34;type&#34;:&#34;Point&#34;,&#34;coordinates&#34;:[26.400000,39.133333]}" id="NCID0EN4BG" xlink:type="simple">N39°08', E26°24'</named-content></named-content>
              </td><td rowspan="1" colspan="1">70</td><td rowspan="1" colspan="1">6</td></tr><tr><td rowspan="1" colspan="1">129</td><td rowspan="1" colspan="1">North Aegean islands, Lesbos, 1 km SW of Megalochori</td><td rowspan="1" colspan="1">
                <named-content xmlns:xlink="http://www.w3.org/1999/xlink" content-type="dwc:verbatimCoordinates" xlink:type="simple"><named-content content-type="geo-json" specific-use="{&#34;type&#34;:&#34;Point&#34;,&#34;coordinates&#34;:[26.350000,39.016667]}" id="NCID0EG5BG" xlink:type="simple">N39°01', E26°21'</named-content></named-content>
              </td><td rowspan="1" colspan="1">280</td><td rowspan="1" colspan="1">6</td></tr><tr><td rowspan="1" colspan="1">130</td><td rowspan="1" colspan="1">North Aegean islands, Lesbos, 3 km NW of Agiasos</td><td rowspan="1" colspan="1">
                <named-content xmlns:xlink="http://www.w3.org/1999/xlink" content-type="dwc:verbatimCoordinates" xlink:type="simple"><named-content content-type="geo-json" specific-use="{&#34;type&#34;:&#34;Point&#34;,&#34;coordinates&#34;:[26.333333,39.100000]}" id="NCID0E65BG" xlink:type="simple">N39°06', E26°20'</named-content></named-content>
              </td><td rowspan="1" colspan="1">320</td><td rowspan="1" colspan="1">6</td></tr><tr><td rowspan="1" colspan="1">131</td><td rowspan="1" colspan="1">North Aegean islands, Lesbos, 4 km W of Agiasos</td><td rowspan="1" colspan="1">
                <named-content xmlns:xlink="http://www.w3.org/1999/xlink" content-type="dwc:verbatimCoordinates" xlink:type="simple"><named-content content-type="geo-json" specific-use="{&#34;type&#34;:&#34;Point&#34;,&#34;coordinates&#34;:[26.333333,39.100000]}" id="NCID0EY6BG" xlink:type="simple">N39°06', E26°20'</named-content></named-content>
              </td><td rowspan="1" colspan="1">400</td><td rowspan="1" colspan="1">6</td></tr><tr><td rowspan="1" colspan="1">132</td><td rowspan="1" colspan="1">North Aegean islands, Lesbos, 2 km N of Akrassi</td><td rowspan="1" colspan="1">
                <named-content xmlns:xlink="http://www.w3.org/1999/xlink" content-type="dwc:verbatimCoordinates" xlink:type="simple"><named-content content-type="geo-json" specific-use="{&#34;type&#34;:&#34;Point&#34;,&#34;coordinates&#34;:[26.316667,39.050000]}" id="NCID0ESAAI" xlink:type="simple">N39°03', E26°19'</named-content></named-content>
              </td><td rowspan="1" colspan="1">370</td><td rowspan="1" colspan="1">6</td></tr><tr><td rowspan="1" colspan="1">133</td><td rowspan="1" colspan="1">North Aegean islands, Lesbos, S of Neochorion</td><td rowspan="1" colspan="1">
                <named-content xmlns:xlink="http://www.w3.org/1999/xlink" content-type="dwc:verbatimCoordinates" xlink:type="simple"><named-content content-type="geo-json" specific-use="{&#34;type&#34;:&#34;Point&#34;,&#34;coordinates&#34;:[26.316667,39.016667]}" id="NCID0ELBAI" xlink:type="simple">N39°01', E26°19'</named-content></named-content>
              </td><td rowspan="1" colspan="1">270</td><td rowspan="1" colspan="1">6</td></tr><tr><td rowspan="1" colspan="1">134</td><td rowspan="1" colspan="1">North Aegean islands, Lesbos, Ambeliko</td><td rowspan="1" colspan="1">
                <named-content xmlns:xlink="http://www.w3.org/1999/xlink" content-type="dwc:verbatimCoordinates" xlink:type="simple"><named-content content-type="geo-json" specific-use="{&#34;type&#34;:&#34;Point&#34;,&#34;coordinates&#34;:[26.300000,39.066667]}" id="NCID0EECAI" xlink:type="simple">N39°04', E26°18'</named-content></named-content>
              </td><td rowspan="1" colspan="1">340</td><td rowspan="1" colspan="1">6</td></tr><tr><td rowspan="1" colspan="1">135</td><td rowspan="1" colspan="1">North Aegean islands, Lesbos, E of Lepetimnos</td><td rowspan="1" colspan="1">
                <named-content xmlns:xlink="http://www.w3.org/1999/xlink" content-type="dwc:verbatimCoordinates" xlink:type="simple"><named-content content-type="geo-json" specific-use="{&#34;type&#34;:&#34;Point&#34;,&#34;coordinates&#34;:[26.266667,39.366667]}" id="NCID0E4CAI" xlink:type="simple">N39°22', E26°16'</named-content></named-content>
              </td><td rowspan="1" colspan="1">330</td><td rowspan="1" colspan="1">6</td></tr><tr><td rowspan="1" colspan="1">136</td><td rowspan="1" colspan="1">North Aegean islands, Icaria, W of Chrisostomos</td><td rowspan="1" colspan="1">
                <named-content xmlns:xlink="http://www.w3.org/1999/xlink" content-type="dwc:verbatimCoordinates" xlink:type="simple"><named-content content-type="geo-json" specific-use="{&#34;type&#34;:&#34;Point&#34;,&#34;coordinates&#34;:[26.216667,37.583333]}" id="NCID0EWDAI" xlink:type="simple">N37°35', E26°13'</named-content></named-content>
              </td><td rowspan="1" colspan="1">270</td><td rowspan="1" colspan="1">6</td></tr><tr><td rowspan="1" colspan="1">137</td><td rowspan="1" colspan="1">North Aegean islands, Chios, 2 km N of Fita</td><td rowspan="1" colspan="1">
                <named-content xmlns:xlink="http://www.w3.org/1999/xlink" content-type="dwc:verbatimCoordinates" xlink:type="simple"><named-content content-type="geo-json" specific-use="{&#34;type&#34;:&#34;Point&#34;,&#34;coordinates&#34;:[26.000000,38.533333]}" id="NCID0EPEAI" xlink:type="simple">N38°32', E26°00'</named-content></named-content>
              </td><td rowspan="1" colspan="1">510</td><td rowspan="1" colspan="1">6</td></tr><tr><td rowspan="1" colspan="1">138</td><td rowspan="1" colspan="1">North Aegean islands, Chios, N of Keramos</td><td rowspan="1" colspan="1">
                <named-content xmlns:xlink="http://www.w3.org/1999/xlink" content-type="dwc:verbatimCoordinates" xlink:type="simple"><named-content content-type="geo-json" specific-use="{&#34;type&#34;:&#34;Point&#34;,&#34;coordinates&#34;:[25.933333,38.566667]}" id="NCID0EIFAI" xlink:type="simple">N38°34', E25°56'</named-content></named-content>
              </td><td rowspan="1" colspan="1">60</td><td rowspan="1" colspan="1">6</td></tr><tr><td rowspan="1" colspan="1">139</td><td rowspan="1" colspan="1">North Aegean islands, Chios, 5 km N of Pirama</td><td rowspan="1" colspan="1">
                <named-content xmlns:xlink="http://www.w3.org/1999/xlink" content-type="dwc:verbatimCoordinates" xlink:type="simple"><named-content content-type="geo-json" specific-use="{&#34;type&#34;:&#34;Point&#34;,&#34;coordinates&#34;:[25.900000,38.533333]}" id="NCID0EBGAI" xlink:type="simple">N38°32', E25°54'</named-content></named-content>
              </td><td rowspan="1" colspan="1">170</td><td rowspan="1" colspan="1">6</td></tr><tr><td rowspan="1" colspan="1">140</td><td rowspan="1" colspan="1">North Aegean islands, Icaria</td><td rowspan="1" colspan="2">Unspecified</td><td rowspan="1" colspan="1">6</td></tr><tr><td rowspan="1" colspan="1">141</td><td rowspan="1" colspan="1">North Aegean islands, Lesbos</td><td rowspan="1" colspan="2">Unspecified</td><td rowspan="1" colspan="1">6</td></tr><tr><td rowspan="1" colspan="1">142</td><td rowspan="1" colspan="1">Central Greece, Euboea, S of Komiton</td><td rowspan="1" colspan="1">
                <named-content xmlns:xlink="http://www.w3.org/1999/xlink" content-type="dwc:verbatimCoordinates" xlink:type="simple"><named-content content-type="geo-json" specific-use="{&#34;type&#34;:&#34;Point&#34;,&#34;coordinates&#34;:[24.000000,38.500000]}" id="NCID0EUHAI" xlink:type="simple">N38°30', E24°00'</named-content></named-content>
              </td><td rowspan="1" colspan="1">540</td><td rowspan="1" colspan="1">6</td></tr><tr><td rowspan="1" colspan="1">143</td><td rowspan="1" colspan="1">Central Greece, Euboea, Steni Dirfyos (former Ano Steni)</td><td rowspan="1" colspan="1">
                <named-content xmlns:xlink="http://www.w3.org/1999/xlink" content-type="dwc:verbatimCoordinates" xlink:type="simple"><named-content content-type="geo-json" specific-use="{&#34;type&#34;:&#34;Point&#34;,&#34;coordinates&#34;:[23.816667,38.583333]}" id="NCID0ENIAI" xlink:type="simple">N38°35', E23°49'</named-content></named-content>
              </td><td rowspan="1" colspan="1">550</td><td rowspan="1" colspan="1">6</td></tr><tr><td rowspan="1" colspan="1">144</td><td rowspan="1" colspan="1">Central Greece, Polydrosos</td><td rowspan="1" colspan="1">
                <named-content xmlns:xlink="http://www.w3.org/1999/xlink" content-type="dwc:verbatimCoordinates" xlink:type="simple"><named-content content-type="geo-json" specific-use="{&#34;type&#34;:&#34;Point&#34;,&#34;coordinates&#34;:[22.566667,38.600000]}" id="NCID0EGJAI" xlink:type="simple">N38°36', E22°34'</named-content></named-content>
              </td><td rowspan="1" colspan="1">1060–1250</td><td rowspan="1" colspan="1">6</td></tr><tr><td rowspan="1" colspan="1">145</td><td rowspan="1" colspan="1">Central Greece, Etolia, Lamia, Ieraklia</td><td rowspan="1" colspan="1">
                <named-content xmlns:xlink="http://www.w3.org/1999/xlink" content-type="dwc:verbatimCoordinates" xlink:type="simple"><named-content content-type="geo-json" specific-use="{&#34;type&#34;:&#34;Point&#34;,&#34;coordinates&#34;:[22.433333,38.816667]}" id="NCID0E6JAI" xlink:type="simple">N38°49', E22°26'</named-content></named-content>
              </td><td rowspan="1" colspan="1">25</td><td rowspan="1" colspan="1">6</td></tr><tr><td rowspan="1" colspan="1">146</td><td rowspan="1" colspan="1">Central Greece, Parnassus Mts., above Polydrosos</td><td rowspan="1" colspan="1">
                <named-content xmlns:xlink="http://www.w3.org/1999/xlink" content-type="dwc:verbatimCoordinates" xlink:type="simple"><named-content content-type="geo-json" specific-use="{&#34;type&#34;:&#34;Point&#34;,&#34;coordinates&#34;:[22.433333,38.550000]}" id="NCID0EYKAI" xlink:type="simple">N38°33', E22°26'</named-content></named-content>
              </td><td rowspan="1" colspan="1">1000</td><td rowspan="1" colspan="1">6</td></tr><tr><td rowspan="1" colspan="1">147</td><td rowspan="1" colspan="1">Central Greece, Oeta Mts., between Kastanea and Katafygio</td><td rowspan="1" colspan="1">
                <named-content xmlns:xlink="http://www.w3.org/1999/xlink" content-type="dwc:verbatimCoordinates" xlink:type="simple"><named-content content-type="geo-json" specific-use="{&#34;type&#34;:&#34;Point&#34;,&#34;coordinates&#34;:[22.283333,38.833333]}" id="NCID0ERLAI" xlink:type="simple">N38°50', E22°17'</named-content></named-content>
              </td><td rowspan="1" colspan="1">1400</td><td rowspan="1" colspan="1">6</td></tr><tr><td rowspan="1" colspan="1">148</td><td rowspan="1" colspan="1">Central Greece, Etolia, Vardousia Mts., Stromi</td><td rowspan="1" colspan="1">
                <named-content xmlns:xlink="http://www.w3.org/1999/xlink" content-type="dwc:verbatimCoordinates" xlink:type="simple"><named-content content-type="geo-json" specific-use="{&#34;type&#34;:&#34;Point&#34;,&#34;coordinates&#34;:[22.250000,38.700000]}" id="NCID0EKMAI" xlink:type="simple">N38°42', E22°15'</named-content></named-content>
              </td><td rowspan="1" colspan="1">820</td><td rowspan="1" colspan="1">6</td></tr><tr><td rowspan="1" colspan="1">149</td><td rowspan="1" colspan="1">Central Greece, Etolia, Vardousia Mts., Mousonitsa</td><td rowspan="1" colspan="1">
                <named-content xmlns:xlink="http://www.w3.org/1999/xlink" content-type="dwc:verbatimCoordinates" xlink:type="simple"><named-content content-type="geo-json" specific-use="{&#34;type&#34;:&#34;Point&#34;,&#34;coordinates&#34;:[22.200000,38.683333]}" id="NCID0EDNAI" xlink:type="simple">N38°41', E22°12'</named-content></named-content>
              </td><td rowspan="1" colspan="1">650</td><td rowspan="1" colspan="1">6</td></tr><tr><td rowspan="1" colspan="1">150</td><td rowspan="1" colspan="1">Central Greece, Etolia, Vardousia Mts., Athanasios Diakos</td><td rowspan="1" colspan="1">
                <named-content xmlns:xlink="http://www.w3.org/1999/xlink" content-type="dwc:verbatimCoordinates" xlink:type="simple"><named-content content-type="geo-json" specific-use="{&#34;type&#34;:&#34;Point&#34;,&#34;coordinates&#34;:[22.183333,38.700000]}" id="NCID0E3NAI" xlink:type="simple">N38°42', E22°11'</named-content></named-content>
              </td><td rowspan="1" colspan="1">830</td><td rowspan="1" colspan="1">6</td></tr><tr><td rowspan="1" colspan="1">151</td><td rowspan="1" colspan="1">Central Greece, Etolia, Vardousia Mts., Paleovraha</td><td rowspan="1" colspan="1">
                <named-content xmlns:xlink="http://www.w3.org/1999/xlink" content-type="dwc:verbatimCoordinates" xlink:type="simple"><named-content content-type="geo-json" specific-use="{&#34;type&#34;:&#34;Point&#34;,&#34;coordinates&#34;:[22.066667,38.916667]}" id="NCID0EVOAI" xlink:type="simple">N38°55', E22°04'</named-content></named-content>
              </td><td rowspan="1" colspan="1">170</td><td rowspan="1" colspan="1">6</td></tr><tr><td rowspan="1" colspan="1">152</td><td rowspan="1" colspan="1">Central Greece, Etolia, Nafpaktos, 9 km S of Krokilio</td><td rowspan="1" colspan="1">
                <named-content xmlns:xlink="http://www.w3.org/1999/xlink" content-type="dwc:verbatimCoordinates" xlink:type="simple"><named-content content-type="geo-json" specific-use="{&#34;type&#34;:&#34;Point&#34;,&#34;coordinates&#34;:[22.066667,38.466667]}" id="NCID0EOPAI" xlink:type="simple">N38°28', E22°04'</named-content></named-content>
              </td><td rowspan="1" colspan="1">1000</td><td rowspan="1" colspan="1">6</td></tr><tr><td rowspan="1" colspan="1">153</td><td rowspan="1" colspan="1">Central Greece, Etolia, Vardousia Mts., 5 km N of Grammeni Oxia</td><td rowspan="1" colspan="1">
                <named-content xmlns:xlink="http://www.w3.org/1999/xlink" content-type="dwc:verbatimCoordinates" xlink:type="simple"><named-content content-type="geo-json" specific-use="{&#34;type&#34;:&#34;Point&#34;,&#34;coordinates&#34;:[22.000000,38.750000]}" id="NCID0EHQAI" xlink:type="simple">N38°45', E22°00'</named-content></named-content>
              </td><td rowspan="1" colspan="1">1150</td><td rowspan="1" colspan="1">6</td></tr><tr><td rowspan="1" colspan="1">154</td><td rowspan="1" colspan="1">Central Greece, Etolia, Vardousia Mts., R. Evinos, Grammeni Oxia</td><td rowspan="1" colspan="1">
                <named-content xmlns:xlink="http://www.w3.org/1999/xlink" content-type="dwc:verbatimCoordinates" xlink:type="simple"><named-content content-type="geo-json" specific-use="{&#34;type&#34;:&#34;Point&#34;,&#34;coordinates&#34;:[22.000000,38.716667]}" id="NCID0EARAI" xlink:type="simple">N38°43', E22°00'</named-content></named-content>
              </td><td rowspan="1" colspan="1">800</td><td rowspan="1" colspan="1">6</td></tr><tr><td rowspan="1" colspan="1">155</td><td rowspan="1" colspan="1">Central Greece, Etolia, Vardousia Mts., 9 km N of Grammeni Oxia</td><td rowspan="1" colspan="1">
                <named-content xmlns:xlink="http://www.w3.org/1999/xlink" content-type="dwc:verbatimCoordinates" xlink:type="simple"><named-content content-type="geo-json" specific-use="{&#34;type&#34;:&#34;Point&#34;,&#34;coordinates&#34;:[21.983333,38.783333]}" id="NCID0EZRAI" xlink:type="simple">N38°47', E21°59'</named-content></named-content>
              </td><td rowspan="1" colspan="1">1050</td><td rowspan="1" colspan="1">6</td></tr><tr><td rowspan="1" colspan="1">156</td><td rowspan="1" colspan="1">Central Greece, Etolia, Vardousia Mts., 7 km N of Grammeni Oxia</td><td rowspan="1" colspan="1">
                <named-content xmlns:xlink="http://www.w3.org/1999/xlink" content-type="dwc:verbatimCoordinates" xlink:type="simple"><named-content content-type="geo-json" specific-use="{&#34;type&#34;:&#34;Point&#34;,&#34;coordinates&#34;:[21.983333,38.766667]}" id="NCID0ESSAI" xlink:type="simple">N38°46', E21°59'</named-content></named-content>
              </td><td rowspan="1" colspan="1">1400</td><td rowspan="1" colspan="1">6</td></tr><tr><td rowspan="1" colspan="1">157</td><td rowspan="1" colspan="1">Central Greece, Etolia, Vardousia Mts., 7 km S of Gardiki</td><td rowspan="1" colspan="1">
                <named-content xmlns:xlink="http://www.w3.org/1999/xlink" content-type="dwc:verbatimCoordinates" xlink:type="simple"><named-content content-type="geo-json" specific-use="{&#34;type&#34;:&#34;Point&#34;,&#34;coordinates&#34;:[21.983333,38.750000]}" id="NCID0ELTAI" xlink:type="simple">N38°45', E21°59'</named-content></named-content>
              </td><td rowspan="1" colspan="1">1300</td><td rowspan="1" colspan="1">6</td></tr><tr><td rowspan="1" colspan="1">158</td><td rowspan="1" colspan="1">Central Greece, Etolia, Vardousia Mts., Terpsithea</td><td rowspan="1" colspan="1">
                <named-content xmlns:xlink="http://www.w3.org/1999/xlink" content-type="dwc:verbatimCoordinates" xlink:type="simple"><named-content content-type="geo-json" specific-use="{&#34;type&#34;:&#34;Point&#34;,&#34;coordinates&#34;:[21.983333,38.550000]}" id="NCID0EEUAI" xlink:type="simple">N38°33', E21°59'</named-content></named-content>
              </td><td rowspan="1" colspan="1">570</td><td rowspan="1" colspan="1">6</td></tr><tr><td rowspan="1" colspan="1">159</td><td rowspan="1" colspan="1">Central Greece, Etolia, Nafpaktos, R. Mornos, Limnitsa</td><td rowspan="1" colspan="1">
                <named-content xmlns:xlink="http://www.w3.org/1999/xlink" content-type="dwc:verbatimCoordinates" xlink:type="simple"><named-content content-type="geo-json" specific-use="{&#34;type&#34;:&#34;Point&#34;,&#34;coordinates&#34;:[21.983333,38.500000]}" id="NCID0E4UAI" xlink:type="simple">N38°30', E21°59'</named-content></named-content>
              </td><td rowspan="1" colspan="1">200</td><td rowspan="1" colspan="1">6</td></tr><tr><td rowspan="1" colspan="1">160</td><td rowspan="1" colspan="1">Central Greece, Etolia, Vardousia Mts., Elatovrisi</td><td rowspan="1" colspan="1">
                <named-content xmlns:xlink="http://www.w3.org/1999/xlink" content-type="dwc:verbatimCoordinates" xlink:type="simple"><named-content content-type="geo-json" specific-use="{&#34;type&#34;:&#34;Point&#34;,&#34;coordinates&#34;:[21.966667,38.650000]}" id="NCID0EWVAI" xlink:type="simple">N38°39', E21°58'</named-content></named-content>
              </td><td rowspan="1" colspan="1">750</td><td rowspan="1" colspan="1">6</td></tr><tr><td rowspan="1" colspan="1">161</td><td rowspan="1" colspan="1">Central Greece, Etolia, Vardousia Mts., Elato</td><td rowspan="1" colspan="1">
                <named-content xmlns:xlink="http://www.w3.org/1999/xlink" content-type="dwc:verbatimCoordinates" xlink:type="simple"><named-content content-type="geo-json" specific-use="{&#34;type&#34;:&#34;Point&#34;,&#34;coordinates&#34;:[21.966667,38.583333]}" id="NCID0EPWAI" xlink:type="simple">N38°35', E21°58'</named-content></named-content>
              </td><td rowspan="1" colspan="1">1000</td><td rowspan="1" colspan="1">6</td></tr><tr><td rowspan="1" colspan="1">162</td><td rowspan="1" colspan="1">Central Greece, Etolia, Vardousia Mts., 6 km S of Lefkada</td><td rowspan="1" colspan="1">
                <named-content xmlns:xlink="http://www.w3.org/1999/xlink" content-type="dwc:verbatimCoordinates" xlink:type="simple"><named-content content-type="geo-json" specific-use="{&#34;type&#34;:&#34;Point&#34;,&#34;coordinates&#34;:[21.950000,38.866667]}" id="NCID0EIXAI" xlink:type="simple">N38°52', E21°57'</named-content></named-content>
              </td><td rowspan="1" colspan="1">500</td><td rowspan="1" colspan="1">6</td></tr><tr><td rowspan="1" colspan="1">163</td><td rowspan="1" colspan="1">Central Greece, Etolia, Vardousia Mts., Gardiki</td><td rowspan="1" colspan="1">
                <named-content xmlns:xlink="http://www.w3.org/1999/xlink" content-type="dwc:verbatimCoordinates" xlink:type="simple"><named-content content-type="geo-json" specific-use="{&#34;type&#34;:&#34;Point&#34;,&#34;coordinates&#34;:[21.950000,38.850000]}" id="NCID0EBYAI" xlink:type="simple">N38°51', E21°57'</named-content></named-content>
              </td><td rowspan="1" colspan="1">580</td><td rowspan="1" colspan="1">6</td></tr><tr><td rowspan="1" colspan="1">164</td><td rowspan="1" colspan="1">Central Greece, Etolia, Vardousia Mts., 13 km S of Gardiki</td><td rowspan="1" colspan="1">
                <named-content xmlns:xlink="http://www.w3.org/1999/xlink" content-type="dwc:verbatimCoordinates" xlink:type="simple"><named-content content-type="geo-json" specific-use="{&#34;type&#34;:&#34;Point&#34;,&#34;coordinates&#34;:[21.950000,38.716667]}" id="NCID0E1YAI" xlink:type="simple">N38°43', E21°57'</named-content></named-content>
              </td><td rowspan="1" colspan="1">700</td><td rowspan="1" colspan="1">6</td></tr><tr><td rowspan="1" colspan="1">165</td><td rowspan="1" colspan="1">Central Greece, Etolia, Vardousia Mts., Pougkakia</td><td rowspan="1" colspan="1">
                <named-content xmlns:xlink="http://www.w3.org/1999/xlink" content-type="dwc:verbatimCoordinates" xlink:type="simple"><named-content content-type="geo-json" specific-use="{&#34;type&#34;:&#34;Point&#34;,&#34;coordinates&#34;:[21.933333,38.850000]}" id="NCID0ETZAI" xlink:type="simple">N38°51', E21°56'</named-content></named-content>
              </td><td rowspan="1" colspan="1">600</td><td rowspan="1" colspan="1">6</td></tr><tr><td rowspan="1" colspan="1">166</td><td rowspan="1" colspan="1">Central Greece, Etolia, Vardousia Mts., 2 km W of Gardiki</td><td rowspan="1" colspan="1">
                <named-content xmlns:xlink="http://www.w3.org/1999/xlink" content-type="dwc:verbatimCoordinates" xlink:type="simple"><named-content content-type="geo-json" specific-use="{&#34;type&#34;:&#34;Point&#34;,&#34;coordinates&#34;:[21.933333,38.816667]}" id="NCID0EM1AI" xlink:type="simple">N38°49', E21°56'</named-content></named-content>
              </td><td rowspan="1" colspan="1">1100</td><td rowspan="1" colspan="1">6</td></tr><tr><td rowspan="1" colspan="1">167</td><td rowspan="1" colspan="1">Central Greece, Etolia, Vardousia Mts., Grigorio</td><td rowspan="1" colspan="1">
                <named-content xmlns:xlink="http://www.w3.org/1999/xlink" content-type="dwc:verbatimCoordinates" xlink:type="simple"><named-content content-type="geo-json" specific-use="{&#34;type&#34;:&#34;Point&#34;,&#34;coordinates&#34;:[21.933333,38.633333]}" id="NCID0EF2AI" xlink:type="simple">N38°38', E21°56'</named-content></named-content>
              </td><td rowspan="1" colspan="1">1400</td><td rowspan="1" colspan="1">6</td></tr><tr><td rowspan="1" colspan="1">168</td><td rowspan="1" colspan="1">Central Greece, Tymfristos Mts., R. Sperhios, Lamia</td><td rowspan="1" colspan="1">
                <named-content xmlns:xlink="http://www.w3.org/1999/xlink" content-type="dwc:verbatimCoordinates" xlink:type="simple"><named-content content-type="geo-json" specific-use="{&#34;type&#34;:&#34;Point&#34;,&#34;coordinates&#34;:[21.916667,38.900000]}" id="NCID0E52AI" xlink:type="simple">N38°54', E21°55'</named-content></named-content>
              </td><td rowspan="1" colspan="1">550</td><td rowspan="1" colspan="1">6</td></tr><tr><td rowspan="1" colspan="1">169</td><td rowspan="1" colspan="1">Central Greece, Etolia, Vardousia Mts., Ano Chora</td><td rowspan="1" colspan="1">
                <named-content xmlns:xlink="http://www.w3.org/1999/xlink" content-type="dwc:verbatimCoordinates" xlink:type="simple"><named-content content-type="geo-json" specific-use="{&#34;type&#34;:&#34;Point&#34;,&#34;coordinates&#34;:[21.916667,38.600000]}" id="NCID0EX3AI" xlink:type="simple">N38°36', E21°55'</named-content></named-content>
              </td><td rowspan="1" colspan="1">700</td><td rowspan="1" colspan="1">6</td></tr><tr><td rowspan="1" colspan="1">170</td><td rowspan="1" colspan="1">Central Greece, Etolia, Panaitoliko Mts., Klepa</td><td rowspan="1" colspan="1">
                <named-content xmlns:xlink="http://www.w3.org/1999/xlink" content-type="dwc:verbatimCoordinates" xlink:type="simple"><named-content content-type="geo-json" specific-use="{&#34;type&#34;:&#34;Point&#34;,&#34;coordinates&#34;:[21.900000,38.683333]}" id="NCID0EQ4AI" xlink:type="simple">N38°41', E21°54'</named-content></named-content>
              </td><td rowspan="1" colspan="1">700</td><td rowspan="1" colspan="1">6</td></tr><tr><td rowspan="1" colspan="1">171</td><td rowspan="1" colspan="1">Central Greece, Etolia, Panaitoliko Mts., R. Evinos, Klepa</td><td rowspan="1" colspan="1">
                <named-content xmlns:xlink="http://www.w3.org/1999/xlink" content-type="dwc:verbatimCoordinates" xlink:type="simple"><named-content content-type="geo-json" specific-use="{&#34;type&#34;:&#34;Point&#34;,&#34;coordinates&#34;:[21.900000,38.666667]}" id="NCID0EJ5AI" xlink:type="simple">N38°40', E21°54'</named-content></named-content>
              </td><td rowspan="1" colspan="1">500</td><td rowspan="1" colspan="1">6</td></tr><tr><td rowspan="1" colspan="1">172</td><td rowspan="1" colspan="1">Central Greece, Etolia, Vardousia Mts., 3 km W of Kryoneri</td><td rowspan="1" colspan="1">
                <named-content xmlns:xlink="http://www.w3.org/1999/xlink" content-type="dwc:verbatimCoordinates" xlink:type="simple"><named-content content-type="geo-json" specific-use="{&#34;type&#34;:&#34;Point&#34;,&#34;coordinates&#34;:[21.900000,38.633333]}" id="NCID0EC6AI" xlink:type="simple">N38°38', E21°54'</named-content></named-content>
              </td><td rowspan="1" colspan="1">1100</td><td rowspan="1" colspan="1">6</td></tr><tr><td rowspan="1" colspan="1">173</td><td rowspan="1" colspan="1">Central Greece, Etolia, Vardousia Mts., Kato Chora</td><td rowspan="1" colspan="1">
                <named-content xmlns:xlink="http://www.w3.org/1999/xlink" content-type="dwc:verbatimCoordinates" xlink:type="simple"><named-content content-type="geo-json" specific-use="{&#34;type&#34;:&#34;Point&#34;,&#34;coordinates&#34;:[21.883333,38.600000]}" id="NCID0E26AI" xlink:type="simple">N38°36', E21°53'</named-content></named-content>
              </td><td rowspan="1" colspan="1">600</td><td rowspan="1" colspan="1">6</td></tr><tr><td rowspan="1" colspan="1">174</td><td rowspan="1" colspan="1">Central Greece, Etolia, Nafpaktos, Anthofito</td><td rowspan="1" colspan="1">
                <named-content xmlns:xlink="http://www.w3.org/1999/xlink" content-type="dwc:verbatimCoordinates" xlink:type="simple"><named-content content-type="geo-json" specific-use="{&#34;type&#34;:&#34;Point&#34;,&#34;coordinates&#34;:[21.866667,38.466667]}" id="NCID0EUABI" xlink:type="simple">N38°28', E21°52'</named-content></named-content>
              </td><td rowspan="1" colspan="1">100</td><td rowspan="1" colspan="1">6</td></tr><tr><td rowspan="1" colspan="1">175</td><td rowspan="1" colspan="1">Central Greece, Karpenisi, Agios Nikolaos</td><td rowspan="1" colspan="1">
                <named-content xmlns:xlink="http://www.w3.org/1999/xlink" content-type="dwc:verbatimCoordinates" xlink:type="simple"><named-content content-type="geo-json" specific-use="{&#34;type&#34;:&#34;Point&#34;,&#34;coordinates&#34;:[21.850000,38.883333]}" id="NCID0ENBBI" xlink:type="simple">N38°53', E21°51'</named-content></named-content>
              </td><td rowspan="1" colspan="1">1000</td><td rowspan="1" colspan="1">6</td></tr><tr><td rowspan="1" colspan="1">176</td><td rowspan="1" colspan="1">Central Greece, Etolia, Nafpaktos, tributory of R. Evinos, 6 km N of Pokista</td><td rowspan="1" colspan="1">
                <named-content xmlns:xlink="http://www.w3.org/1999/xlink" content-type="dwc:verbatimCoordinates" xlink:type="simple"><named-content content-type="geo-json" specific-use="{&#34;type&#34;:&#34;Point&#34;,&#34;coordinates&#34;:[21.850000,38.583333]}" id="NCID0EGCBI" xlink:type="simple">N38°35', E21°51'</named-content></named-content>
              </td><td rowspan="1" colspan="1">460</td><td rowspan="1" colspan="1">6</td></tr><tr><td rowspan="1" colspan="1">177</td><td rowspan="1" colspan="1">Central Greece, Etolia, R. Mornos, Nafpaktos</td><td rowspan="1" colspan="1">
                <named-content xmlns:xlink="http://www.w3.org/1999/xlink" content-type="dwc:verbatimCoordinates" xlink:type="simple"><named-content content-type="geo-json" specific-use="{&#34;type&#34;:&#34;Point&#34;,&#34;coordinates&#34;:[21.850000,38.383333]}" id="NCID0E6CBI" xlink:type="simple">N38°23', E21°51'</named-content></named-content>
              </td><td rowspan="1" colspan="1">10</td><td rowspan="1" colspan="1">6</td></tr><tr><td rowspan="1" colspan="1">178</td><td rowspan="1" colspan="1">Central Greece, Etolia, Agrinio, Panaitoliko Mts., R. Evinos, Agios Dimitros</td><td rowspan="1" colspan="1">
                <named-content xmlns:xlink="http://www.w3.org/1999/xlink" content-type="dwc:verbatimCoordinates" xlink:type="simple"><named-content content-type="geo-json" specific-use="{&#34;type&#34;:&#34;Point&#34;,&#34;coordinates&#34;:[21.816667,38.650000]}" id="NCID0EYDBI" xlink:type="simple">N38°39', E21°49'</named-content></named-content>
              </td><td rowspan="1" colspan="1">400</td><td rowspan="1" colspan="1">6</td></tr><tr><td rowspan="1" colspan="1">179</td><td rowspan="1" colspan="1">Central Greece, Etolia, Nafpaktos, 2 km N of Pokista</td><td rowspan="1" colspan="1">
                <named-content xmlns:xlink="http://www.w3.org/1999/xlink" content-type="dwc:verbatimCoordinates" xlink:type="simple"><named-content content-type="geo-json" specific-use="{&#34;type&#34;:&#34;Point&#34;,&#34;coordinates&#34;:[21.800000,38.566667]}" id="NCID0EREBI" xlink:type="simple">N38°34', E21°48'</named-content></named-content>
              </td><td rowspan="1" colspan="1">350</td><td rowspan="1" colspan="1">6</td></tr><tr><td rowspan="1" colspan="1">180</td><td rowspan="1" colspan="1">Central Greece, Etolia, Nafpaktos, Simos</td><td rowspan="1" colspan="1">
                <named-content xmlns:xlink="http://www.w3.org/1999/xlink" content-type="dwc:verbatimCoordinates" xlink:type="simple"><named-content content-type="geo-json" specific-use="{&#34;type&#34;:&#34;Point&#34;,&#34;coordinates&#34;:[21.800000,38.500000]}" id="NCID0EKFBI" xlink:type="simple">N38°30', E21°48'</named-content></named-content>
              </td><td rowspan="1" colspan="1">350</td><td rowspan="1" colspan="1">6</td></tr><tr><td rowspan="1" colspan="1">181</td><td rowspan="1" colspan="1">Central Greece, Etolia, Nafpaktos, Pokista</td><td rowspan="1" colspan="1">
                <named-content xmlns:xlink="http://www.w3.org/1999/xlink" content-type="dwc:verbatimCoordinates" xlink:type="simple"><named-content content-type="geo-json" specific-use="{&#34;type&#34;:&#34;Point&#34;,&#34;coordinates&#34;:[21.783333,38.566667]}" id="NCID0EDGBI" xlink:type="simple">N38°34', E21°47'</named-content></named-content>
              </td><td rowspan="1" colspan="1">370</td><td rowspan="1" colspan="1">6</td></tr><tr><td rowspan="1" colspan="1">182</td><td rowspan="1" colspan="1">Central Greece, Etolia, Agrinio, Peristra, 1 km S of Perkos</td><td rowspan="1" colspan="1">
                <named-content xmlns:xlink="http://www.w3.org/1999/xlink" content-type="dwc:verbatimCoordinates" xlink:type="simple"><named-content content-type="geo-json" specific-use="{&#34;type&#34;:&#34;Point&#34;,&#34;coordinates&#34;:[21.750000,38.633333]}" id="NCID0E3GBI" xlink:type="simple">N38°38', E21°45'</named-content></named-content>
              </td><td rowspan="1" colspan="1">300</td><td rowspan="1" colspan="1">6</td></tr><tr><td rowspan="1" colspan="1">183</td><td rowspan="1" colspan="1">Central Greece, Etolia, Agrinio, R. Evinos, Kato Hrisovitsa, Diasellaki</td><td rowspan="1" colspan="1">
                <named-content xmlns:xlink="http://www.w3.org/1999/xlink" content-type="dwc:verbatimCoordinates" xlink:type="simple"><named-content content-type="geo-json" specific-use="{&#34;type&#34;:&#34;Point&#34;,&#34;coordinates&#34;:[21.716667,38.566667]}" id="NCID0EVHBI" xlink:type="simple">N38°34', E21°43'</named-content></named-content>
              </td><td rowspan="1" colspan="1">230</td><td rowspan="1" colspan="1">6</td></tr><tr><td rowspan="1" colspan="1">184</td><td rowspan="1" colspan="1">Central Greece, Panaitoliko Mts., R. Tavropos, Kalesmeno</td><td rowspan="1" colspan="1">
                <named-content xmlns:xlink="http://www.w3.org/1999/xlink" content-type="dwc:verbatimCoordinates" xlink:type="simple"><named-content content-type="geo-json" specific-use="{&#34;type&#34;:&#34;Point&#34;,&#34;coordinates&#34;:[21.666667,38.933333]}" id="NCID0EOIBI" xlink:type="simple">N38°56', E21°40'</named-content></named-content>
              </td><td rowspan="1" colspan="1">300</td><td rowspan="1" colspan="1">6</td></tr><tr><td rowspan="1" colspan="1">185</td><td rowspan="1" colspan="1">Central Greece, Etolia, Agrinio, Panaitoliko Mts. R. Trikeriotis, Dermatio</td><td rowspan="1" colspan="1">
                <named-content xmlns:xlink="http://www.w3.org/1999/xlink" content-type="dwc:verbatimCoordinates" xlink:type="simple"><named-content content-type="geo-json" specific-use="{&#34;type&#34;:&#34;Point&#34;,&#34;coordinates&#34;:[21.666667,38.783333]}" id="NCID0EHJBI" xlink:type="simple">N38°47', E21°40'</named-content></named-content>
              </td><td rowspan="1" colspan="1">400</td><td rowspan="1" colspan="1">6</td></tr><tr><td rowspan="1" colspan="1">186</td><td rowspan="1" colspan="1">Central Greece, Etolia, Panaitoliko Mts., Prousos</td><td rowspan="1" colspan="1">
                <named-content xmlns:xlink="http://www.w3.org/1999/xlink" content-type="dwc:verbatimCoordinates" xlink:type="simple"><named-content content-type="geo-json" specific-use="{&#34;type&#34;:&#34;Point&#34;,&#34;coordinates&#34;:[21.650000,38.733333]}" id="NCID0EAKBI" xlink:type="simple">N38°44', E21°39'</named-content></named-content>
              </td><td rowspan="1" colspan="1">660</td><td rowspan="1" colspan="1">6</td></tr><tr><td rowspan="1" colspan="1">187</td><td rowspan="1" colspan="1">Central Greece, Etolia, Panaitoliko Mts., Chaliki, Ladikon</td><td rowspan="1" colspan="1">
                <named-content xmlns:xlink="http://www.w3.org/1999/xlink" content-type="dwc:verbatimCoordinates" xlink:type="simple"><named-content content-type="geo-json" specific-use="{&#34;type&#34;:&#34;Point&#34;,&#34;coordinates&#34;:[21.650000,38.683333]}" id="NCID0EZKBI" xlink:type="simple">N38°41', E21°39'</named-content></named-content>
              </td><td rowspan="1" colspan="1">900</td><td rowspan="1" colspan="1">6</td></tr><tr><td rowspan="1" colspan="1">188</td><td rowspan="1" colspan="1">Central Greece, Etolia, Panaitoliko Mts., Chaliki, Nerosirtis</td><td rowspan="1" colspan="1">
                <named-content xmlns:xlink="http://www.w3.org/1999/xlink" content-type="dwc:verbatimCoordinates" xlink:type="simple"><named-content content-type="geo-json" specific-use="{&#34;type&#34;:&#34;Point&#34;,&#34;coordinates&#34;:[21.650000,38.666667]}" id="NCID0ESLBI" xlink:type="simple">N38°40', E21°39'</named-content></named-content>
              </td><td rowspan="1" colspan="1">750</td><td rowspan="1" colspan="1">6</td></tr><tr><td rowspan="1" colspan="1">189</td><td rowspan="1" colspan="1">Central Greece, Etolia, Agrinio, Panaitoliko Mts., Anatoliki Frangista</td><td rowspan="1" colspan="1">
                <named-content xmlns:xlink="http://www.w3.org/1999/xlink" content-type="dwc:verbatimCoordinates" xlink:type="simple"><named-content content-type="geo-json" specific-use="{&#34;type&#34;:&#34;Point&#34;,&#34;coordinates&#34;:[21.616667,38.933333]}" id="NCID0ELMBI" xlink:type="simple">N38°56', E21°37'</named-content></named-content>
              </td><td rowspan="1" colspan="1">800</td><td rowspan="1" colspan="1">6</td></tr><tr><td rowspan="1" colspan="1">190</td><td rowspan="1" colspan="1">Central Greece, Etolia, Agrinio, Panaitoliko Mts., Potamoula</td><td rowspan="1" colspan="1">
                <named-content xmlns:xlink="http://www.w3.org/1999/xlink" content-type="dwc:verbatimCoordinates" xlink:type="simple"><named-content content-type="geo-json" specific-use="{&#34;type&#34;:&#34;Point&#34;,&#34;coordinates&#34;:[21.433333,38.733333]}" id="NCID0EENBI" xlink:type="simple">N38°44', E21°26'</named-content></named-content>
              </td><td rowspan="1" colspan="1">200</td><td rowspan="1" colspan="1">6</td></tr><tr><td rowspan="1" colspan="1">191</td><td rowspan="1" colspan="1">Central Greece, Etolia, Agrinio, Agia Soufia</td><td rowspan="1" colspan="1">
                <named-content xmlns:xlink="http://www.w3.org/1999/xlink" content-type="dwc:verbatimCoordinates" xlink:type="simple"><named-content content-type="geo-json" specific-use="{&#34;type&#34;:&#34;Point&#34;,&#34;coordinates&#34;:[21.433333,38.600000]}" id="NCID0E4NBI" xlink:type="simple">N38°36', E21°26'</named-content></named-content>
              </td><td rowspan="1" colspan="1">100</td><td rowspan="1" colspan="1">6</td></tr><tr><td rowspan="1" colspan="1">192</td><td rowspan="1" colspan="1">Central Greece, Etolia, Lamia, Pavliani</td><td rowspan="1" colspan="1">
                <named-content xmlns:xlink="http://www.w3.org/1999/xlink" content-type="dwc:verbatimCoordinates" xlink:type="simple"><named-content content-type="geo-json" specific-use="{&#34;type&#34;:&#34;Point&#34;,&#34;coordinates&#34;:[21.350000,38.733333]}" id="NCID0EWOBI" xlink:type="simple">N38°44', E21°21'</named-content></named-content>
              </td><td rowspan="1" colspan="1">100</td><td rowspan="1" colspan="1">6</td></tr><tr><td rowspan="1" colspan="1">193</td><td rowspan="1" colspan="1">Central Greece, Etolia, Agrinio, Panaitoliko Mts., Megali Chora</td><td rowspan="1" colspan="1">
                <named-content xmlns:xlink="http://www.w3.org/1999/xlink" content-type="dwc:verbatimCoordinates" xlink:type="simple"><named-content content-type="geo-json" specific-use="{&#34;type&#34;:&#34;Point&#34;,&#34;coordinates&#34;:[21.350000,38.633333]}" id="NCID0EPPBI" xlink:type="simple">N38°38', E21°21'</named-content></named-content>
              </td><td rowspan="1" colspan="1">40</td><td rowspan="1" colspan="1">6</td></tr><tr><td rowspan="1" colspan="1">194</td><td rowspan="1" colspan="1">Central Greece, Etolia, Giona Mts., Sikia</td><td rowspan="1" colspan="1">
                <named-content xmlns:xlink="http://www.w3.org/1999/xlink" content-type="dwc:verbatimCoordinates" xlink:type="simple"><named-content content-type="geo-json" specific-use="{&#34;type&#34;:&#34;Point&#34;,&#34;coordinates&#34;:[21.183333,38.633333]}" id="NCID0EIQBI" xlink:type="simple">N38°38', E21°11'</named-content></named-content>
              </td><td rowspan="1" colspan="1">510</td><td rowspan="1" colspan="1">6</td></tr><tr><td rowspan="1" colspan="1">195</td><td rowspan="1" colspan="1">Central Greece, Oeta Mts., stream Valorema, Pavliani</td><td rowspan="1" colspan="2">Unspecified</td><td rowspan="1" colspan="1">1600</td><td rowspan="1" colspan="1">6</td></tr><tr><td rowspan="1" colspan="1">196</td><td rowspan="1" colspan="1">Central Greece, Etolia, Agrinio, Ahlavokastro</td><td rowspan="1" colspan="2">Unspecified</td><td rowspan="1" colspan="1">6</td></tr><tr><td rowspan="1" colspan="1">197</td><td rowspan="1" colspan="1">Central Greece, Etolia, Arta, Loutraki</td><td rowspan="1" colspan="2">Unspecified</td><td rowspan="1" colspan="1">6</td></tr><tr><td rowspan="1" colspan="1">198</td><td rowspan="1" colspan="1">Central Greece, Etolia, Agrinio, Panaitoliko Mts., Houni</td><td rowspan="1" colspan="2">Unspecified</td><td rowspan="1" colspan="1">6</td></tr><tr><td rowspan="1" colspan="1">199</td><td rowspan="1" colspan="1">Central Greece, Etolia, Agrinio, Panaitoliko Mts., Palagohori</td><td rowspan="1" colspan="2">Unspecified</td><td rowspan="1" colspan="1">6</td></tr><tr><td rowspan="1" colspan="1">200</td><td rowspan="1" colspan="1">Central Greece, Etolia, Nafpaktos, Avrorema bridge</td><td rowspan="1" colspan="2">Unspecified</td><td rowspan="1" colspan="1">6</td></tr><tr><td rowspan="1" colspan="1">201</td><td rowspan="1" colspan="1">Central Greece, Central Euboea</td><td rowspan="1" colspan="2">Unspecified</td><td rowspan="1" colspan="1">6</td></tr><tr><td rowspan="1" colspan="1">202</td><td rowspan="1" colspan="1">Central Greece, Etolia, Agrinio, Panaitoliko Mts., 3 km N of Hani Lioliou</td><td rowspan="1" colspan="2">Unspecified</td><td rowspan="1" colspan="1">6</td></tr><tr><td rowspan="1" colspan="1">203</td><td rowspan="1" colspan="1">Central Greece, Etolia, Nafpaktos, Koutsopanneika</td><td rowspan="1" colspan="2">Unspecified</td><td rowspan="1" colspan="1">6</td></tr><tr><td rowspan="1" colspan="1">204</td><td rowspan="1" colspan="1">Dodecanese islands, Rhodes, 3 km E of Archipolis</td><td rowspan="1" colspan="1">
                <named-content xmlns:xlink="http://www.w3.org/1999/xlink" content-type="dwc:verbatimCoordinates" xlink:type="simple"><named-content content-type="geo-json" specific-use="{&#34;type&#34;:&#34;Point&#34;,&#34;coordinates&#34;:[28.100000,36.250000]}" id="NCID0EZUBI" xlink:type="simple">N36°15', E28°06'</named-content></named-content>
              </td><td rowspan="1" colspan="1">100</td><td rowspan="1" colspan="1">6</td></tr><tr><td rowspan="1" colspan="1">205</td><td rowspan="1" colspan="1">Dodecanese islands, Rhodes, near Archipolis</td><td rowspan="1" colspan="1">
                <named-content xmlns:xlink="http://www.w3.org/1999/xlink" content-type="dwc:verbatimCoordinates" xlink:type="simple"><named-content content-type="geo-json" specific-use="{&#34;type&#34;:&#34;Point&#34;,&#34;coordinates&#34;:[28.050000,36.250000]}" id="NCID0ESVBI" xlink:type="simple">N36°15', E28°03'</named-content></named-content>
              </td><td rowspan="1" colspan="1">200</td><td rowspan="1" colspan="1">6</td></tr><tr><td rowspan="1" colspan="1">206</td><td rowspan="1" colspan="1">Cyclades islands, Naxos, S of Koronis</td><td rowspan="1" colspan="1">
                <named-content xmlns:xlink="http://www.w3.org/1999/xlink" content-type="dwc:verbatimCoordinates" xlink:type="simple"><named-content content-type="geo-json" specific-use="{&#34;type&#34;:&#34;Point&#34;,&#34;coordinates&#34;:[25.533333,37.133333]}" id="NCID0ELWBI" xlink:type="simple">N37°08', E25°32'</named-content></named-content>
              </td><td rowspan="1" colspan="1">630</td><td rowspan="1" colspan="1">6</td></tr><tr><td rowspan="1" colspan="1">207</td><td rowspan="1" colspan="1">Cyclades islands, Andros, Apikia</td><td rowspan="1" colspan="1">
                <named-content xmlns:xlink="http://www.w3.org/1999/xlink" content-type="dwc:verbatimCoordinates" xlink:type="simple"><named-content content-type="geo-json" specific-use="{&#34;type&#34;:&#34;Point&#34;,&#34;coordinates&#34;:[24.900000,37.850000]}" id="NCID0EEXBI" xlink:type="simple">N37°51', E24°54'</named-content></named-content>
              </td><td rowspan="1" colspan="1">220</td><td rowspan="1" colspan="1">6</td></tr><tr><td rowspan="1" colspan="1">208</td><td rowspan="1" colspan="1">Cyclades islands, Andros</td><td rowspan="1" colspan="2">Unspecified</td><td rowspan="1" colspan="1">6</td></tr><tr><td rowspan="1" colspan="1">209</td><td rowspan="1" colspan="1">Peloponnese, Taygetos Mts. (below summit)</td><td rowspan="1" colspan="1">
                <named-content xmlns:xlink="http://www.w3.org/1999/xlink" content-type="dwc:verbatimCoordinates" xlink:type="simple"><named-content content-type="geo-json" specific-use="{&#34;type&#34;:&#34;Point&#34;,&#34;coordinates&#34;:[22.383333,36.933333]}" id="NCID0EKYBI" xlink:type="simple">N36°56', E22°23'</named-content></named-content>
              </td><td rowspan="1" colspan="1">900</td><td rowspan="1" colspan="1">6</td></tr><tr><td rowspan="1" colspan="1">210</td><td rowspan="1" colspan="1">Peloponnese, village Akrata</td><td rowspan="1" colspan="1">
                <named-content xmlns:xlink="http://www.w3.org/1999/xlink" content-type="dwc:verbatimCoordinates" xlink:type="simple"><named-content content-type="geo-json" specific-use="{&#34;type&#34;:&#34;Point&#34;,&#34;coordinates&#34;:[22.300000,38.150000]}" id="NCID0EDZBI" xlink:type="simple">N38°09', E22°18'</named-content></named-content>
              </td><td rowspan="1" colspan="1">80</td><td rowspan="1" colspan="1">6</td></tr><tr><td rowspan="1" colspan="1">211</td><td rowspan="1" colspan="1">Peloponnese, R. Krathis, Voutsimos</td><td rowspan="1" colspan="1">
                <named-content xmlns:xlink="http://www.w3.org/1999/xlink" content-type="dwc:verbatimCoordinates" xlink:type="simple"><named-content content-type="geo-json" specific-use="{&#34;type&#34;:&#34;Point&#34;,&#34;coordinates&#34;:[22.266667,38.133333]}" id="NCID0E3ZBI" xlink:type="simple">N38°08', E22°16'</named-content></named-content>
              </td><td rowspan="1" colspan="1">160</td><td rowspan="1" colspan="1">6</td></tr><tr><td rowspan="1" colspan="1">212</td><td rowspan="1" colspan="1">Peloponnese, Aroania Mts., 2 km S of Zarouchla</td><td rowspan="1" colspan="1">
                <named-content xmlns:xlink="http://www.w3.org/1999/xlink" content-type="dwc:verbatimCoordinates" xlink:type="simple"><named-content content-type="geo-json" specific-use="{&#34;type&#34;:&#34;Point&#34;,&#34;coordinates&#34;:[22.266667,37.966667]}" id="NCID0EV1BI" xlink:type="simple">N37°58', E22°16'</named-content></named-content>
              </td><td rowspan="1" colspan="1">1200</td><td rowspan="1" colspan="1">6</td></tr><tr><td rowspan="1" colspan="1">213</td><td rowspan="1" colspan="1">Peloponnese, 3 km N of Agia Varvara</td><td rowspan="1" colspan="1">
                <named-content xmlns:xlink="http://www.w3.org/1999/xlink" content-type="dwc:verbatimCoordinates" xlink:type="simple"><named-content content-type="geo-json" specific-use="{&#34;type&#34;:&#34;Point&#34;,&#34;coordinates&#34;:[22.250000,38.016667]}" id="NCID0EO2BI" xlink:type="simple">N38°01', E22°15'</named-content></named-content>
              </td><td rowspan="1" colspan="1">900</td><td rowspan="1" colspan="1">6</td></tr><tr><td rowspan="1" colspan="1">214</td><td rowspan="1" colspan="1">Peloponnese, R. Krathis, 7 km N of Peristera</td><td rowspan="1" colspan="1">
                <named-content xmlns:xlink="http://www.w3.org/1999/xlink" content-type="dwc:verbatimCoordinates" xlink:type="simple"><named-content content-type="geo-json" specific-use="{&#34;type&#34;:&#34;Point&#34;,&#34;coordinates&#34;:[22.233333,38.083333]}" id="NCID0EH3BI" xlink:type="simple">N38°05', E22°14'</named-content></named-content>
              </td><td rowspan="1" colspan="1">600</td><td rowspan="1" colspan="1">6</td></tr><tr><td rowspan="1" colspan="1">215</td><td rowspan="1" colspan="1">Peloponnese, tributary of R. Krathis, 7 km N of Peristera</td><td rowspan="1" colspan="1">
                <named-content xmlns:xlink="http://www.w3.org/1999/xlink" content-type="dwc:verbatimCoordinates" xlink:type="simple"><named-content content-type="geo-json" specific-use="{&#34;type&#34;:&#34;Point&#34;,&#34;coordinates&#34;:[22.233333,38.050000]}" id="NCID0EA4BI" xlink:type="simple">N38°03', E22°14'</named-content></named-content>
              </td><td rowspan="1" colspan="1">720</td><td rowspan="1" colspan="1">6</td></tr><tr><td rowspan="1" colspan="1">216</td><td rowspan="1" colspan="1">Peloponnese, 2 km N of Peristera</td><td rowspan="1" colspan="1">
                <named-content xmlns:xlink="http://www.w3.org/1999/xlink" content-type="dwc:verbatimCoordinates" xlink:type="simple"><named-content content-type="geo-json" specific-use="{&#34;type&#34;:&#34;Point&#34;,&#34;coordinates&#34;:[22.233333,38.033333]}" id="NCID0EZ4BI" xlink:type="simple">N38°02', E22°14'</named-content></named-content>
              </td><td rowspan="1" colspan="1">800</td><td rowspan="1" colspan="1">6</td></tr><tr><td rowspan="1" colspan="1">217</td><td rowspan="1" colspan="1">Peloponnese, R. Krathis, Peristera</td><td rowspan="1" colspan="1">
                <named-content xmlns:xlink="http://www.w3.org/1999/xlink" content-type="dwc:verbatimCoordinates" xlink:type="simple"><named-content content-type="geo-json" specific-use="{&#34;type&#34;:&#34;Point&#34;,&#34;coordinates&#34;:[22.233333,38.000000]}" id="NCID0ES5BI" xlink:type="simple">N38°00', E22°14'</named-content></named-content>
              </td><td rowspan="1" colspan="1">1000</td><td rowspan="1" colspan="1">6</td></tr><tr><td rowspan="1" colspan="1">218</td><td rowspan="1" colspan="1">Peloponnese, Aroania Mts., 4 km S of Solos</td><td rowspan="1" colspan="1">
                <named-content xmlns:xlink="http://www.w3.org/1999/xlink" content-type="dwc:verbatimCoordinates" xlink:type="simple"><named-content content-type="geo-json" specific-use="{&#34;type&#34;:&#34;Point&#34;,&#34;coordinates&#34;:[22.233333,37.983333]}" id="NCID0EL6BI" xlink:type="simple">N37°59', E22°14'</named-content></named-content>
              </td><td rowspan="1" colspan="1">1250</td><td rowspan="1" colspan="1">6</td></tr><tr><td rowspan="1" colspan="1">219</td><td rowspan="1" colspan="1">Peloponnese, Ano Potames, Kalivitis</td><td rowspan="1" colspan="1">
                <named-content xmlns:xlink="http://www.w3.org/1999/xlink" content-type="dwc:verbatimCoordinates" xlink:type="simple"><named-content content-type="geo-json" specific-use="{&#34;type&#34;:&#34;Point&#34;,&#34;coordinates&#34;:[22.216667,38.116667]}" id="NCID0EEACI" xlink:type="simple">N38°07', E22°13'</named-content></named-content>
              </td><td rowspan="1" colspan="1">670</td><td rowspan="1" colspan="1">6</td></tr><tr><td rowspan="1" colspan="1">220</td><td rowspan="1" colspan="1">Peloponnese, Aroania Mts., Zarouhla</td><td rowspan="1" colspan="1">
                <named-content xmlns:xlink="http://www.w3.org/1999/xlink" content-type="dwc:verbatimCoordinates" xlink:type="simple"><named-content content-type="geo-json" specific-use="{&#34;type&#34;:&#34;Point&#34;,&#34;coordinates&#34;:[22.216667,37.983333]}" id="NCID0E4ACI" xlink:type="simple">N37°59', E22°13'</named-content></named-content>
              </td><td rowspan="1" colspan="1">1100</td><td rowspan="1" colspan="1">6</td></tr><tr><td rowspan="1" colspan="1">221</td><td rowspan="1" colspan="1">Peloponnese, Aroania Mts., below Xelmos , Valtos, Zarelia</td><td rowspan="1" colspan="1">
                <named-content xmlns:xlink="http://www.w3.org/1999/xlink" content-type="dwc:verbatimCoordinates" xlink:type="simple"><named-content content-type="geo-json" specific-use="{&#34;type&#34;:&#34;Point&#34;,&#34;coordinates&#34;:[22.200000,37.916667]}" id="NCID0EWBCI" xlink:type="simple">N37°55', E22°12'</named-content></named-content>
              </td><td rowspan="1" colspan="1">830</td><td rowspan="1" colspan="1">6</td></tr><tr><td rowspan="1" colspan="1">222</td><td rowspan="1" colspan="1">Peloponnese, Likouria (below village)</td><td rowspan="1" colspan="1">
                <named-content xmlns:xlink="http://www.w3.org/1999/xlink" content-type="dwc:verbatimCoordinates" xlink:type="simple"><named-content content-type="geo-json" specific-use="{&#34;type&#34;:&#34;Point&#34;,&#34;coordinates&#34;:[22.200000,37.850000]}" id="NCID0EPCCI" xlink:type="simple">N37°51', E22°12'</named-content></named-content>
              </td><td rowspan="1" colspan="1">700</td><td rowspan="1" colspan="1">6</td></tr><tr><td rowspan="1" colspan="1">223</td><td rowspan="1" colspan="1">Peloponnese, Aroania Mts., Kalivia</td><td rowspan="1" colspan="1">
                <named-content xmlns:xlink="http://www.w3.org/1999/xlink" content-type="dwc:verbatimCoordinates" xlink:type="simple"><named-content content-type="geo-json" specific-use="{&#34;type&#34;:&#34;Point&#34;,&#34;coordinates&#34;:[22.166667,37.833333]}" id="NCID0EIDCI" xlink:type="simple">N37°50', E22°10'</named-content></named-content>
              </td><td rowspan="1" colspan="1">470</td><td rowspan="1" colspan="1">6</td></tr><tr><td rowspan="1" colspan="1">224</td><td rowspan="1" colspan="1">Peloponnese, Aroania Mts., Krinofita</td><td rowspan="1" colspan="1">
                <named-content xmlns:xlink="http://www.w3.org/1999/xlink" content-type="dwc:verbatimCoordinates" xlink:type="simple"><named-content content-type="geo-json" specific-use="{&#34;type&#34;:&#34;Point&#34;,&#34;coordinates&#34;:[22.166667,37.816667]}" id="NCID0EBECI" xlink:type="simple">N37°49', E22°10'</named-content></named-content>
              </td><td rowspan="1" colspan="1">460</td><td rowspan="1" colspan="1">6</td></tr><tr><td rowspan="1" colspan="1">225</td><td rowspan="1" colspan="1">Peloponnese, Pagrati</td><td rowspan="1" colspan="1">
                <named-content xmlns:xlink="http://www.w3.org/1999/xlink" content-type="dwc:verbatimCoordinates" xlink:type="simple"><named-content content-type="geo-json" specific-use="{&#34;type&#34;:&#34;Point&#34;,&#34;coordinates&#34;:[22.150000,37.816667]}" id="NCID0E1ECI" xlink:type="simple">N37°49', E22°09'</named-content></named-content>
              </td><td rowspan="1" colspan="1">450</td><td rowspan="1" colspan="1">6</td></tr><tr><td rowspan="1" colspan="1">226</td><td rowspan="1" colspan="1">Peloponnese, Aroania Mts., Kastria</td><td rowspan="1" colspan="1">
                <named-content xmlns:xlink="http://www.w3.org/1999/xlink" content-type="dwc:verbatimCoordinates" xlink:type="simple"><named-content content-type="geo-json" specific-use="{&#34;type&#34;:&#34;Point&#34;,&#34;coordinates&#34;:[22.133333,37.933333]}" id="NCID0ETFCI" xlink:type="simple">N37°56', E22°08'</named-content></named-content>
              </td><td rowspan="1" colspan="1">670</td><td rowspan="1" colspan="1">6</td></tr><tr><td rowspan="1" colspan="1">227</td><td rowspan="1" colspan="1">Peloponnese, Kato Klitoria</td><td rowspan="1" colspan="1">
                <named-content xmlns:xlink="http://www.w3.org/1999/xlink" content-type="dwc:verbatimCoordinates" xlink:type="simple"><named-content content-type="geo-json" specific-use="{&#34;type&#34;:&#34;Point&#34;,&#34;coordinates&#34;:[22.133333,37.883333]}" id="NCID0EMGCI" xlink:type="simple">N37°53', E22°08'</named-content></named-content>
              </td><td rowspan="1" colspan="1">500</td><td rowspan="1" colspan="1">6</td></tr><tr><td rowspan="1" colspan="1">228</td><td rowspan="1" colspan="1">Peloponnese, Aroania Mts., Xelmos (above)</td><td rowspan="1" colspan="1">
                <named-content xmlns:xlink="http://www.w3.org/1999/xlink" content-type="dwc:verbatimCoordinates" xlink:type="simple"><named-content content-type="geo-json" specific-use="{&#34;type&#34;:&#34;Point&#34;,&#34;coordinates&#34;:[22.100000,38.033333]}" id="NCID0EFHCI" xlink:type="simple">N38°02', E22°06'</named-content></named-content>
              </td><td rowspan="1" colspan="1">700</td><td rowspan="1" colspan="1">6</td></tr><tr><td rowspan="1" colspan="1">229</td><td rowspan="1" colspan="1">Peloponnese, Labia Mts., Amigdalia</td><td rowspan="1" colspan="1">
                <named-content xmlns:xlink="http://www.w3.org/1999/xlink" content-type="dwc:verbatimCoordinates" xlink:type="simple"><named-content content-type="geo-json" specific-use="{&#34;type&#34;:&#34;Point&#34;,&#34;coordinates&#34;:[22.100000,37.816667]}" id="NCID0E5HCI" xlink:type="simple">N37°49', E22°06'</named-content></named-content>
              </td><td rowspan="1" colspan="1">440</td><td rowspan="1" colspan="1">6</td></tr><tr><td rowspan="1" colspan="1">230</td><td rowspan="1" colspan="1">Peloponnese, R. Piro, Elliniko</td><td rowspan="1" colspan="1">
                <named-content xmlns:xlink="http://www.w3.org/1999/xlink" content-type="dwc:verbatimCoordinates" xlink:type="simple"><named-content content-type="geo-json" specific-use="{&#34;type&#34;:&#34;Point&#34;,&#34;coordinates&#34;:[22.033333,37.500000]}" id="NCID0EXICI" xlink:type="simple">N37°30', E22°02'</named-content></named-content>
              </td><td rowspan="1" colspan="1">220</td><td rowspan="1" colspan="1">6</td></tr><tr><td rowspan="1" colspan="1">231</td><td rowspan="1" colspan="1">Peloponnese, Panachaiko Mts., tributory of R. Selinous, Leontio</td><td rowspan="1" colspan="1">
                <named-content xmlns:xlink="http://www.w3.org/1999/xlink" content-type="dwc:verbatimCoordinates" xlink:type="simple"><named-content content-type="geo-json" specific-use="{&#34;type&#34;:&#34;Point&#34;,&#34;coordinates&#34;:[21.933333,38.100000]}" id="NCID0EQJCI" xlink:type="simple">N38°06', E21°56'</named-content></named-content>
              </td><td rowspan="1" colspan="1">700</td><td rowspan="1" colspan="1">6</td></tr><tr><td rowspan="1" colspan="1">232</td><td rowspan="1" colspan="1">Peloponnese, Panachaiko Mts., Leontio</td><td rowspan="1" colspan="1">
                <named-content xmlns:xlink="http://www.w3.org/1999/xlink" content-type="dwc:verbatimCoordinates" xlink:type="simple"><named-content content-type="geo-json" specific-use="{&#34;type&#34;:&#34;Point&#34;,&#34;coordinates&#34;:[21.916667,38.100000]}" id="NCID0EJKCI" xlink:type="simple">N38°06', E21°55'</named-content></named-content>
              </td><td rowspan="1" colspan="1">640</td><td rowspan="1" colspan="1">6</td></tr><tr><td rowspan="1" colspan="1">233</td><td rowspan="1" colspan="1">Peloponnese, Erymanthos Mts., Lechouri</td><td rowspan="1" colspan="1">
                <named-content xmlns:xlink="http://www.w3.org/1999/xlink" content-type="dwc:verbatimCoordinates" xlink:type="simple"><named-content content-type="geo-json" specific-use="{&#34;type&#34;:&#34;Point&#34;,&#34;coordinates&#34;:[21.916667,37.900000]}" id="NCID0ECLCI" xlink:type="simple">N37°54', E21°55'</named-content></named-content>
              </td><td rowspan="1" colspan="1">660</td><td rowspan="1" colspan="1">6</td></tr><tr><td rowspan="1" colspan="1">234</td><td rowspan="1" colspan="1">Peloponnese, Panachaiko Mts., Veteika</td><td rowspan="1" colspan="1">
                <named-content xmlns:xlink="http://www.w3.org/1999/xlink" content-type="dwc:verbatimCoordinates" xlink:type="simple"><named-content content-type="geo-json" specific-use="{&#34;type&#34;:&#34;Point&#34;,&#34;coordinates&#34;:[21.900000,38.133333]}" id="NCID0E2LCI" xlink:type="simple">N38°08', E21°54'</named-content></named-content>
              </td><td rowspan="1" colspan="1">970</td><td rowspan="1" colspan="1">6</td></tr><tr><td rowspan="1" colspan="1">235</td><td rowspan="1" colspan="1">Peloponnese, Erymanthos Mts., Kato Vlasia</td><td rowspan="1" colspan="1">
                <named-content xmlns:xlink="http://www.w3.org/1999/xlink" content-type="dwc:verbatimCoordinates" xlink:type="simple"><named-content content-type="geo-json" specific-use="{&#34;type&#34;:&#34;Point&#34;,&#34;coordinates&#34;:[21.900000,38.000000]}" id="NCID0EUMCI" xlink:type="simple">N38°00', E21°54'</named-content></named-content>
              </td><td rowspan="1" colspan="1">740</td><td rowspan="1" colspan="1">6</td></tr><tr><td rowspan="1" colspan="1">236</td><td rowspan="1" colspan="1">Peloponnese, Panachaiko Mts., Kounaveika (near village)</td><td rowspan="1" colspan="1">
                <named-content xmlns:xlink="http://www.w3.org/1999/xlink" content-type="dwc:verbatimCoordinates" xlink:type="simple"><named-content content-type="geo-json" specific-use="{&#34;type&#34;:&#34;Point&#34;,&#34;coordinates&#34;:[21.883333,38.133333]}" id="NCID0ENNCI" xlink:type="simple">N38°08', E21°53'</named-content></named-content>
              </td><td rowspan="1" colspan="1">950</td><td rowspan="1" colspan="1">6</td></tr><tr><td rowspan="1" colspan="1">237</td><td rowspan="1" colspan="1">Peloponnese, Panachaiko Mts., Moira</td><td rowspan="1" colspan="1">
                <named-content xmlns:xlink="http://www.w3.org/1999/xlink" content-type="dwc:verbatimCoordinates" xlink:type="simple"><named-content content-type="geo-json" specific-use="{&#34;type&#34;:&#34;Point&#34;,&#34;coordinates&#34;:[21.850000,38.150000]}" id="NCID0EGOCI" xlink:type="simple">N38°09', E21°51'</named-content></named-content>
              </td><td rowspan="1" colspan="1">750</td><td rowspan="1" colspan="1">6</td></tr><tr><td rowspan="1" colspan="1">238</td><td rowspan="1" colspan="1">Peloponnese, Panachaiko Mts., Moira (after village)</td><td rowspan="1" colspan="1">
                <named-content xmlns:xlink="http://www.w3.org/1999/xlink" content-type="dwc:verbatimCoordinates" xlink:type="simple"><named-content content-type="geo-json" specific-use="{&#34;type&#34;:&#34;Point&#34;,&#34;coordinates&#34;:[21.850000,38.133333]}" id="NCID0E6OCI" xlink:type="simple">N38°08', E21°51'</named-content></named-content>
              </td><td rowspan="1" colspan="1">800</td><td rowspan="1" colspan="1">6</td></tr><tr><td rowspan="1" colspan="1">239</td><td rowspan="1" colspan="1">Peloponnese, Erymanthos Mts., Profitis Ilias</td><td rowspan="1" colspan="1">
                <named-content xmlns:xlink="http://www.w3.org/1999/xlink" content-type="dwc:verbatimCoordinates" xlink:type="simple"><named-content content-type="geo-json" specific-use="{&#34;type&#34;:&#34;Point&#34;,&#34;coordinates&#34;:[21.850000,38.033333]}" id="NCID0EYPCI" xlink:type="simple">N38°02', E21°51'</named-content></named-content>
              </td><td rowspan="1" colspan="1">480</td><td rowspan="1" colspan="1">6</td></tr><tr><td rowspan="1" colspan="1">240</td><td rowspan="1" colspan="1">Peloponnese, Ano Kastritsi, stream</td><td rowspan="1" colspan="1">
                <named-content xmlns:xlink="http://www.w3.org/1999/xlink" content-type="dwc:verbatimCoordinates" xlink:type="simple"><named-content content-type="geo-json" specific-use="{&#34;type&#34;:&#34;Point&#34;,&#34;coordinates&#34;:[21.833333,38.266667]}" id="NCID0ERQCI" xlink:type="simple">N38°16', E21°50'</named-content></named-content>
              </td><td rowspan="1" colspan="1">500</td><td rowspan="1" colspan="1">6</td></tr><tr><td rowspan="1" colspan="1">241</td><td rowspan="1" colspan="1">Peloponnese, Erymanthos Mts., Stavrohori, Eliniko</td><td rowspan="1" colspan="1">
                <named-content xmlns:xlink="http://www.w3.org/1999/xlink" content-type="dwc:verbatimCoordinates" xlink:type="simple"><named-content content-type="geo-json" specific-use="{&#34;type&#34;:&#34;Point&#34;,&#34;coordinates&#34;:[21.833333,38.050000]}" id="NCID0EKRCI" xlink:type="simple">N38°03', E21°50'</named-content></named-content>
              </td><td rowspan="1" colspan="1">380</td><td rowspan="1" colspan="1">6</td></tr><tr><td rowspan="1" colspan="1">242</td><td rowspan="1" colspan="1">Peloponnese, Panachaiko Mts., Souli</td><td rowspan="1" colspan="1">
                <named-content xmlns:xlink="http://www.w3.org/1999/xlink" content-type="dwc:verbatimCoordinates" xlink:type="simple"><named-content content-type="geo-json" specific-use="{&#34;type&#34;:&#34;Point&#34;,&#34;coordinates&#34;:[21.800000,38.183333]}" id="NCID0EDSCI" xlink:type="simple">N38°11', E21°48'</named-content></named-content>
              </td><td rowspan="1" colspan="1">380</td><td rowspan="1" colspan="1">6</td></tr><tr><td rowspan="1" colspan="1">243</td><td rowspan="1" colspan="1">Peloponnese, Erymanthos Mts., S of Spartia</td><td rowspan="1" colspan="1">
                <named-content xmlns:xlink="http://www.w3.org/1999/xlink" content-type="dwc:verbatimCoordinates" xlink:type="simple"><named-content content-type="geo-json" specific-use="{&#34;type&#34;:&#34;Point&#34;,&#34;coordinates&#34;:[21.766667,37.966667]}" id="NCID0E3SCI" xlink:type="simple">N37°58', E21°46'</named-content></named-content>
              </td><td rowspan="1" colspan="1">800</td><td rowspan="1" colspan="1">6</td></tr><tr><td rowspan="1" colspan="1">244</td><td rowspan="1" colspan="1">Peloponnese, Erymanthos Mts., Manesi</td><td rowspan="1" colspan="1">
                <named-content xmlns:xlink="http://www.w3.org/1999/xlink" content-type="dwc:verbatimCoordinates" xlink:type="simple"><named-content content-type="geo-json" specific-use="{&#34;type&#34;:&#34;Point&#34;,&#34;coordinates&#34;:[21.716667,37.983333]}" id="NCID0EVTCI" xlink:type="simple">N37°59', E21°43'</named-content></named-content>
              </td><td rowspan="1" colspan="1">350</td><td rowspan="1" colspan="1">6</td></tr><tr><td rowspan="1" colspan="1">245</td><td rowspan="1" colspan="1">Peloponnese, Stavrodromi</td><td rowspan="1" colspan="1">
                <named-content xmlns:xlink="http://www.w3.org/1999/xlink" content-type="dwc:verbatimCoordinates" xlink:type="simple"><named-content content-type="geo-json" specific-use="{&#34;type&#34;:&#34;Point&#34;,&#34;coordinates&#34;:[21.666667,37.933333]}" id="NCID0EOUCI" xlink:type="simple">N37°56', E21°40'</named-content></named-content>
              </td><td rowspan="1" colspan="1">280</td><td rowspan="1" colspan="1">6</td></tr><tr><td rowspan="1" colspan="1">246</td><td rowspan="1" colspan="1">Peloponnese, Abelokipi</td><td rowspan="1" colspan="2">Unspecified</td><td rowspan="1" colspan="1">6</td></tr><tr><td rowspan="1" colspan="1">247</td><td rowspan="1" colspan="1">Peloponnese, E of Olympia</td><td rowspan="1" colspan="2">Unspecified</td><td rowspan="1" colspan="1">630</td><td rowspan="1" colspan="1">6</td></tr><tr><td rowspan="1" colspan="1">248</td><td rowspan="1" colspan="1">Peloponnese, Panachaiko Mts., Kristalovrisi (stream)</td><td rowspan="1" colspan="2">Unspecified</td><td rowspan="1" colspan="1">6</td></tr><tr><td rowspan="1" colspan="1">249</td><td rowspan="1" colspan="1">Peloponnese, Erymanthos Mts., Kalamata</td><td rowspan="1" colspan="2">Unspecified</td><td rowspan="1" colspan="1">6</td></tr><tr><td rowspan="1" colspan="1">250</td><td rowspan="1" colspan="1">Crete, E of Agios Ioannis</td><td rowspan="1" colspan="1">
                <named-content xmlns:xlink="http://www.w3.org/1999/xlink" content-type="dwc:verbatimCoordinates" xlink:type="simple"><named-content content-type="geo-json" specific-use="{&#34;type&#34;:&#34;Point&#34;,&#34;coordinates&#34;:[25.833333,35.050000]}" id="NCID0E5WCI" xlink:type="simple">N35°03', E25°50'</named-content></named-content>
              </td><td rowspan="1" colspan="1">400</td><td rowspan="1" colspan="1">6</td></tr><tr><td rowspan="1" colspan="1">251</td><td rowspan="1" colspan="1">Crete, E of Ierepetra</td><td rowspan="1" colspan="1">
                <named-content xmlns:xlink="http://www.w3.org/1999/xlink" content-type="dwc:verbatimCoordinates" xlink:type="simple"><named-content content-type="geo-json" specific-use="{&#34;type&#34;:&#34;Point&#34;,&#34;coordinates&#34;:[25.783333,35.000000]}" id="NCID0EXXCI" xlink:type="simple">N35°00', E25°47'</named-content></named-content>
              </td><td rowspan="1" colspan="1">0</td><td rowspan="1" colspan="1">6</td></tr><tr><td rowspan="1" colspan="1">252</td><td rowspan="1" colspan="1">Crete, stream next to Sises</td><td rowspan="1" colspan="1">
                <named-content xmlns:xlink="http://www.w3.org/1999/xlink" content-type="dwc:verbatimCoordinates" xlink:type="simple"><named-content content-type="geo-json" specific-use="{&#34;type&#34;:&#34;Point&#34;,&#34;coordinates&#34;:[24.900000,35.400000]}" id="NCID0EQYCI" xlink:type="simple">N35°24', E24°54'</named-content></named-content>
              </td><td rowspan="1" colspan="1">50</td><td rowspan="1" colspan="1">6</td></tr><tr><td rowspan="1" colspan="1">253</td><td rowspan="1" colspan="1">Crete, Passas valley near Pass</td><td rowspan="1" colspan="1">
                <named-content xmlns:xlink="http://www.w3.org/1999/xlink" content-type="dwc:verbatimCoordinates" xlink:type="simple"><named-content content-type="geo-json" specific-use="{&#34;type&#34;:&#34;Point&#34;,&#34;coordinates&#34;:[24.900000,35.200000]}" id="NCID0EJZCI" xlink:type="simple">N35°12', E24°54'</named-content></named-content>
              </td><td rowspan="1" colspan="1">1300</td><td rowspan="1" colspan="1">6</td></tr><tr><td rowspan="1" colspan="1">254</td><td rowspan="1" colspan="1">Crete, S of Retimnon</td><td rowspan="1" colspan="1">
                <named-content xmlns:xlink="http://www.w3.org/1999/xlink" content-type="dwc:verbatimCoordinates" xlink:type="simple"><named-content content-type="geo-json" specific-use="{&#34;type&#34;:&#34;Point&#34;,&#34;coordinates&#34;:[24.450000,35.333333]}" id="NCID0EC1CI" xlink:type="simple">N35°20', E24°27'</named-content></named-content>
              </td><td rowspan="1" colspan="1">230</td><td rowspan="1" colspan="1">6</td></tr><tr><td rowspan="1" colspan="1">255</td><td rowspan="1" colspan="1">Crete, Georgioupolis</td><td rowspan="1" colspan="1">
                <named-content xmlns:xlink="http://www.w3.org/1999/xlink" content-type="dwc:verbatimCoordinates" xlink:type="simple"><named-content content-type="geo-json" specific-use="{&#34;type&#34;:&#34;Point&#34;,&#34;coordinates&#34;:[24.250000,35.366667]}" id="NCID0E21CI" xlink:type="simple">N35°22', E24°15'</named-content></named-content>
              </td><td rowspan="1" colspan="1">0</td><td rowspan="1" colspan="1">6</td></tr><tr><td rowspan="1" colspan="1">256</td><td rowspan="1" colspan="1">Crete, Xyloskalon</td><td rowspan="1" colspan="1">
                <named-content xmlns:xlink="http://www.w3.org/1999/xlink" content-type="dwc:verbatimCoordinates" xlink:type="simple"><named-content content-type="geo-json" specific-use="{&#34;type&#34;:&#34;Point&#34;,&#34;coordinates&#34;:[23.933333,35.300000]}" id="NCID0EU2CI" xlink:type="simple">N35°18', E23°56'</named-content></named-content>
              </td><td rowspan="1" colspan="1">620</td><td rowspan="1" colspan="1">6</td></tr><tr><td rowspan="1" colspan="1">257</td><td rowspan="1" colspan="1">Crete, stream near Kotsifiana</td><td rowspan="1" colspan="1">
                <named-content xmlns:xlink="http://www.w3.org/1999/xlink" content-type="dwc:verbatimCoordinates" xlink:type="simple"><named-content content-type="geo-json" specific-use="{&#34;type&#34;:&#34;Point&#34;,&#34;coordinates&#34;:[23.750000,35.400000]}" id="NCID0EN3CI" xlink:type="simple">N35°24', E23°45'</named-content></named-content>
              </td><td rowspan="1" colspan="1">500</td><td rowspan="1" colspan="1">6</td></tr><tr><td rowspan="1" colspan="1">258</td><td rowspan="1" colspan="1">Laschtabend (Alpen)</td><td rowspan="1" colspan="2">Unspecified</td><td rowspan="1" colspan="1">1200</td><td rowspan="1" colspan="1">/</td></tr></tbody></table></table-wrap><fig id="F2" position="float" orientation="portrait"><label>Figures 2–5.</label><caption><p>Heads, male terminalia and wing of <italic><tp:taxon-name><tp:taxon-name-part taxon-name-part-type="genus" reg="Wiedemannia">Wiedemannia</tp:taxon-name-part></tp:taxon-name></italic> spp. <bold>2</bold> <italic><tp:taxon-name><tp:taxon-name-part taxon-name-part-type="genus" reg="Wiedemannia">W.</tp:taxon-name-part> <tp:taxon-name-part taxon-name-part-type="species" reg="ljerkae">ljerkae</tp:taxon-name-part></tp:taxon-name></italic> Ivković &amp; Sinclair, sp. n., male paratype, head, lateral view <bold>3</bold> <italic><tp:taxon-name><tp:taxon-name-part taxon-name-part-type="genus" reg="Wiedemannia">W.</tp:taxon-name-part> <tp:taxon-name-part taxon-name-part-type="species" reg="pseudoberthelemyi">pseudoberthelemyi</tp:taxon-name-part></tp:taxon-name></italic> Ivković &amp; Sinclair, sp. n., male paratype, head, lateral view <bold>4</bold> <italic><tp:taxon-name><tp:taxon-name-part taxon-name-part-type="genus" reg="Wiedemannia">W.</tp:taxon-name-part> <tp:taxon-name-part taxon-name-part-type="species" reg="ljerkae">ljerkae</tp:taxon-name-part></tp:taxon-name></italic> Ivković &amp; Sinclair, sp. n., paratype, male terminalia, lateral view <bold>5</bold> <italic><tp:taxon-name><tp:taxon-name-part taxon-name-part-type="genus" reg="Wiedemannia">W.</tp:taxon-name-part> <tp:taxon-name-part taxon-name-part-type="species" reg="ljerkae">ljerkae</tp:taxon-name-part></tp:taxon-name></italic> Ivković &amp; Sinclair, sp. n., male paratype, wing, Scale bar: 0.5 mm (<bold>2, 3, 4</bold>); 1.0 mm (<bold>5</bold>).</p></caption><graphic xmlns:xlink="http://www.w3.org/1999/xlink" xlink:href="zookeys-724-053-g002.jpg" position="float" orientation="portrait" xlink:type="simple" id="oo_175599.jpg"/></fig><fig id="F4" position="float" orientation="portrait"><label>Figures 9–12.</label><caption><p>Male terminalia of <italic><tp:taxon-name><tp:taxon-name-part taxon-name-part-type="genus" reg="Wiedemannia">Wiedemannia</tp:taxon-name-part></tp:taxon-name></italic> spp., lateral view <bold>9</bold> <italic><tp:taxon-name><tp:taxon-name-part taxon-name-part-type="genus" reg="Wiedemannia">W.</tp:taxon-name-part> <tp:taxon-name-part taxon-name-part-type="species" reg="nebulosa">nebulosa</tp:taxon-name-part></tp:taxon-name></italic> Ivković &amp; Sinclair, sp. n., paratype <bold>10</bold> <italic><tp:taxon-name><tp:taxon-name-part taxon-name-part-type="genus" reg="Wiedemannia">W.</tp:taxon-name-part> <tp:taxon-name-part taxon-name-part-type="species" reg="pseudoberthelemyi">pseudoberthelemyi</tp:taxon-name-part></tp:taxon-name></italic> Ivković &amp; Sinclair, sp. n., paratype <bold>11</bold> <italic><tp:taxon-name><tp:taxon-name-part taxon-name-part-type="genus" reg="Chelifera">Chelifera</tp:taxon-name-part> <tp:taxon-name-part taxon-name-part-type="species" reg="horvati">horvati</tp:taxon-name-part></tp:taxon-name></italic> Ivković &amp; Sinclair, sp. n., holotype <bold>12</bold> <italic><tp:taxon-name><tp:taxon-name-part taxon-name-part-type="genus" reg="Clinocera">Clinocera</tp:taxon-name-part> <tp:taxon-name-part taxon-name-part-type="species" reg="megalatlantica">megalatlantica</tp:taxon-name-part></tp:taxon-name></italic> (Vaillant).</p></caption><graphic xmlns:xlink="http://www.w3.org/1999/xlink" xlink:href="zookeys-724-053-g004.jpg" position="float" orientation="portrait" xlink:type="simple" id="oo_175602.jpg"/></fig></tp:treatment-sec><ref-list><ref id="B50"><mixed-citation xmlns:xlink="http://www.w3.org/1999/xlink" xlink:type="simple">
          <person-group><name name-style="western"><surname>Vaillant</surname><given-names>F</given-names></name><name name-style="western"><surname>Vinçon</surname><given-names>G</given-names></name></person-group> (<year>1987</year>) Quelques <tp:taxon-name><tp:taxon-name-part taxon-name-part-type="tribe">Clinocerini</tp:taxon-name-part></tp:taxon-name> (<tp:taxon-name><tp:taxon-name-part taxon-name-part-type="order">Diptera</tp:taxon-name-part></tp:taxon-name>, <tp:taxon-name><tp:taxon-name-part taxon-name-part-type="family">Empididae</tp:taxon-name-part></tp:taxon-name>, <tp:taxon-name><tp:taxon-name-part taxon-name-part-type="subfamily">Hemerodromiinae</tp:taxon-name-part></tp:taxon-name>) nouveaux ou mal connus des Pyrénées. Annales de Limnologie 22(3)[1986]: 261–275.</mixed-citation></ref></ref-list></tp:taxon-treatment>
