# Supplementary material for: Aquatic dance flies (Diptera, Empididae, Clinocerinae and Hemerodromiinae) of Greece: species richness, distribution and description of five new species
Source: Zookeys. 2017 Dec 21;(724):53–100. doi: 10.3897/zookeys.724.21415 (PMC5769737; doi:10.3897/zookeys.724.21415)
Supplement: XML Treatment for Chelifera horvati [file zookeys.724.21415-treatment5.xml]

<!DOCTYPE tp:taxon-treatment
  PUBLIC "-//TaxonX//DTD Taxonomic Treatment Publishing DTD v0 20100105//EN" "tax-treatment-NSO.dtd">
<tp:taxon-treatment xmlns:tp="http://www.plazi.org/taxpub"><tp:treatment-meta><kwd-group><label>Taxon classification</label><kwd><named-content xmlns:xlink="http://www.w3.org/1999/xlink" content-type="kingdom">Animalia</named-content></kwd><kwd><named-content xmlns:xlink="http://www.w3.org/1999/xlink" content-type="order">Diptera</named-content></kwd><kwd><named-content xmlns:xlink="http://www.w3.org/1999/xlink" content-type="family">Empididae</named-content></kwd></kwd-group><mixed-citation publication-type="journal"><person-group><name><surname>Ivković</surname><given-names>Marija</given-names></name><name><surname>Ćevid</surname><given-names>Josipa</given-names></name><name><surname>Horvat</surname><given-names>Bogdan</given-names></name><name><surname>Sinclair</surname><given-names>Bradley J.</given-names></name></person-group><article-title>Aquatic dance flies (<tp:taxon-name><tp:taxon-name-part taxon-name-part-type="order">Diptera</tp:taxon-name-part></tp:taxon-name>, <tp:taxon-name><tp:taxon-name-part taxon-name-part-type="family">Empididae</tp:taxon-name-part></tp:taxon-name>, <tp:taxon-name><tp:taxon-name-part taxon-name-part-type="subfamily">Clinocerinae</tp:taxon-name-part></tp:taxon-name> and <tp:taxon-name><tp:taxon-name-part taxon-name-part-type="subfamily">Hemerodromiinae</tp:taxon-name-part></tp:taxon-name>) of Greece: species richness, distribution and description of five new species</article-title><source>Zookeys</source><day>21</day><month>12</month><year>2017</year><volume>2017</volume><issue>724</issue><fpage>53</fpage><lpage>100</lpage><pub-id pub-id-type="doi">10.3897/zookeys.724.21415</pub-id></mixed-citation></tp:treatment-meta><tp:nomenclature><tp:taxon-name>
              <tp:taxon-name-part taxon-name-part-type="genus" reg="Chelifera">Chelifera</tp:taxon-name-part>
              <tp:taxon-name-part taxon-name-part-type="species" reg="horvati">horvati</tp:taxon-name-part>
              <object-id xmlns:xlink="http://www.w3.org/1999/xlink" content-type="zoobank" xlink:type="simple">http://zoobank.org/9DE403F2-5A28-4E6F-A485-A4D42308165D</object-id>
            </tp:taxon-name><tp:taxon-authority>Ivković &amp; Sinclair</tp:taxon-authority><tp:taxon-status xmlns:xlink="http://www.w3.org/1999/xlink" xlink:type="simple">sp. n.</tp:taxon-status><xref ref-type="fig" rid="F1">Figs 1</xref><xref ref-type="fig" rid="F4">, 11</xref></tp:nomenclature><tp:treatment-sec sec-type="type locality" id="SECID0E4IBK"><title>Type locality.</title><p>Greece: Central Greece, Etolia, Arta, Loutraki.</p></tp:treatment-sec><tp:treatment-sec sec-type="type material" id="SECID0ECJBK"><title>Type material.</title><p>
              <bold>HOLOTYPE</bold> ♂, labelled: “GREECE: Central Greece/ Etolia, Arta, Loutraki/ 16.iv.1990/ leg. B. Horvat, I. Sivec”; “HOLOTYPE/ <italic><tp:taxon-name><tp:taxon-name-part taxon-name-part-type="genus" reg="Chelifera">Chelifera</tp:taxon-name-part></tp:taxon-name></italic>/ <italic><tp:taxon-name><tp:taxon-name-part taxon-name-part-type="genus" reg="Chelifera"/><tp:taxon-name-part taxon-name-part-type="species" reg="horvati">horvati</tp:taxon-name-part></tp:taxon-name></italic>/ Ivković &amp; Sinclair” (<named-content xmlns:xlink="http://www.w3.org/1999/xlink" content-type="dwc:institutional_code" xlink:type="simple">CNC</named-content>, dried from alcohol).</p></tp:treatment-sec><tp:treatment-sec sec-type="diagnosis" id="SECID0EAKBK"><title>Diagnosis.</title><p>A yellow-brown species with distinct, brown and rounded pterostigma, characterized in the male by dark brown cercus with elongate, slender forked process at mid-length, posteriorly tapered epandrium with stout inner setae and membranous distiphallus with two elongate lobes.</p></tp:treatment-sec><tp:treatment-sec sec-type="description" id="SECID0EFKBK"><title>Description.</title><p>
              <bold>Male.</bold> Body length 4 mm, wing length 3.6 mm. Head dorsoventrally flattened, dark brown; ocellar triangle dark brown; all setae whitish. Eyes iridescent black; narrowly separated on face. Face with thick, whitish pubescence. One pair of postocular setae and scattered fine setae on vertex. Occiput bearing scattered fine setulae; gena with rather dense short, downwardly directed whitish pile. Antenna whitish, with scape and pedicel bearing distinct short dorsal setulae; postpedicel about 1.5× as long as wide, stylus much shorter than postpedicel.</p><p>Thorax elongate; yellow, all setae yellowish. Mesonotum with pair of brown vittae, extending around prescutellar depression; small dark spot posterior to postpronotal lobe and larger dark spot near wing base. Holotype missing most thoracic setae.</p><p>Wing (slightly damaged) membrane transparent, veins yellow; pterostigma dark, rounded, with R<sub>2+3</sub> arched around it; fork of R<sub>4+5</sub> less than 90°; cell r<sub>4</sub> rather long, R<sub>5</sub> nearly 2× as long as R<sub>4</sub>. Halter pale.</p><p>Legs whitish yellow, apical two tarsal segments on all legs brown. Fore coxa about 8× longer than wide with several pale dorsoapical setae. Fore femur slightly longer than fore coxa, more than 4× longer than wide, evenly inflated, widest at middle. <!--PageBreak-->Fore femur with two rows of black ventral denticles and two rows of strong outer brownish-yellow ventral setae, with following chaetotaxy: 20 anteroventral denticles, 6 anteroventral spine-like setae, 21 posteroventral denticles, 6 posteroventral spine-like setae; denticles closely spaced and rows converging distally; posteroventral spine-like setae shorter distally. Fore tibia 0.6× as long as fore femur, evenly curved with anteroventral row of short, spine-like setae; with apicoventral dark spur-like seta, longer than width of tibia. Mid and hind femora with anteroventral row of short, slender setae.</p><p>Abdomen yellow ventrally, brown dorsally, with pale setae most conspicuous on hind margin of posterior sternites. Terminalia (Fig. <xref ref-type="fig" rid="F4">11</xref>): cercus dark brown, thick, with narrow, elongate process at mid-length with forked apex (process folded horizontally in non-macerated condition); anterior end of cercus pointed and curved medially, with long setae, posterior end of cercus rounded; cercus wider then epandrium. Epandrium yellowish-brown, concave medially, posteriorly pointed with 5 stout setae on inner apical margin directed medially; entire epandrium covered in numerous setae. Hypandrium yellow, quadrate, with posteroapical lobe and concave posterior margin; pale setae on posteroventral face. Postgonite slender, sickle-shaped. Distiphallus membranous, expanded into two elongate lobes; apex of posterior lobe with pigmented arch-shaped sclerotization.</p><p>
              <bold>Female.</bold> Unknown.</p></tp:treatment-sec><tp:treatment-sec sec-type="etymology" id="SECID0EILBK"><title>Etymology.</title><p>The new species is named after the late Dr Bogdan Horvat, mentor of the first author, colleague and during his life a leading expert on the genus <italic><tp:taxon-name><tp:taxon-name-part taxon-name-part-type="genus" reg="Chelifera">Chelifera</tp:taxon-name-part></tp:taxon-name></italic> Macquart.</p></tp:treatment-sec><tp:treatment-sec sec-type="remarks" id="SECID0EVLBK"><title>Remarks.</title><p>
              <italic><tp:taxon-name><tp:taxon-name-part taxon-name-part-type="genus" reg="Chelifera">Chelifera</tp:taxon-name-part> <tp:taxon-name-part taxon-name-part-type="species" reg="horvati">horvati</tp:taxon-name-part></tp:taxon-name></italic> sp. n. is known only from one site in Greece. The narrow pigmented and sclerotized apex of the distiphallus of <italic><tp:taxon-name><tp:taxon-name-part taxon-name-part-type="genus" reg="Chelifera">C.</tp:taxon-name-part> <tp:taxon-name-part taxon-name-part-type="species" reg="horvati">horvati</tp:taxon-name-part></tp:taxon-name></italic> sp. n. is similar in <italic><tp:taxon-name><tp:taxon-name-part taxon-name-part-type="genus" reg="Chelifera">C.</tp:taxon-name-part> <tp:taxon-name-part taxon-name-part-type="species" reg="concinnicauda">concinnicauda</tp:taxon-name-part></tp:taxon-name></italic> Collin, 1927, <italic><tp:taxon-name><tp:taxon-name-part taxon-name-part-type="genus" reg="Chelifera">C.</tp:taxon-name-part> <tp:taxon-name-part taxon-name-part-type="species" reg="diversicauda">diversicauda</tp:taxon-name-part></tp:taxon-name></italic> Collin, 1927, <italic><tp:taxon-name><tp:taxon-name-part taxon-name-part-type="genus" reg="Chelifera">C.</tp:taxon-name-part> <tp:taxon-name-part taxon-name-part-type="species" reg="giraudae">giraudae</tp:taxon-name-part></tp:taxon-name></italic> Vaillant, 1982 and <italic><tp:taxon-name><tp:taxon-name-part taxon-name-part-type="genus" reg="Chelifera">C.</tp:taxon-name-part> <tp:taxon-name-part taxon-name-part-type="species" reg="subangusta">subangusta</tp:taxon-name-part></tp:taxon-name></italic> Collin, 1961 (see <xref ref-type="bibr" rid="B6">Collin 1961</xref> and <xref ref-type="bibr" rid="B49">Vaillant 1982</xref>).</p></tp:treatment-sec><tp:treatment-sec><!--Section generated to contain objects referenced in tp:taxon-treatment.--><fig id="F1" position="float" orientation="portrait"><label>Figure 1.</label><caption><p>Sampling sites of aquatic <tp:taxon-name><tp:taxon-name-part taxon-name-part-type="family">Empididae</tp:taxon-name-part></tp:taxon-name> recorded from Greece (see Table <xref ref-type="table" rid="T1">1</xref> for codes).</p></caption><graphic xmlns:xlink="http://www.w3.org/1999/xlink" xlink:href="zookeys-724-053-g001.jpg" position="float" orientation="portrait" xlink:type="simple" id="oo_175598.jpg"/></fig><table-wrap id="T1" position="float" orientation="portrait"><label>Table 1.</label><caption><p>List of sampling sites in Greece. European Ecoregions are taken from <xref ref-type="bibr" rid="B19">Illies (1978)</xref>: Hellenic Western Balkan (6) and Eastern Balkan (7).</p></caption><table id="TID0EVDAC" rules="all"><tbody><tr><th rowspan="1" colspan="1">Site ID</th><th rowspan="1" colspan="1">Site name</th><th rowspan="1" colspan="1">Latitude / Longitude</th><th rowspan="1" colspan="1">Altitude (m)</th><th rowspan="1" colspan="1">Ecoregion</th></tr><tr><td rowspan="1" colspan="1">1</td><td rowspan="1" colspan="1">Thrace, E of Mega Derio</td><td rowspan="1" colspan="1">
                <named-content xmlns:xlink="http://www.w3.org/1999/xlink" content-type="dwc:verbatimCoordinates" xlink:type="simple"><named-content content-type="geo-json" specific-use="{&#34;type&#34;:&#34;Point&#34;,&#34;coordinates&#34;:[26.050833,41.219444]}" id="NCID0E3MAC" xlink:type="simple">N41°13'10", E26°03'03"</named-content></named-content>
              </td><td rowspan="1" colspan="1">200</td><td rowspan="1" colspan="1">7</td></tr><tr><td rowspan="1" colspan="1">2</td><td rowspan="1" colspan="1">Thrace, W of Mega Derio</td><td rowspan="1" colspan="1">
                <named-content xmlns:xlink="http://www.w3.org/1999/xlink" content-type="dwc:verbatimCoordinates" xlink:type="simple"><named-content content-type="geo-json" specific-use="{&#34;type&#34;:&#34;Point&#34;,&#34;coordinates&#34;:[25.958333,41.191389]}" id="NCID0EVNAC" xlink:type="simple">N41°11'29", E25°57'30"</named-content></named-content>
              </td><td rowspan="1" colspan="1">710</td><td rowspan="1" colspan="1">7</td></tr><tr><td rowspan="1" colspan="1">3</td><td rowspan="1" colspan="1">Thrace, Lesitse Mts.</td><td rowspan="1" colspan="1">
                <named-content xmlns:xlink="http://www.w3.org/1999/xlink" content-type="dwc:verbatimCoordinates" xlink:type="simple"><named-content content-type="geo-json" specific-use="{&#34;type&#34;:&#34;Point&#34;,&#34;coordinates&#34;:[25.951111,41.124444]}" id="NCID0EOOAC" xlink:type="simple">N41°07'28", E25°57'04"</named-content></named-content>
              </td><td rowspan="1" colspan="1">760</td><td rowspan="1" colspan="1">7</td></tr><tr><td rowspan="1" colspan="1">4</td><td rowspan="1" colspan="1">Thrace, E of Sapka Mts., big stream in the valley</td><td rowspan="1" colspan="1">
                <named-content xmlns:xlink="http://www.w3.org/1999/xlink" content-type="dwc:verbatimCoordinates" xlink:type="simple"><named-content content-type="geo-json" specific-use="{&#34;type&#34;:&#34;Point&#34;,&#34;coordinates&#34;:[25.950000,41.133333]}" id="NCID0EHPAC" xlink:type="simple">N41°08', E25°57'</named-content></named-content>
              </td><td rowspan="1" colspan="1">600</td><td rowspan="1" colspan="1">7</td></tr><tr><td rowspan="1" colspan="1">5</td><td rowspan="1" colspan="1">Thrace, N of Avas</td><td rowspan="1" colspan="1">
                <named-content xmlns:xlink="http://www.w3.org/1999/xlink" content-type="dwc:verbatimCoordinates" xlink:type="simple"><named-content content-type="geo-json" specific-use="{&#34;type&#34;:&#34;Point&#34;,&#34;coordinates&#34;:[25.926667,41.001944]}" id="NCID0EBAAE" xlink:type="simple">N41°00'07", E25°55'36"</named-content></named-content>
              </td><td rowspan="1" colspan="1">200</td><td rowspan="1" colspan="1">7</td></tr><tr><td rowspan="1" colspan="1">6</td><td rowspan="1" colspan="1">Thrace, Sapka Mts. 1</td><td rowspan="1" colspan="1">
                <named-content xmlns:xlink="http://www.w3.org/1999/xlink" content-type="dwc:verbatimCoordinates" xlink:type="simple"><named-content content-type="geo-json" specific-use="{&#34;type&#34;:&#34;Point&#34;,&#34;coordinates&#34;:[25.921389,41.165556]}" id="NCID0E1AAE" xlink:type="simple">N41°09'56", E25°55'17"</named-content></named-content>
              </td><td rowspan="1" colspan="1">735</td><td rowspan="1" colspan="1">7</td></tr><tr><td rowspan="1" colspan="1">7</td><td rowspan="1" colspan="1">Thrace, 3 km N of Alexandroupoli</td><td rowspan="1" colspan="1">
                <named-content xmlns:xlink="http://www.w3.org/1999/xlink" content-type="dwc:verbatimCoordinates" xlink:type="simple"><named-content content-type="geo-json" specific-use="{&#34;type&#34;:&#34;Point&#34;,&#34;coordinates&#34;:[25.916667,40.900000]}" id="NCID0ETBAE" xlink:type="simple">N40°54', E25°55'</named-content></named-content>
              </td><td rowspan="1" colspan="1">100</td><td rowspan="1" colspan="1">7</td></tr><tr><td rowspan="1" colspan="1">8</td><td rowspan="1" colspan="1">Thrace, Sapka Mts. 2</td><td rowspan="1" colspan="1">
                <named-content xmlns:xlink="http://www.w3.org/1999/xlink" content-type="dwc:verbatimCoordinates" xlink:type="simple"><named-content content-type="geo-json" specific-use="{&#34;type&#34;:&#34;Point&#34;,&#34;coordinates&#34;:[25.911111,41.183889]}" id="NCID0EMCAE" xlink:type="simple">N41°11'02", E25°54'40"</named-content></named-content>
              </td><td rowspan="1" colspan="1">545</td><td rowspan="1" colspan="1">7</td></tr><tr><td rowspan="1" colspan="1">9</td><td rowspan="1" colspan="1">Thrace, Sapka Mts., Nea Sanda 1</td><td rowspan="1" colspan="1">
                <named-content xmlns:xlink="http://www.w3.org/1999/xlink" content-type="dwc:verbatimCoordinates" xlink:type="simple"><named-content content-type="geo-json" specific-use="{&#34;type&#34;:&#34;Point&#34;,&#34;coordinates&#34;:[25.833889,41.117222]}" id="NCID0EFDAE" xlink:type="simple">N41°07'02", E25°50'02"</named-content></named-content>
              </td><td rowspan="1" colspan="1">200</td><td rowspan="1" colspan="1">7</td></tr><tr><td rowspan="1" colspan="1">10</td><td rowspan="1" colspan="1">Thrace, Sapka Mts., Nea Sanda 2</td><td rowspan="1" colspan="1">
                <named-content xmlns:xlink="http://www.w3.org/1999/xlink" content-type="dwc:verbatimCoordinates" xlink:type="simple"><named-content content-type="geo-json" specific-use="{&#34;type&#34;:&#34;Point&#34;,&#34;coordinates&#34;:[25.828611,41.118333]}" id="NCID0E5DAE" xlink:type="simple">N41°07'06", E25°49'43"</named-content></named-content>
              </td><td rowspan="1" colspan="1">220</td><td rowspan="1" colspan="1">7</td></tr><tr><td rowspan="1" colspan="1">11</td><td rowspan="1" colspan="1">Thrace, Anatoliki Rodopi, E od Drimi</td><td rowspan="1" colspan="1">
                <named-content xmlns:xlink="http://www.w3.org/1999/xlink" content-type="dwc:verbatimCoordinates" xlink:type="simple"><named-content content-type="geo-json" specific-use="{&#34;type&#34;:&#34;Point&#34;,&#34;coordinates&#34;:[25.593056,41.223889]}" id="NCID0EXEAE" xlink:type="simple">N41°13'26", E25°35'35"</named-content></named-content>
              </td><td rowspan="1" colspan="1">240</td><td rowspan="1" colspan="1">7</td></tr><tr><td rowspan="1" colspan="1">12</td><td rowspan="1" colspan="1">Thrace, Anatoliki Rodopi, Drimi</td><td rowspan="1" colspan="1">
                <named-content xmlns:xlink="http://www.w3.org/1999/xlink" content-type="dwc:verbatimCoordinates" xlink:type="simple"><named-content content-type="geo-json" specific-use="{&#34;type&#34;:&#34;Point&#34;,&#34;coordinates&#34;:[25.576111,41.214444]}" id="NCID0EQFAE" xlink:type="simple">N41°12'52", E25°34'34"</named-content></named-content>
              </td><td rowspan="1" colspan="1">180</td><td rowspan="1" colspan="1">7</td></tr><tr><td rowspan="1" colspan="1">13</td><td rowspan="1" colspan="1">Thrace, Anatoliki Rodopi, E of Gratini 1</td><td rowspan="1" colspan="1">
                <named-content xmlns:xlink="http://www.w3.org/1999/xlink" content-type="dwc:verbatimCoordinates" xlink:type="simple"><named-content content-type="geo-json" specific-use="{&#34;type&#34;:&#34;Point&#34;,&#34;coordinates&#34;:[25.574722,41.169444]}" id="NCID0EJGAE" xlink:type="simple">N41°10'10", E25°34'29"</named-content></named-content>
              </td><td rowspan="1" colspan="1">100</td><td rowspan="1" colspan="1">7</td></tr><tr><td rowspan="1" colspan="1">14</td><td rowspan="1" colspan="1">Thrace, Anatoliki Rodopi, E of Gratini 2</td><td rowspan="1" colspan="1">
                <named-content xmlns:xlink="http://www.w3.org/1999/xlink" content-type="dwc:verbatimCoordinates" xlink:type="simple"><named-content content-type="geo-json" specific-use="{&#34;type&#34;:&#34;Point&#34;,&#34;coordinates&#34;:[25.574722,41.169444]}" id="NCID0ECHAE" xlink:type="simple">N41°10'10", E25°34'29"</named-content></named-content>
              </td><td rowspan="1" colspan="1">160</td><td rowspan="1" colspan="1">7</td></tr><tr><td rowspan="1" colspan="1">15</td><td rowspan="1" colspan="1">Thrace, Samothrace, hygropetric at the church of Kreminotissa</td><td rowspan="1" colspan="1">
                <named-content xmlns:xlink="http://www.w3.org/1999/xlink" content-type="dwc:verbatimCoordinates" xlink:type="simple"><named-content content-type="geo-json" specific-use="{&#34;type&#34;:&#34;Point&#34;,&#34;coordinates&#34;:[25.566667,40.416667]}" id="NCID0E2HAE" xlink:type="simple">N40°25', E25°34'</named-content></named-content>
              </td><td rowspan="1" colspan="1">400</td><td rowspan="1" colspan="1">7</td></tr><tr><td rowspan="1" colspan="1">16</td><td rowspan="1" colspan="1">Thrace, Miki</td><td rowspan="1" colspan="1">
                <named-content xmlns:xlink="http://www.w3.org/1999/xlink" content-type="dwc:verbatimCoordinates" xlink:type="simple"><named-content content-type="geo-json" specific-use="{&#34;type&#34;:&#34;Point&#34;,&#34;coordinates&#34;:[24.916667,41.233333]}" id="NCID0EUIAE" xlink:type="simple">N41°14', E24°55'</named-content></named-content>
              </td><td rowspan="1" colspan="1">340</td><td rowspan="1" colspan="1">7</td></tr><tr><td rowspan="1" colspan="1">17</td><td rowspan="1" colspan="1">Thrace, 8 km N of Sminthi</td><td rowspan="1" colspan="1">
                <named-content xmlns:xlink="http://www.w3.org/1999/xlink" content-type="dwc:verbatimCoordinates" xlink:type="simple"><named-content content-type="geo-json" specific-use="{&#34;type&#34;:&#34;Point&#34;,&#34;coordinates&#34;:[24.862222,41.246944]}" id="NCID0ENJAE" xlink:type="simple">N41°14'49", E24°51'44"</named-content></named-content>
              </td><td rowspan="1" colspan="1">300</td><td rowspan="1" colspan="1">7</td></tr><tr><td rowspan="1" colspan="1">18</td><td rowspan="1" colspan="1">Thrace, N of Xanthi</td><td rowspan="1" colspan="1">
                <named-content xmlns:xlink="http://www.w3.org/1999/xlink" content-type="dwc:verbatimCoordinates" xlink:type="simple"><named-content content-type="geo-json" specific-use="{&#34;type&#34;:&#34;Point&#34;,&#34;coordinates&#34;:[24.852222,41.194167]}" id="NCID0EGKAE" xlink:type="simple">N41°11'39", E24°51'08"</named-content></named-content>
              </td><td rowspan="1" colspan="1">200</td><td rowspan="1" colspan="1">7</td></tr><tr><td rowspan="1" colspan="1">19</td><td rowspan="1" colspan="1">Thrace, N of Dipotama 1</td><td rowspan="1" colspan="1">
                <named-content xmlns:xlink="http://www.w3.org/1999/xlink" content-type="dwc:verbatimCoordinates" xlink:type="simple"><named-content content-type="geo-json" specific-use="{&#34;type&#34;:&#34;Point&#34;,&#34;coordinates&#34;:[24.669444,41.407778]}" id="NCID0E6KAE" xlink:type="simple">N41°24'28", E24°40'10"</named-content></named-content>
              </td><td rowspan="1" colspan="1">1430</td><td rowspan="1" colspan="1">7</td></tr><tr><td rowspan="1" colspan="1">20</td><td rowspan="1" colspan="1">Thrace, N of Dipotama 2</td><td rowspan="1" colspan="1">
                <named-content xmlns:xlink="http://www.w3.org/1999/xlink" content-type="dwc:verbatimCoordinates" xlink:type="simple"><named-content content-type="geo-json" specific-use="{&#34;type&#34;:&#34;Point&#34;,&#34;coordinates&#34;:[24.647500,41.413889]}" id="NCID0EYLAE" xlink:type="simple">N41°24'50", E24°38'51"</named-content></named-content>
              </td><td rowspan="1" colspan="1">1310</td><td rowspan="1" colspan="1">7</td></tr><tr><td rowspan="1" colspan="1">21</td><td rowspan="1" colspan="1">Thrace, Dit. Rodopi, N of Dipotama 1</td><td rowspan="1" colspan="1">
                <named-content xmlns:xlink="http://www.w3.org/1999/xlink" content-type="dwc:verbatimCoordinates" xlink:type="simple"><named-content content-type="geo-json" specific-use="{&#34;type&#34;:&#34;Point&#34;,&#34;coordinates&#34;:[24.639444,41.418611]}" id="NCID0ERMAE" xlink:type="simple">N41°25'07", E24°38'22"</named-content></named-content>
              </td><td rowspan="1" colspan="1">1290</td><td rowspan="1" colspan="1">7</td></tr><tr><td rowspan="1" colspan="1">22</td><td rowspan="1" colspan="1">Thrace, N of Dipotama 3</td><td rowspan="1" colspan="1">
                <named-content xmlns:xlink="http://www.w3.org/1999/xlink" content-type="dwc:verbatimCoordinates" xlink:type="simple"><named-content content-type="geo-json" specific-use="{&#34;type&#34;:&#34;Point&#34;,&#34;coordinates&#34;:[24.635000,41.398056]}" id="NCID0EKNAE" xlink:type="simple">N41°23'53", E24°38'06"</named-content></named-content>
              </td><td rowspan="1" colspan="1">1030</td><td rowspan="1" colspan="1">7</td></tr><tr><td rowspan="1" colspan="1">23</td><td rowspan="1" colspan="1">Thrace, N of Dipotama 4</td><td rowspan="1" colspan="1">
                <named-content xmlns:xlink="http://www.w3.org/1999/xlink" content-type="dwc:verbatimCoordinates" xlink:type="simple"><named-content content-type="geo-json" specific-use="{&#34;type&#34;:&#34;Point&#34;,&#34;coordinates&#34;:[24.632222,41.413056]}" id="NCID0EDOAE" xlink:type="simple">N41°24'47", E24°37'56"</named-content></named-content>
              </td><td rowspan="1" colspan="1">1340</td><td rowspan="1" colspan="1">7</td></tr><tr><td rowspan="1" colspan="1">24</td><td rowspan="1" colspan="1">Thrace, N of Dipotama 5</td><td rowspan="1" colspan="1">
                <named-content xmlns:xlink="http://www.w3.org/1999/xlink" content-type="dwc:verbatimCoordinates" xlink:type="simple"><named-content content-type="geo-json" specific-use="{&#34;type&#34;:&#34;Point&#34;,&#34;coordinates&#34;:[24.621944,41.406667]}" id="NCID0E3OAE" xlink:type="simple">N41°24'24", E24°37'19"</named-content></named-content>
              </td><td rowspan="1" colspan="1">1400</td><td rowspan="1" colspan="1">7</td></tr><tr><td rowspan="1" colspan="1">25</td><td rowspan="1" colspan="1">Thrace, Dit. Rodopi, N of Dipotama 2</td><td rowspan="1" colspan="1">
                <named-content xmlns:xlink="http://www.w3.org/1999/xlink" content-type="dwc:verbatimCoordinates" xlink:type="simple"><named-content content-type="geo-json" specific-use="{&#34;type&#34;:&#34;Point&#34;,&#34;coordinates&#34;:[24.616667,41.383333]}" id="NCID0EVPAE" xlink:type="simple">N41°23', E24°37'</named-content></named-content>
              </td><td rowspan="1" colspan="1">1000</td><td rowspan="1" colspan="1">7</td></tr><tr><td rowspan="1" colspan="1">26</td><td rowspan="1" colspan="1">Thrace, Dit. Rodopi, N of Dipotama 3</td><td rowspan="1" colspan="1">
                <named-content xmlns:xlink="http://www.w3.org/1999/xlink" content-type="dwc:verbatimCoordinates" xlink:type="simple"><named-content content-type="geo-json" specific-use="{&#34;type&#34;:&#34;Point&#34;,&#34;coordinates&#34;:[24.612500,41.403889]}" id="NCID0EOQAE" xlink:type="simple">N41°24'14", E24°36'45"</named-content></named-content>
              </td><td rowspan="1" colspan="1">1415</td><td rowspan="1" colspan="1">7</td></tr><tr><td rowspan="1" colspan="1">27</td><td rowspan="1" colspan="1">Thrace, S of Dipotama</td><td rowspan="1" colspan="1">
                <named-content xmlns:xlink="http://www.w3.org/1999/xlink" content-type="dwc:verbatimCoordinates" xlink:type="simple"><named-content content-type="geo-json" specific-use="{&#34;type&#34;:&#34;Point&#34;,&#34;coordinates&#34;:[24.605556,41.356111]}" id="NCID0EHRAE" xlink:type="simple">N41°21'22", E24°36'20"</named-content></named-content>
              </td><td rowspan="1" colspan="1">440</td><td rowspan="1" colspan="1">7</td></tr><tr><td rowspan="1" colspan="1">28</td><td rowspan="1" colspan="1">Thrace, S of Silli</td><td rowspan="1" colspan="1">
                <named-content xmlns:xlink="http://www.w3.org/1999/xlink" content-type="dwc:verbatimCoordinates" xlink:type="simple"><named-content content-type="geo-json" specific-use="{&#34;type&#34;:&#34;Point&#34;,&#34;coordinates&#34;:[24.563889,41.344444]}" id="NCID0EASAE" xlink:type="simple">N41°20'40", E24°33'50"</named-content></named-content>
              </td><td rowspan="1" colspan="1">315</td><td rowspan="1" colspan="1">7</td></tr><tr><td rowspan="1" colspan="1">29</td><td rowspan="1" colspan="1">Thrace, Rodopi, Skaloti</td><td rowspan="1" colspan="1">
                <named-content xmlns:xlink="http://www.w3.org/1999/xlink" content-type="dwc:verbatimCoordinates" xlink:type="simple"><named-content content-type="geo-json" specific-use="{&#34;type&#34;:&#34;Point&#34;,&#34;coordinates&#34;:[24.283333,41.400000]}" id="NCID0EZSAE" xlink:type="simple">N41°24', E24°17'</named-content></named-content>
              </td><td rowspan="1" colspan="1">1090</td><td rowspan="1" colspan="1">7</td></tr><tr><td rowspan="1" colspan="1">30</td><td rowspan="1" colspan="1">Thrace, Rodopi 1</td><td rowspan="1" colspan="1">
                <named-content xmlns:xlink="http://www.w3.org/1999/xlink" content-type="dwc:verbatimCoordinates" xlink:type="simple"><named-content content-type="geo-json" specific-use="{&#34;type&#34;:&#34;Point&#34;,&#34;coordinates&#34;:[24.273611,41.550000]}" id="NCID0ESTAE" xlink:type="simple">N41°33'00", E24°16'25"</named-content></named-content>
              </td><td rowspan="1" colspan="1">1400</td><td rowspan="1" colspan="1">7</td></tr><tr><td rowspan="1" colspan="1">31</td><td rowspan="1" colspan="1">Thrace, N of Sidironero 1</td><td rowspan="1" colspan="1">
                <named-content xmlns:xlink="http://www.w3.org/1999/xlink" content-type="dwc:verbatimCoordinates" xlink:type="simple"><named-content content-type="geo-json" specific-use="{&#34;type&#34;:&#34;Point&#34;,&#34;coordinates&#34;:[24.246111,41.445000]}" id="NCID0ELUAE" xlink:type="simple">N41°26'42", E24°14'46"</named-content></named-content>
              </td><td rowspan="1" colspan="1">930</td><td rowspan="1" colspan="1">7</td></tr><tr><td rowspan="1" colspan="1">32</td><td rowspan="1" colspan="1">Thrace, Rodopi 2</td><td rowspan="1" colspan="1">
                <named-content xmlns:xlink="http://www.w3.org/1999/xlink" content-type="dwc:verbatimCoordinates" xlink:type="simple"><named-content content-type="geo-json" specific-use="{&#34;type&#34;:&#34;Point&#34;,&#34;coordinates&#34;:[24.244444,41.480000]}" id="NCID0EEVAE" xlink:type="simple">N41°28'48", E24°14'40"</named-content></named-content>
              </td><td rowspan="1" colspan="1">945</td><td rowspan="1" colspan="1">7</td></tr><tr><td rowspan="1" colspan="1">33</td><td rowspan="1" colspan="1">Thrace, N of Sidironero 2</td><td rowspan="1" colspan="1">
                <named-content xmlns:xlink="http://www.w3.org/1999/xlink" content-type="dwc:verbatimCoordinates" xlink:type="simple"><named-content content-type="geo-json" specific-use="{&#34;type&#34;:&#34;Point&#34;,&#34;coordinates&#34;:[24.217778,41.380556]}" id="NCID0E4VAE" xlink:type="simple">N41°22'50", E24°13'04"</named-content></named-content>
              </td><td rowspan="1" colspan="1">910</td><td rowspan="1" colspan="1">7</td></tr><tr><td rowspan="1" colspan="1">34</td><td rowspan="1" colspan="1">Thrace, W of Sidironero</td><td rowspan="1" colspan="1">
                <named-content xmlns:xlink="http://www.w3.org/1999/xlink" content-type="dwc:verbatimCoordinates" xlink:type="simple"><named-content content-type="geo-json" specific-use="{&#34;type&#34;:&#34;Point&#34;,&#34;coordinates&#34;:[24.200833,41.386944]}" id="NCID0EWWAE" xlink:type="simple">N41°23'13", E24°12'03"</named-content></named-content>
              </td><td rowspan="1" colspan="1">500</td><td rowspan="1" colspan="1">7</td></tr><tr><td rowspan="1" colspan="1">35</td><td rowspan="1" colspan="1">Thrace, Rodopi, E of Mikromilia</td><td rowspan="1" colspan="1">
                <named-content xmlns:xlink="http://www.w3.org/1999/xlink" content-type="dwc:verbatimCoordinates" xlink:type="simple"><named-content content-type="geo-json" specific-use="{&#34;type&#34;:&#34;Point&#34;,&#34;coordinates&#34;:[24.167778,41.422778]}" id="NCID0EPXAE" xlink:type="simple">N41°25'22", E24°10'04"</named-content></named-content>
              </td><td rowspan="1" colspan="1"/><td rowspan="1" colspan="1">670</td><td rowspan="1" colspan="1">7</td></tr><tr><td rowspan="1" colspan="1">36</td><td rowspan="1" colspan="1">Thrace</td><td rowspan="1" colspan="2">Unspecified</td><td rowspan="1" colspan="1">7</td></tr><tr><td rowspan="1" colspan="1">37</td><td rowspan="1" colspan="1">Macedonia, Dit. Rodopi, Elatia forest</td><td rowspan="1" colspan="1">
                <named-content xmlns:xlink="http://www.w3.org/1999/xlink" content-type="dwc:verbatimCoordinates" xlink:type="simple"><named-content content-type="geo-json" specific-use="{&#34;type&#34;:&#34;Point&#34;,&#34;coordinates&#34;:[24.316667,41.483333]}" id="NCID0EYYAE" xlink:type="simple">N41°29', E24°19'</named-content></named-content>
              </td><td rowspan="1" colspan="1">1450</td><td rowspan="1" colspan="1">7</td></tr><tr><td rowspan="1" colspan="1">38</td><td rowspan="1" colspan="1">Macedonia, E of Mikroklisoura</td><td rowspan="1" colspan="1">
                <named-content xmlns:xlink="http://www.w3.org/1999/xlink" content-type="dwc:verbatimCoordinates" xlink:type="simple"><named-content content-type="geo-json" specific-use="{&#34;type&#34;:&#34;Point&#34;,&#34;coordinates&#34;:[24.063333,41.387222]}" id="NCID0ERZAE" xlink:type="simple">N41°23'14", E24°03'48"</named-content></named-content>
              </td><td rowspan="1" colspan="1">370</td><td rowspan="1" colspan="1">7</td></tr><tr><td rowspan="1" colspan="1">39</td><td rowspan="1" colspan="1">Macedonia, N of Stavros</td><td rowspan="1" colspan="1">
                <named-content xmlns:xlink="http://www.w3.org/1999/xlink" content-type="dwc:verbatimCoordinates" xlink:type="simple"><named-content content-type="geo-json" specific-use="{&#34;type&#34;:&#34;Point&#34;,&#34;coordinates&#34;:[23.650000,40.666667]}" id="NCID0EK1AE" xlink:type="simple">N40°40', E23°39'</named-content></named-content>
              </td><td rowspan="1" colspan="1">100</td><td rowspan="1" colspan="1">7</td></tr><tr><td rowspan="1" colspan="1">40</td><td rowspan="1" colspan="1">Macedonia, R. Mavroneri, 10 km W of Katerini</td><td rowspan="1" colspan="1">
                <named-content xmlns:xlink="http://www.w3.org/1999/xlink" content-type="dwc:verbatimCoordinates" xlink:type="simple"><named-content content-type="geo-json" specific-use="{&#34;type&#34;:&#34;Point&#34;,&#34;coordinates&#34;:[22.400000,40.183333]}" id="NCID0ED2AE" xlink:type="simple">N40°11', E22°24'</named-content></named-content>
              </td><td rowspan="1" colspan="1">160</td><td rowspan="1" colspan="1">6</td></tr><tr><td rowspan="1" colspan="1">41</td><td rowspan="1" colspan="1">Macedonia, Olympus Mts. above Agios Dyonysos, Prionia</td><td rowspan="1" colspan="1">
                <named-content xmlns:xlink="http://www.w3.org/1999/xlink" content-type="dwc:verbatimCoordinates" xlink:type="simple"><named-content content-type="geo-json" specific-use="{&#34;type&#34;:&#34;Point&#34;,&#34;coordinates&#34;:[22.366667,40.066667]}" id="NCID0E32AE" xlink:type="simple">N40°04', E22°22'</named-content></named-content>
              </td><td rowspan="1" colspan="1">1050–1700</td><td rowspan="1" colspan="1">6</td></tr><tr><td rowspan="1" colspan="1">42</td><td rowspan="1" colspan="1">Macedonia, Pieria Mts., 2 streams on Ritini</td><td rowspan="1" colspan="1">
                <named-content xmlns:xlink="http://www.w3.org/1999/xlink" content-type="dwc:verbatimCoordinates" xlink:type="simple"><named-content content-type="geo-json" specific-use="{&#34;type&#34;:&#34;Point&#34;,&#34;coordinates&#34;:[22.266667,40.283333]}" id="NCID0EV3AE" xlink:type="simple">N40°17', E22°16'</named-content></named-content>
              </td><td rowspan="1" colspan="1">800</td><td rowspan="1" colspan="1">6</td></tr><tr><td rowspan="1" colspan="1">43</td><td rowspan="1" colspan="1">Macedonia, N of Agios Dimitrios</td><td rowspan="1" colspan="1">
                <named-content xmlns:xlink="http://www.w3.org/1999/xlink" content-type="dwc:verbatimCoordinates" xlink:type="simple"><named-content content-type="geo-json" specific-use="{&#34;type&#34;:&#34;Point&#34;,&#34;coordinates&#34;:[22.266667,40.166667]}" id="NCID0EO4AE" xlink:type="simple">N40°10', E22°16'</named-content></named-content>
              </td><td rowspan="1" colspan="1">660</td><td rowspan="1" colspan="1">6</td></tr><tr><td rowspan="1" colspan="1">44</td><td rowspan="1" colspan="1">Macedonia, Pieria Mts., S of Elatohori</td><td rowspan="1" colspan="1">
                <named-content xmlns:xlink="http://www.w3.org/1999/xlink" content-type="dwc:verbatimCoordinates" xlink:type="simple"><named-content content-type="geo-json" specific-use="{&#34;type&#34;:&#34;Point&#34;,&#34;coordinates&#34;:[22.250000,40.250000]}" id="NCID0EH5AE" xlink:type="simple">N40°15', E22°15'</named-content></named-content>
              </td><td rowspan="1" colspan="1">1010</td><td rowspan="1" colspan="1">6</td></tr><tr><td rowspan="1" colspan="1">45</td><td rowspan="1" colspan="1">Macedonia, S of Agios Dimitrios</td><td rowspan="1" colspan="1">
                <named-content xmlns:xlink="http://www.w3.org/1999/xlink" content-type="dwc:verbatimCoordinates" xlink:type="simple"><named-content content-type="geo-json" specific-use="{&#34;type&#34;:&#34;Point&#34;,&#34;coordinates&#34;:[22.218611,40.143611]}" id="NCID0EA6AE" xlink:type="simple">N40°08'37", E22°13'07"</named-content></named-content>
              </td><td rowspan="1" colspan="1">860</td><td rowspan="1" colspan="1">6</td></tr><tr><td rowspan="1" colspan="1">46</td><td rowspan="1" colspan="1">Macedonia, Pieria Mts., E of Fteri</td><td rowspan="1" colspan="1">
                <named-content xmlns:xlink="http://www.w3.org/1999/xlink" content-type="dwc:verbatimCoordinates" xlink:type="simple"><named-content content-type="geo-json" specific-use="{&#34;type&#34;:&#34;Point&#34;,&#34;coordinates&#34;:[22.211667,40.197778]}" id="NCID0EZ6AE" xlink:type="simple">N40°11'52", E22°12'42"</named-content></named-content>
              </td><td rowspan="1" colspan="1">840</td><td rowspan="1" colspan="1">6</td></tr><tr><td rowspan="1" colspan="1">47</td><td rowspan="1" colspan="1">Macedonia, Pieria Mts., Fteri</td><td rowspan="1" colspan="1">
                <named-content xmlns:xlink="http://www.w3.org/1999/xlink" content-type="dwc:verbatimCoordinates" xlink:type="simple"><named-content content-type="geo-json" specific-use="{&#34;type&#34;:&#34;Point&#34;,&#34;coordinates&#34;:[22.150000,40.183333]}" id="NCID0ETAAG" xlink:type="simple">N40°11', E22°09'</named-content></named-content>
              </td><td rowspan="1" colspan="1">1080</td><td rowspan="1" colspan="1">6</td></tr><tr><td rowspan="1" colspan="1">48</td><td rowspan="1" colspan="1">Macedonia, Pieria Mts., W of Fteri</td><td rowspan="1" colspan="1">
                <named-content xmlns:xlink="http://www.w3.org/1999/xlink" content-type="dwc:verbatimCoordinates" xlink:type="simple"><named-content content-type="geo-json" specific-use="{&#34;type&#34;:&#34;Point&#34;,&#34;coordinates&#34;:[22.138889,40.196944]}" id="NCID0EMBAG" xlink:type="simple">N40°11'49", E22°08'20"</named-content></named-content>
              </td><td rowspan="1" colspan="1">1440</td><td rowspan="1" colspan="1">6</td></tr><tr><td rowspan="1" colspan="1">49</td><td rowspan="1" colspan="1">Macedonia, W of Daskio</td><td rowspan="1" colspan="1">
                <named-content xmlns:xlink="http://www.w3.org/1999/xlink" content-type="dwc:verbatimCoordinates" xlink:type="simple"><named-content content-type="geo-json" specific-use="{&#34;type&#34;:&#34;Point&#34;,&#34;coordinates&#34;:[22.137222,40.325556]}" id="NCID0EFCAG" xlink:type="simple">N40°19'32", E22°08'14"</named-content></named-content>
              </td><td rowspan="1" colspan="1">460</td><td rowspan="1" colspan="1">6</td></tr><tr><td rowspan="1" colspan="1">50</td><td rowspan="1" colspan="1">Macedonia, Pieria Mts., E of Velventos</td><td rowspan="1" colspan="1">
                <named-content xmlns:xlink="http://www.w3.org/1999/xlink" content-type="dwc:verbatimCoordinates" xlink:type="simple"><named-content content-type="geo-json" specific-use="{&#34;type&#34;:&#34;Point&#34;,&#34;coordinates&#34;:[22.130833,40.234722]}" id="NCID0E5CAG" xlink:type="simple">N40°14'05", E22°07'51"</named-content></named-content>
              </td><td rowspan="1" colspan="1">1330</td><td rowspan="1" colspan="1">6</td></tr><tr><td rowspan="1" colspan="1">51</td><td rowspan="1" colspan="1">Macedonia, Pieria Mts., 1</td><td rowspan="1" colspan="1">
                <named-content xmlns:xlink="http://www.w3.org/1999/xlink" content-type="dwc:verbatimCoordinates" xlink:type="simple"><named-content content-type="geo-json" specific-use="{&#34;type&#34;:&#34;Point&#34;,&#34;coordinates&#34;:[22.115000,40.176389]}" id="NCID0EXDAG" xlink:type="simple">N40°10'35", E22°06'54"</named-content></named-content>
              </td><td rowspan="1" colspan="1">1500</td><td rowspan="1" colspan="1">6</td></tr><tr><td rowspan="1" colspan="1">52</td><td rowspan="1" colspan="1">Macedonia, Pieria Mts., 2</td><td rowspan="1" colspan="1">
                <named-content xmlns:xlink="http://www.w3.org/1999/xlink" content-type="dwc:verbatimCoordinates" xlink:type="simple"><named-content content-type="geo-json" specific-use="{&#34;type&#34;:&#34;Point&#34;,&#34;coordinates&#34;:[22.110278,40.228333]}" id="NCID0EQEAG" xlink:type="simple">N40°13'42", E22°06'37"</named-content></named-content>
              </td><td rowspan="1" colspan="1">1270</td><td rowspan="1" colspan="1">6</td></tr><tr><td rowspan="1" colspan="1">53</td><td rowspan="1" colspan="1">Macedonia, Pieria Mts., 3</td><td rowspan="1" colspan="1">
                <named-content xmlns:xlink="http://www.w3.org/1999/xlink" content-type="dwc:verbatimCoordinates" xlink:type="simple"><named-content content-type="geo-json" specific-use="{&#34;type&#34;:&#34;Point&#34;,&#34;coordinates&#34;:[22.091944,40.193056]}" id="NCID0EJFAG" xlink:type="simple">N40°11'35", E22°05'31"</named-content></named-content>
              </td><td rowspan="1" colspan="1">1480</td><td rowspan="1" colspan="1">6</td></tr><tr><td rowspan="1" colspan="1">54</td><td rowspan="1" colspan="1">Macedonia, E of Velventos</td><td rowspan="1" colspan="1">
                <named-content xmlns:xlink="http://www.w3.org/1999/xlink" content-type="dwc:verbatimCoordinates" xlink:type="simple"><named-content content-type="geo-json" specific-use="{&#34;type&#34;:&#34;Point&#34;,&#34;coordinates&#34;:[22.086389,40.281667]}" id="NCID0ECGAG" xlink:type="simple">N40°16'54", E22°05'11"</named-content></named-content>
              </td><td rowspan="1" colspan="1">420</td><td rowspan="1" colspan="1">6</td></tr><tr><td rowspan="1" colspan="1">55</td><td rowspan="1" colspan="1">Macedonia, Phalacro Mts., N of Livadero</td><td rowspan="1" colspan="1">
                <named-content xmlns:xlink="http://www.w3.org/1999/xlink" content-type="dwc:verbatimCoordinates" xlink:type="simple"><named-content content-type="geo-json" specific-use="{&#34;type&#34;:&#34;Point&#34;,&#34;coordinates&#34;:[21.883333,40.050000]}" id="NCID0E2GAG" xlink:type="simple">N40°03', E21°53'</named-content></named-content>
              </td><td rowspan="1" colspan="1">690</td><td rowspan="1" colspan="1">6</td></tr><tr><td rowspan="1" colspan="1">56</td><td rowspan="1" colspan="1">Macedonia, Grevena, Milea</td><td rowspan="1" colspan="1">
                <named-content xmlns:xlink="http://www.w3.org/1999/xlink" content-type="dwc:verbatimCoordinates" xlink:type="simple"><named-content content-type="geo-json" specific-use="{&#34;type&#34;:&#34;Point&#34;,&#34;coordinates&#34;:[21.516667,40.133333]}" id="NCID0EUHAG" xlink:type="simple">N40°08', E21°31'</named-content></named-content>
              </td><td rowspan="1" colspan="1">480</td><td rowspan="1" colspan="1">6</td></tr><tr><td rowspan="1" colspan="1">57</td><td rowspan="1" colspan="1">Macedonia, Grevena, 6 km S of Milea</td><td rowspan="1" colspan="1">
                <named-content xmlns:xlink="http://www.w3.org/1999/xlink" content-type="dwc:verbatimCoordinates" xlink:type="simple"><named-content content-type="geo-json" specific-use="{&#34;type&#34;:&#34;Point&#34;,&#34;coordinates&#34;:[21.500000,40.116667]}" id="NCID0ENIAG" xlink:type="simple">N40°07', E21°30'</named-content></named-content>
              </td><td rowspan="1" colspan="1">470</td><td rowspan="1" colspan="1">6</td></tr><tr><td rowspan="1" colspan="1">58</td><td rowspan="1" colspan="1">Macedonia, Grevena, stream S of R. Aliakmon by Kamilas Pigi</td><td rowspan="1" colspan="1">
                <named-content xmlns:xlink="http://www.w3.org/1999/xlink" content-type="dwc:verbatimCoordinates" xlink:type="simple"><named-content content-type="geo-json" specific-use="{&#34;type&#34;:&#34;Point&#34;,&#34;coordinates&#34;:[21.450000,40.033333]}" id="NCID0EGJAG" xlink:type="simple">N40°02', E21°27'</named-content></named-content>
              </td><td rowspan="1" colspan="1">600</td><td rowspan="1" colspan="1">6</td></tr><tr><td rowspan="1" colspan="1">59</td><td rowspan="1" colspan="1">Macedonia, Kozani, Polilako (Paraveti), Neapolis</td><td rowspan="1" colspan="1">
                <named-content xmlns:xlink="http://www.w3.org/1999/xlink" content-type="dwc:verbatimCoordinates" xlink:type="simple"><named-content content-type="geo-json" specific-use="{&#34;type&#34;:&#34;Point&#34;,&#34;coordinates&#34;:[21.416667,40.300000]}" id="NCID0E6JAG" xlink:type="simple">N40°18', E21°25'</named-content></named-content>
              </td><td rowspan="1" colspan="1">550</td><td rowspan="1" colspan="1">6</td></tr><tr><td rowspan="1" colspan="1">60</td><td rowspan="1" colspan="1">Macedonia, Grevena, R. Venetikos, Kipourio</td><td rowspan="1" colspan="1">
                <named-content xmlns:xlink="http://www.w3.org/1999/xlink" content-type="dwc:verbatimCoordinates" xlink:type="simple"><named-content content-type="geo-json" specific-use="{&#34;type&#34;:&#34;Point&#34;,&#34;coordinates&#34;:[21.366667,39.983333]}" id="NCID0EYKAG" xlink:type="simple">N39°59', E21°22'</named-content></named-content>
              </td><td rowspan="1" colspan="1">500</td><td rowspan="1" colspan="1">6</td></tr><tr><td rowspan="1" colspan="1">61</td><td rowspan="1" colspan="1">Macedonia, Vernon, influx of Aliakmon between Gavros and Aposkepos</td><td rowspan="1" colspan="1">
                <named-content xmlns:xlink="http://www.w3.org/1999/xlink" content-type="dwc:verbatimCoordinates" xlink:type="simple"><named-content content-type="geo-json" specific-use="{&#34;type&#34;:&#34;Point&#34;,&#34;coordinates&#34;:[21.183333,40.650000]}" id="NCID0ERLAG" xlink:type="simple">N40°39', E21°11'</named-content></named-content>
              </td><td rowspan="1" colspan="1">450</td><td rowspan="1" colspan="1">6</td></tr><tr><td rowspan="1" colspan="1">62</td><td rowspan="1" colspan="1">Macedonia, Kastoria, Nestorio</td><td rowspan="1" colspan="1">
                <named-content xmlns:xlink="http://www.w3.org/1999/xlink" content-type="dwc:verbatimCoordinates" xlink:type="simple"><named-content content-type="geo-json" specific-use="{&#34;type&#34;:&#34;Point&#34;,&#34;coordinates&#34;:[21.066667,40.400000]}" id="NCID0EKMAG" xlink:type="simple">N40°24', E21°04'</named-content></named-content>
              </td><td rowspan="1" colspan="1">800</td><td rowspan="1" colspan="1">6</td></tr><tr><td rowspan="1" colspan="1">63</td><td rowspan="1" colspan="1">Macedonia, Smokilas Mts., main stream near the bridge, 2 km E of Agia Paraskevi</td><td rowspan="1" colspan="1">
                <named-content xmlns:xlink="http://www.w3.org/1999/xlink" content-type="dwc:verbatimCoordinates" xlink:type="simple"><named-content content-type="geo-json" specific-use="{&#34;type&#34;:&#34;Point&#34;,&#34;coordinates&#34;:[21.000000,40.133333]}" id="NCID0EDNAG" xlink:type="simple">N40°08', E21°00'</named-content></named-content>
              </td><td rowspan="1" colspan="1">1100</td><td rowspan="1" colspan="1">6</td></tr><tr><td rowspan="1" colspan="1">64</td><td rowspan="1" colspan="1">Macedonia, Kastoria, Grammos Mts., 7 km S Chrisi</td><td rowspan="1" colspan="1">
                <named-content xmlns:xlink="http://www.w3.org/1999/xlink" content-type="dwc:verbatimCoordinates" xlink:type="simple"><named-content content-type="geo-json" specific-use="{&#34;type&#34;:&#34;Point&#34;,&#34;coordinates&#34;:[20.866667,40.233333]}" id="NCID0E3NAG" xlink:type="simple">N40°14', E20°52'</named-content></named-content>
              </td><td rowspan="1" colspan="1">650</td><td rowspan="1" colspan="1">6</td></tr><tr><td rowspan="1" colspan="1">65</td><td rowspan="1" colspan="1">Macedonia, Kastoria, Grammos Mts., 6 km N Pefkofito</td><td rowspan="1" colspan="1">
                <named-content xmlns:xlink="http://www.w3.org/1999/xlink" content-type="dwc:verbatimCoordinates" xlink:type="simple"><named-content content-type="geo-json" specific-use="{&#34;type&#34;:&#34;Point&#34;,&#34;coordinates&#34;:[20.833333,40.316667]}" id="NCID0EVOAG" xlink:type="simple">N40°19', E20°50'</named-content></named-content>
              </td><td rowspan="1" colspan="1">1500</td><td rowspan="1" colspan="1">6</td></tr><tr><td rowspan="1" colspan="1">66</td><td rowspan="1" colspan="1">Macedonia, Chalkidiki, Chlomon Oros., Paleokastron, Vatonia P. 1</td><td rowspan="1" colspan="2">Unspecified</td><td rowspan="1" colspan="1">550</td><td rowspan="1" colspan="1">/</td></tr><tr><td rowspan="1" colspan="1">67</td><td rowspan="1" colspan="1">Macedonia, Chalkidiki, Chlomon Oros., Paleokastron, Vatonia P. 2</td><td rowspan="1" colspan="2">Unspecified</td><td rowspan="1" colspan="1">1500</td><td rowspan="1" colspan="1">/</td></tr><tr><td rowspan="1" colspan="1">68</td><td rowspan="1" colspan="1">Macedonia, Chalkidiki, Chlomon Oros., valley on the southern slope</td><td rowspan="1" colspan="2">Unspecified</td><td rowspan="1" colspan="1">650</td><td rowspan="1" colspan="1">/</td></tr><tr><td rowspan="1" colspan="1">69</td><td rowspan="1" colspan="1">Macedonia, Xanthi, NE Pass Str. Xanthi-Stavroupolis</td><td rowspan="1" colspan="2">Unspecified</td><td rowspan="1" colspan="1">800</td><td rowspan="1" colspan="1">7</td></tr><tr><td rowspan="1" colspan="1">70</td><td rowspan="1" colspan="1">Thessaly, Portaria</td><td rowspan="1" colspan="1">
                <named-content xmlns:xlink="http://www.w3.org/1999/xlink" content-type="dwc:verbatimCoordinates" xlink:type="simple"><named-content content-type="geo-json" specific-use="{&#34;type&#34;:&#34;Point&#34;,&#34;coordinates&#34;:[23.016667,39.383333]}" id="NCID0EORAG" xlink:type="simple">N39°23', E23°01'</named-content></named-content>
              </td><td rowspan="1" colspan="1">700</td><td rowspan="1" colspan="1">6</td></tr><tr><td rowspan="1" colspan="1">71</td><td rowspan="1" colspan="1">Thessaly, Ossa Mts., stream Apataniana</td><td rowspan="1" colspan="1">
                <named-content xmlns:xlink="http://www.w3.org/1999/xlink" content-type="dwc:verbatimCoordinates" xlink:type="simple"><named-content content-type="geo-json" specific-use="{&#34;type&#34;:&#34;Point&#34;,&#34;coordinates&#34;:[22.700000,39.833333]}" id="NCID0EHSAG" xlink:type="simple">N39°50', E22°42'</named-content></named-content>
              </td><td rowspan="1" colspan="1">1200</td><td rowspan="1" colspan="1">6</td></tr><tr><td rowspan="1" colspan="1">72</td><td rowspan="1" colspan="1">Thessaly, Karya</td><td rowspan="1" colspan="1">
                <named-content xmlns:xlink="http://www.w3.org/1999/xlink" content-type="dwc:verbatimCoordinates" xlink:type="simple"><named-content content-type="geo-json" specific-use="{&#34;type&#34;:&#34;Point&#34;,&#34;coordinates&#34;:[22.433333,40.000000]}" id="NCID0EATAG" xlink:type="simple">N40°00', E22°26'</named-content></named-content>
              </td><td rowspan="1" colspan="1">750–800</td><td rowspan="1" colspan="1">6</td></tr><tr><td rowspan="1" colspan="1">73</td><td rowspan="1" colspan="1">Thessaly, S of Kallithea</td><td rowspan="1" colspan="1">
                <named-content xmlns:xlink="http://www.w3.org/1999/xlink" content-type="dwc:verbatimCoordinates" xlink:type="simple"><named-content content-type="geo-json" specific-use="{&#34;type&#34;:&#34;Point&#34;,&#34;coordinates&#34;:[22.213611,39.976389]}" id="NCID0EZTAG" xlink:type="simple">N39°58'35", E22°12'49"</named-content></named-content>
              </td><td rowspan="1" colspan="1">510</td><td rowspan="1" colspan="1">6</td></tr><tr><td rowspan="1" colspan="1">74</td><td rowspan="1" colspan="1">Thessaly, Pieria Mts., S of Livadi</td><td rowspan="1" colspan="1">
                <named-content xmlns:xlink="http://www.w3.org/1999/xlink" content-type="dwc:verbatimCoordinates" xlink:type="simple"><named-content content-type="geo-json" specific-use="{&#34;type&#34;:&#34;Point&#34;,&#34;coordinates&#34;:[22.169722,40.105556]}" id="NCID0ESUAG" xlink:type="simple">N40°06'20", E22°10'11"</named-content></named-content>
              </td><td rowspan="1" colspan="1">800</td><td rowspan="1" colspan="1">6</td></tr><tr><td rowspan="1" colspan="1">75</td><td rowspan="1" colspan="1">Thessaly, 5 km W of Palea Giannitsou</td><td rowspan="1" colspan="1">
                <named-content xmlns:xlink="http://www.w3.org/1999/xlink" content-type="dwc:verbatimCoordinates" xlink:type="simple"><named-content content-type="geo-json" specific-use="{&#34;type&#34;:&#34;Point&#34;,&#34;coordinates&#34;:[22.016667,39.050000]}" id="NCID0ELVAG" xlink:type="simple">N39°03', E22°01'</named-content></named-content>
              </td><td rowspan="1" colspan="1">500</td><td rowspan="1" colspan="1">6</td></tr><tr><td rowspan="1" colspan="1">76</td><td rowspan="1" colspan="1">Thessaly, Deskati</td><td rowspan="1" colspan="1">
                <named-content xmlns:xlink="http://www.w3.org/1999/xlink" content-type="dwc:verbatimCoordinates" xlink:type="simple"><named-content content-type="geo-json" specific-use="{&#34;type&#34;:&#34;Point&#34;,&#34;coordinates&#34;:[21.908333,39.948056]}" id="NCID0EEWAG" xlink:type="simple">N39°56'53", E21°54'30"</named-content></named-content>
              </td><td rowspan="1" colspan="1">690</td><td rowspan="1" colspan="1">6</td></tr><tr><td rowspan="1" colspan="1">77</td><td rowspan="1" colspan="1">Thessaly, Trikala, Longiai</td><td rowspan="1" colspan="1">
                <named-content xmlns:xlink="http://www.w3.org/1999/xlink" content-type="dwc:verbatimCoordinates" xlink:type="simple"><named-content content-type="geo-json" specific-use="{&#34;type&#34;:&#34;Point&#34;,&#34;coordinates&#34;:[21.750000,39.566667]}" id="NCID0E4WAG" xlink:type="simple">N39°34', E21°45'</named-content></named-content>
              </td><td rowspan="1" colspan="1">100</td><td rowspan="1" colspan="1">6</td></tr><tr><td rowspan="1" colspan="1">78</td><td rowspan="1" colspan="1">Thessaly, S of Asprokklisia</td><td rowspan="1" colspan="1">
                <named-content xmlns:xlink="http://www.w3.org/1999/xlink" content-type="dwc:verbatimCoordinates" xlink:type="simple"><named-content content-type="geo-json" specific-use="{&#34;type&#34;:&#34;Point&#34;,&#34;coordinates&#34;:[21.713333,39.832222]}" id="NCID0EWXAG" xlink:type="simple">N39°49'56", E21°42'48"</named-content></named-content>
              </td><td rowspan="1" colspan="1">500</td><td rowspan="1" colspan="1">6</td></tr><tr><td rowspan="1" colspan="1">79</td><td rowspan="1" colspan="1">Thessaly, Trikala, Moshofito, Avra</td><td rowspan="1" colspan="1">
                <named-content xmlns:xlink="http://www.w3.org/1999/xlink" content-type="dwc:verbatimCoordinates" xlink:type="simple"><named-content content-type="geo-json" specific-use="{&#34;type&#34;:&#34;Point&#34;,&#34;coordinates&#34;:[21.700000,39.700000]}" id="NCID0EPYAG" xlink:type="simple">N39°42', E21°42'</named-content></named-content>
              </td><td rowspan="1" colspan="1">200</td><td rowspan="1" colspan="1">6</td></tr><tr><td rowspan="1" colspan="1">80</td><td rowspan="1" colspan="1">Thessaly, Kalambaka, Agios Nikolaos</td><td rowspan="1" colspan="1">
                <named-content xmlns:xlink="http://www.w3.org/1999/xlink" content-type="dwc:verbatimCoordinates" xlink:type="simple"><named-content content-type="geo-json" specific-use="{&#34;type&#34;:&#34;Point&#34;,&#34;coordinates&#34;:[21.583333,39.716667]}" id="NCID0EIZAG" xlink:type="simple">N39°43', E21°35'</named-content></named-content>
              </td><td rowspan="1" colspan="1">200</td><td rowspan="1" colspan="1">6</td></tr><tr><td rowspan="1" colspan="1">81</td><td rowspan="1" colspan="1">Thessaly, Trikala, Stournareika</td><td rowspan="1" colspan="1">
                <named-content xmlns:xlink="http://www.w3.org/1999/xlink" content-type="dwc:verbatimCoordinates" xlink:type="simple"><named-content content-type="geo-json" specific-use="{&#34;type&#34;:&#34;Point&#34;,&#34;coordinates&#34;:[21.516667,39.433333]}" id="NCID0EB1AG" xlink:type="simple">N39°26', E21°31'</named-content></named-content>
              </td><td rowspan="1" colspan="1">400</td><td rowspan="1" colspan="1">6</td></tr><tr><td rowspan="1" colspan="1">82</td><td rowspan="1" colspan="1">Thessaly, Trikala, Kato Palagokaria</td><td rowspan="1" colspan="1">
                <named-content xmlns:xlink="http://www.w3.org/1999/xlink" content-type="dwc:verbatimCoordinates" xlink:type="simple"><named-content content-type="geo-json" specific-use="{&#34;type&#34;:&#34;Point&#34;,&#34;coordinates&#34;:[21.500000,39.416667]}" id="NCID0E11AG" xlink:type="simple">N39°25', E21°30'</named-content></named-content>
              </td><td rowspan="1" colspan="1">600</td><td rowspan="1" colspan="1">6</td></tr><tr><td rowspan="1" colspan="1">83</td><td rowspan="1" colspan="1">Thessaly, Kalambaka, 5 km E of Paleochori</td><td rowspan="1" colspan="1">
                <named-content xmlns:xlink="http://www.w3.org/1999/xlink" content-type="dwc:verbatimCoordinates" xlink:type="simple"><named-content content-type="geo-json" specific-use="{&#34;type&#34;:&#34;Point&#34;,&#34;coordinates&#34;:[21.466667,39.616667]}" id="NCID0ET2AG" xlink:type="simple">N39°37', E21°28'</named-content></named-content>
              </td><td rowspan="1" colspan="1">600</td><td rowspan="1" colspan="1">6</td></tr><tr><td rowspan="1" colspan="1">84</td><td rowspan="1" colspan="1">Thessaly, Kalambaka, Paleochori</td><td rowspan="1" colspan="1">
                <named-content xmlns:xlink="http://www.w3.org/1999/xlink" content-type="dwc:verbatimCoordinates" xlink:type="simple"><named-content content-type="geo-json" specific-use="{&#34;type&#34;:&#34;Point&#34;,&#34;coordinates&#34;:[21.416667,39.600000]}" id="NCID0EM3AG" xlink:type="simple">N39°36', E21°25'</named-content></named-content>
              </td><td rowspan="1" colspan="1">1000</td><td rowspan="1" colspan="1">6</td></tr><tr><td rowspan="1" colspan="1">85</td><td rowspan="1" colspan="1">Thessaly, Kalambaka, Trigona</td><td rowspan="1" colspan="1">
                <named-content xmlns:xlink="http://www.w3.org/1999/xlink" content-type="dwc:verbatimCoordinates" xlink:type="simple"><named-content content-type="geo-json" specific-use="{&#34;type&#34;:&#34;Point&#34;,&#34;coordinates&#34;:[21.400000,39.766667]}" id="NCID0EF4AG" xlink:type="simple">N39°46', E21°24'</named-content></named-content>
              </td><td rowspan="1" colspan="1">400</td><td rowspan="1" colspan="1">6</td></tr><tr><td rowspan="1" colspan="1">86</td><td rowspan="1" colspan="1">Thessaly, Kalambaka, Koridallos</td><td rowspan="1" colspan="1">
                <named-content xmlns:xlink="http://www.w3.org/1999/xlink" content-type="dwc:verbatimCoordinates" xlink:type="simple"><named-content content-type="geo-json" specific-use="{&#34;type&#34;:&#34;Point&#34;,&#34;coordinates&#34;:[21.366667,39.766667]}" id="NCID0E54AG" xlink:type="simple">N39°46', E21°22'</named-content></named-content>
              </td><td rowspan="1" colspan="1">450</td><td rowspan="1" colspan="1">6</td></tr><tr><td rowspan="1" colspan="1">87</td><td rowspan="1" colspan="1">Thessaly, Trikala, Arta, Pahtouri</td><td rowspan="1" colspan="1">
                <named-content xmlns:xlink="http://www.w3.org/1999/xlink" content-type="dwc:verbatimCoordinates" xlink:type="simple"><named-content content-type="geo-json" specific-use="{&#34;type&#34;:&#34;Point&#34;,&#34;coordinates&#34;:[21.266667,39.450000]}" id="NCID0EX5AG" xlink:type="simple">N39°27', E21°16'</named-content></named-content>
              </td><td rowspan="1" colspan="1">600</td><td rowspan="1" colspan="1">6</td></tr><tr><td rowspan="1" colspan="1">88</td><td rowspan="1" colspan="1">Thessaly, Trikala, Arta, R. Ahelos, Kapsala</td><td rowspan="1" colspan="1">
                <named-content xmlns:xlink="http://www.w3.org/1999/xlink" content-type="dwc:verbatimCoordinates" xlink:type="simple"><named-content content-type="geo-json" specific-use="{&#34;type&#34;:&#34;Point&#34;,&#34;coordinates&#34;:[21.266667,39.366667]}" id="NCID0EQ6AG" xlink:type="simple">N39°22', E21°16'</named-content></named-content>
              </td><td rowspan="1" colspan="1">500</td><td rowspan="1" colspan="1">6</td></tr><tr><td rowspan="1" colspan="1">89</td><td rowspan="1" colspan="1">Thessaly, Trikala, Arta, Korifi</td><td rowspan="1" colspan="1">
                <named-content xmlns:xlink="http://www.w3.org/1999/xlink" content-type="dwc:verbatimCoordinates" xlink:type="simple"><named-content content-type="geo-json" specific-use="{&#34;type&#34;:&#34;Point&#34;,&#34;coordinates&#34;:[21.250000,39.416667]}" id="NCID0EJABG" xlink:type="simple">N39°25', E21°15'</named-content></named-content>
              </td><td rowspan="1" colspan="1">600</td><td rowspan="1" colspan="1">6</td></tr><tr><td rowspan="1" colspan="1">90</td><td rowspan="1" colspan="1">Thessaly, Trikala, 9 km S of Chrisomilea</td><td rowspan="1" colspan="2">Unspecified</td><td rowspan="1" colspan="1">6</td></tr><tr><td rowspan="1" colspan="1">91</td><td rowspan="1" colspan="1">Thessaly, Kalambaka, 4 km S of Ambelia</td><td rowspan="1" colspan="2">Unspecified</td><td rowspan="1" colspan="1">6</td></tr><tr><td rowspan="1" colspan="1">92</td><td rowspan="1" colspan="1">Epirus, Metsovo, 14 km S of Milea</td><td rowspan="1" colspan="1">
                <named-content xmlns:xlink="http://www.w3.org/1999/xlink" content-type="dwc:verbatimCoordinates" xlink:type="simple"><named-content content-type="geo-json" specific-use="{&#34;type&#34;:&#34;Point&#34;,&#34;coordinates&#34;:[21.283333,39.733333]}" id="NCID0E3BBG" xlink:type="simple">N39°44', E21°17'</named-content></named-content>
              </td><td rowspan="1" colspan="1">900</td><td rowspan="1" colspan="1">6</td></tr><tr><td rowspan="1" colspan="1">93</td><td rowspan="1" colspan="1">Epirus, Metsovo, Lakmos Mts., Anilio (5 km S bellow river)</td><td rowspan="1" colspan="1">
                <named-content xmlns:xlink="http://www.w3.org/1999/xlink" content-type="dwc:verbatimCoordinates" xlink:type="simple"><named-content content-type="geo-json" specific-use="{&#34;type&#34;:&#34;Point&#34;,&#34;coordinates&#34;:[21.266667,39.716667]}" id="NCID0EVCBG" xlink:type="simple">N39°43', E21°16'</named-content></named-content>
              </td><td rowspan="1" colspan="1">1300</td><td rowspan="1" colspan="1">6</td></tr><tr><td rowspan="1" colspan="1">94</td><td rowspan="1" colspan="1">Epirus, Pindus Mts., Metsovo, meadow source easthang</td><td rowspan="1" colspan="1">
                <named-content xmlns:xlink="http://www.w3.org/1999/xlink" content-type="dwc:verbatimCoordinates" xlink:type="simple"><named-content content-type="geo-json" specific-use="{&#34;type&#34;:&#34;Point&#34;,&#34;coordinates&#34;:[21.200000,39.766667]}" id="NCID0EODBG" xlink:type="simple">N39°46', E21°12'</named-content></named-content>
              </td><td rowspan="1" colspan="1">1350</td><td rowspan="1" colspan="1">6</td></tr><tr><td rowspan="1" colspan="1">95</td><td rowspan="1" colspan="1">Epirus, N of Katarapass, 1 km SW Milea</td><td rowspan="1" colspan="1">
                <named-content xmlns:xlink="http://www.w3.org/1999/xlink" content-type="dwc:verbatimCoordinates" xlink:type="simple"><named-content content-type="geo-json" specific-use="{&#34;type&#34;:&#34;Point&#34;,&#34;coordinates&#34;:[21.183333,39.833333]}" id="NCID0EHEBG" xlink:type="simple">N39°50', E21°11'</named-content></named-content>
              </td><td rowspan="1" colspan="1">1300</td><td rowspan="1" colspan="1">6</td></tr><tr><td rowspan="1" colspan="1">96</td><td rowspan="1" colspan="1">Epirus, Metsovo, Katara Pass</td><td rowspan="1" colspan="1">
                <named-content xmlns:xlink="http://www.w3.org/1999/xlink" content-type="dwc:verbatimCoordinates" xlink:type="simple"><named-content content-type="geo-json" specific-use="{&#34;type&#34;:&#34;Point&#34;,&#34;coordinates&#34;:[21.166667,39.800000]}" id="NCID0EAFBG" xlink:type="simple">N39°48', E21°10'</named-content></named-content>
              </td><td rowspan="1" colspan="1">1350</td><td rowspan="1" colspan="1">6</td></tr><tr><td rowspan="1" colspan="1">97</td><td rowspan="1" colspan="1">Epirus, Metsovo, Lakmos Mts., 2 km S of Anilio (bellow left tributary)</td><td rowspan="1" colspan="1">
                <named-content xmlns:xlink="http://www.w3.org/1999/xlink" content-type="dwc:verbatimCoordinates" xlink:type="simple"><named-content content-type="geo-json" specific-use="{&#34;type&#34;:&#34;Point&#34;,&#34;coordinates&#34;:[21.166667,39.733333]}" id="NCID0EZFBG" xlink:type="simple">N39°44', E21°10'</named-content></named-content>
              </td><td rowspan="1" colspan="1">840</td><td rowspan="1" colspan="1">6</td></tr><tr><td rowspan="1" colspan="1">98</td><td rowspan="1" colspan="1">Epirus, Metsovo, 12 km W Milea</td><td rowspan="1" colspan="1">
                <named-content xmlns:xlink="http://www.w3.org/1999/xlink" content-type="dwc:verbatimCoordinates" xlink:type="simple"><named-content content-type="geo-json" specific-use="{&#34;type&#34;:&#34;Point&#34;,&#34;coordinates&#34;:[21.150000,39.850000]}" id="NCID0ESGBG" xlink:type="simple">N39°51', E21°09'</named-content></named-content>
              </td><td rowspan="1" colspan="1">1250</td><td rowspan="1" colspan="1">6</td></tr><tr><td rowspan="1" colspan="1">99</td><td rowspan="1" colspan="1">Epirus, Metsovo, R. Metsovitikos</td><td rowspan="1" colspan="1">
                <named-content xmlns:xlink="http://www.w3.org/1999/xlink" content-type="dwc:verbatimCoordinates" xlink:type="simple"><named-content content-type="geo-json" specific-use="{&#34;type&#34;:&#34;Point&#34;,&#34;coordinates&#34;:[21.150000,39.733333]}" id="NCID0ELHBG" xlink:type="simple">N39°44', E21°09'</named-content></named-content>
              </td><td rowspan="1" colspan="1">800</td><td rowspan="1" colspan="1">6</td></tr><tr><td rowspan="1" colspan="1">100</td><td rowspan="1" colspan="1">Epirus, Metsovo, Lakmos Mts., Anthohori, (bellow rapid river)</td><td rowspan="1" colspan="1">
                <named-content xmlns:xlink="http://www.w3.org/1999/xlink" content-type="dwc:verbatimCoordinates" xlink:type="simple"><named-content content-type="geo-json" specific-use="{&#34;type&#34;:&#34;Point&#34;,&#34;coordinates&#34;:[21.133333,39.733333]}" id="NCID0EEIBG" xlink:type="simple">N39°44', E21°08'</named-content></named-content>
              </td><td rowspan="1" colspan="1">780</td><td rowspan="1" colspan="1">6</td></tr><tr><td rowspan="1" colspan="1">101</td><td rowspan="1" colspan="1">Epirus, Lakmos Mts., 10 km S of Anilio</td><td rowspan="1" colspan="1">
                <named-content xmlns:xlink="http://www.w3.org/1999/xlink" content-type="dwc:verbatimCoordinates" xlink:type="simple"><named-content content-type="geo-json" specific-use="{&#34;type&#34;:&#34;Point&#34;,&#34;coordinates&#34;:[21.116667,39.600000]}" id="NCID0E4IBG" xlink:type="simple">N39°36', E21°07'</named-content></named-content>
              </td><td rowspan="1" colspan="1">1150</td><td rowspan="1" colspan="1">6</td></tr><tr><td rowspan="1" colspan="1">102</td><td rowspan="1" colspan="1">Epirus, Metsovo, Lakmos Mts., Anilio (15 km S influx)</td><td rowspan="1" colspan="1">
                <named-content xmlns:xlink="http://www.w3.org/1999/xlink" content-type="dwc:verbatimCoordinates" xlink:type="simple"><named-content content-type="geo-json" specific-use="{&#34;type&#34;:&#34;Point&#34;,&#34;coordinates&#34;:[21.100000,39.550000]}" id="NCID0EWJBG" xlink:type="simple">N39°33', E21°06'</named-content></named-content>
              </td><td rowspan="1" colspan="1">500</td><td rowspan="1" colspan="1">6</td></tr><tr><td rowspan="1" colspan="1">103</td><td rowspan="1" colspan="1">Epirus, Metsovo, 14 km W of Milea</td><td rowspan="1" colspan="1">
                <named-content xmlns:xlink="http://www.w3.org/1999/xlink" content-type="dwc:verbatimCoordinates" xlink:type="simple"><named-content content-type="geo-json" specific-use="{&#34;type&#34;:&#34;Point&#34;,&#34;coordinates&#34;:[21.050000,39.916667]}" id="NCID0EPKBG" xlink:type="simple">N39°55', E21°03'</named-content></named-content>
              </td><td rowspan="1" colspan="1">1000</td><td rowspan="1" colspan="1">6</td></tr><tr><td rowspan="1" colspan="1">104</td><td rowspan="1" colspan="1">Epirus, Ioannina, Megalo Peristeri</td><td rowspan="1" colspan="1">
                <named-content xmlns:xlink="http://www.w3.org/1999/xlink" content-type="dwc:verbatimCoordinates" xlink:type="simple"><named-content content-type="geo-json" specific-use="{&#34;type&#34;:&#34;Point&#34;,&#34;coordinates&#34;:[21.050000,39.733333]}" id="NCID0EILBG" xlink:type="simple">N39°44', E21°03'</named-content></named-content>
              </td><td rowspan="1" colspan="1">600</td><td rowspan="1" colspan="1">6</td></tr><tr><td rowspan="1" colspan="1">105</td><td rowspan="1" colspan="1">Epirus, Xerovouni Mts., Plaka, R. Arachthos, u. <tp:taxon-name><tp:taxon-name-part taxon-name-part-type="class">Agnatha</tp:taxon-name-part></tp:taxon-name></td><td rowspan="1" colspan="1">
                <named-content xmlns:xlink="http://www.w3.org/1999/xlink" content-type="dwc:verbatimCoordinates" xlink:type="simple"><named-content content-type="geo-json" specific-use="{&#34;type&#34;:&#34;Point&#34;,&#34;coordinates&#34;:[21.033333,39.333333]}" id="NCID0EGMBG" xlink:type="simple">N39°20', E21°02'</named-content></named-content>
              </td><td rowspan="1" colspan="1">200</td><td rowspan="1" colspan="1">6</td></tr><tr><td rowspan="1" colspan="1">106</td><td rowspan="1" colspan="1">Epirus, Ioannina, R. Zagoritikos, Karies</td><td rowspan="1" colspan="1">
                <named-content xmlns:xlink="http://www.w3.org/1999/xlink" content-type="dwc:verbatimCoordinates" xlink:type="simple"><named-content content-type="geo-json" specific-use="{&#34;type&#34;:&#34;Point&#34;,&#34;coordinates&#34;:[20.933333,39.733333]}" id="NCID0E6MBG" xlink:type="simple">N39°44', E20°56'</named-content></named-content>
              </td><td rowspan="1" colspan="1">500</td><td rowspan="1" colspan="1">6</td></tr><tr><td rowspan="1" colspan="1">107</td><td rowspan="1" colspan="1">Epirus, Konitsa, Smolikas Mts., Pournia</td><td rowspan="1" colspan="1">
                <named-content xmlns:xlink="http://www.w3.org/1999/xlink" content-type="dwc:verbatimCoordinates" xlink:type="simple"><named-content content-type="geo-json" specific-use="{&#34;type&#34;:&#34;Point&#34;,&#34;coordinates&#34;:[20.900000,40.133333]}" id="NCID0EYNBG" xlink:type="simple">N40°08', E20°54'</named-content></named-content>
              </td><td rowspan="1" colspan="1">1100</td><td rowspan="1" colspan="1">6</td></tr><tr><td rowspan="1" colspan="1">108</td><td rowspan="1" colspan="1">Epirus, Konitsa, R. Saradaporos, Drosopigi</td><td rowspan="1" colspan="1">
                <named-content xmlns:xlink="http://www.w3.org/1999/xlink" content-type="dwc:verbatimCoordinates" xlink:type="simple"><named-content content-type="geo-json" specific-use="{&#34;type&#34;:&#34;Point&#34;,&#34;coordinates&#34;:[20.883333,40.133333]}" id="NCID0EROBG" xlink:type="simple">N40°08', E20°53'</named-content></named-content>
              </td><td rowspan="1" colspan="1">900</td><td rowspan="1" colspan="1">6</td></tr><tr><td rowspan="1" colspan="1">109</td><td rowspan="1" colspan="1">Epirus, Konitsa, Asimohori</td><td rowspan="1" colspan="1">
                <named-content xmlns:xlink="http://www.w3.org/1999/xlink" content-type="dwc:verbatimCoordinates" xlink:type="simple"><named-content content-type="geo-json" specific-use="{&#34;type&#34;:&#34;Point&#34;,&#34;coordinates&#34;:[20.733333,40.033333]}" id="NCID0EKPBG" xlink:type="simple">N40°02', E20°44'</named-content></named-content>
              </td><td rowspan="1" colspan="1">450</td><td rowspan="1" colspan="1">6</td></tr><tr><td rowspan="1" colspan="1">110</td><td rowspan="1" colspan="1">Epirus, 10 km N of Louros</td><td rowspan="1" colspan="1">
                <named-content xmlns:xlink="http://www.w3.org/1999/xlink" content-type="dwc:verbatimCoordinates" xlink:type="simple"><named-content content-type="geo-json" specific-use="{&#34;type&#34;:&#34;Point&#34;,&#34;coordinates&#34;:[20.701389,39.239444]}" id="NCID0EDQBG" xlink:type="simple">N39°14'22", E20°42'05"</named-content></named-content>
              </td><td rowspan="1" colspan="1">200</td><td rowspan="1" colspan="1">6</td></tr><tr><td rowspan="1" colspan="1">111</td><td rowspan="1" colspan="1">Epirus, S of Seriziana</td><td rowspan="1" colspan="1">
                <named-content xmlns:xlink="http://www.w3.org/1999/xlink" content-type="dwc:verbatimCoordinates" xlink:type="simple"><named-content content-type="geo-json" specific-use="{&#34;type&#34;:&#34;Point&#34;,&#34;coordinates&#34;:[20.693611,39.285278]}" id="NCID0E3QBG" xlink:type="simple">N39°17'07", E20°41'37"</named-content></named-content>
              </td><td rowspan="1" colspan="1">200</td><td rowspan="1" colspan="1">6</td></tr><tr><td rowspan="1" colspan="1">112</td><td rowspan="1" colspan="1">Epirus, Ioannina, R. Voidomatis, Aristi</td><td rowspan="1" colspan="1">
                <named-content xmlns:xlink="http://www.w3.org/1999/xlink" content-type="dwc:verbatimCoordinates" xlink:type="simple"><named-content content-type="geo-json" specific-use="{&#34;type&#34;:&#34;Point&#34;,&#34;coordinates&#34;:[20.683333,39.933333]}" id="NCID0EVRBG" xlink:type="simple">N39°56', E20°41'</named-content></named-content>
              </td><td rowspan="1" colspan="1">400</td><td rowspan="1" colspan="1">6</td></tr><tr><td rowspan="1" colspan="1">113</td><td rowspan="1" colspan="1">Epirus, Preveza, Zalongu, stream 2 km E of Mirsini</td><td rowspan="1" colspan="1">
                <named-content xmlns:xlink="http://www.w3.org/1999/xlink" content-type="dwc:verbatimCoordinates" xlink:type="simple"><named-content content-type="geo-json" specific-use="{&#34;type&#34;:&#34;Point&#34;,&#34;coordinates&#34;:[20.650000,39.116667]}" id="NCID0EOSBG" xlink:type="simple">N39°07', E20°39'</named-content></named-content>
              </td><td rowspan="1" colspan="1">180</td><td rowspan="1" colspan="1">6</td></tr><tr><td rowspan="1" colspan="1">114</td><td rowspan="1" colspan="1">Epirus, W of Kriopigi</td><td rowspan="1" colspan="1">
                <named-content xmlns:xlink="http://www.w3.org/1999/xlink" content-type="dwc:verbatimCoordinates" xlink:type="simple"><named-content content-type="geo-json" specific-use="{&#34;type&#34;:&#34;Point&#34;,&#34;coordinates&#34;:[20.638333,39.158333]}" id="NCID0EHTBG" xlink:type="simple">N39°09'30", E20°38'18"</named-content></named-content>
              </td><td rowspan="1" colspan="1">170</td><td rowspan="1" colspan="1">6</td></tr><tr><td rowspan="1" colspan="1">115</td><td rowspan="1" colspan="1">Epirus, R. Aheron, N of Gliki</td><td rowspan="1" colspan="1">
                <named-content xmlns:xlink="http://www.w3.org/1999/xlink" content-type="dwc:verbatimCoordinates" xlink:type="simple"><named-content content-type="geo-json" specific-use="{&#34;type&#34;:&#34;Point&#34;,&#34;coordinates&#34;:[20.631111,39.359444]}" id="NCID0EAUBG" xlink:type="simple">N39°21'34", E20°37'52"</named-content></named-content>
              </td><td rowspan="1" colspan="1">200</td><td rowspan="1" colspan="1">6</td></tr><tr><td rowspan="1" colspan="1">116</td><td rowspan="1" colspan="1">Epirus, Kanallaki, Skepaston</td><td rowspan="1" colspan="1">
                <named-content xmlns:xlink="http://www.w3.org/1999/xlink" content-type="dwc:verbatimCoordinates" xlink:type="simple"><named-content content-type="geo-json" specific-use="{&#34;type&#34;:&#34;Point&#34;,&#34;coordinates&#34;:[20.616667,39.216667]}" id="NCID0EZUBG" xlink:type="simple">N39°13', E20°37'</named-content></named-content>
              </td><td rowspan="1" colspan="1">100</td><td rowspan="1" colspan="1">6</td></tr><tr><td rowspan="1" colspan="1">117</td><td rowspan="1" colspan="1">Epirus, Mirsini</td><td rowspan="1" colspan="1">
                <named-content xmlns:xlink="http://www.w3.org/1999/xlink" content-type="dwc:verbatimCoordinates" xlink:type="simple"><named-content content-type="geo-json" specific-use="{&#34;type&#34;:&#34;Point&#34;,&#34;coordinates&#34;:[20.616667,39.133333]}" id="NCID0ESVBG" xlink:type="simple">N39°08', E20°37'</named-content></named-content>
              </td><td rowspan="1" colspan="1">120</td><td rowspan="1" colspan="1">6</td></tr><tr><td rowspan="1" colspan="1">118</td><td rowspan="1" colspan="1">Epirus, R. Aheron, Gliki</td><td rowspan="1" colspan="1">
                <named-content xmlns:xlink="http://www.w3.org/1999/xlink" content-type="dwc:verbatimCoordinates" xlink:type="simple"><named-content content-type="geo-json" specific-use="{&#34;type&#34;:&#34;Point&#34;,&#34;coordinates&#34;:[20.600000,39.316667]}" id="NCID0ELWBG" xlink:type="simple">N39°19', E20°36'</named-content></named-content>
              </td><td rowspan="1" colspan="1">50</td><td rowspan="1" colspan="1">6</td></tr><tr><td rowspan="1" colspan="1">119</td><td rowspan="1" colspan="1">Epirus, R. Kokitos, W of Gardiki</td><td rowspan="1" colspan="1">
                <named-content xmlns:xlink="http://www.w3.org/1999/xlink" content-type="dwc:verbatimCoordinates" xlink:type="simple"><named-content content-type="geo-json" specific-use="{&#34;type&#34;:&#34;Point&#34;,&#34;coordinates&#34;:[20.550000,39.350000]}" id="NCID0EEXBG" xlink:type="simple">N39°21', E20°33'</named-content></named-content>
              </td><td rowspan="1" colspan="1">50</td><td rowspan="1" colspan="1">6</td></tr><tr><td rowspan="1" colspan="1">120</td><td rowspan="1" colspan="1">Epirus, R. Kokitos, Themelo</td><td rowspan="1" colspan="1">
                <named-content xmlns:xlink="http://www.w3.org/1999/xlink" content-type="dwc:verbatimCoordinates" xlink:type="simple"><named-content content-type="geo-json" specific-use="{&#34;type&#34;:&#34;Point&#34;,&#34;coordinates&#34;:[20.516667,39.250000]}" id="NCID0E4XBG" xlink:type="simple">N39°15', E20°31'</named-content></named-content>
              </td><td rowspan="1" colspan="1">40</td><td rowspan="1" colspan="1">6</td></tr><tr><td rowspan="1" colspan="1">121</td><td rowspan="1" colspan="1">Epirus, Igoumenitsa, Thesprotia, R. Thiamis, Neohori</td><td rowspan="1" colspan="1">
                <named-content xmlns:xlink="http://www.w3.org/1999/xlink" content-type="dwc:verbatimCoordinates" xlink:type="simple"><named-content content-type="geo-json" specific-use="{&#34;type&#34;:&#34;Point&#34;,&#34;coordinates&#34;:[20.366667,39.516667]}" id="NCID0EWYBG" xlink:type="simple">N39°31', E20°22'</named-content></named-content>
              </td><td rowspan="1" colspan="1">30</td><td rowspan="1" colspan="1">6</td></tr><tr><td rowspan="1" colspan="1">122</td><td rowspan="1" colspan="1">Epirus, Igoumenitsa, R. Thiamis, Soulopoulo</td><td rowspan="1" colspan="1">
                <named-content xmlns:xlink="http://www.w3.org/1999/xlink" content-type="dwc:verbatimCoordinates" xlink:type="simple"><named-content content-type="geo-json" specific-use="{&#34;type&#34;:&#34;Point&#34;,&#34;coordinates&#34;:[20.200000,39.550000]}" id="NCID0EPZBG" xlink:type="simple">N39°33', E20°12'</named-content></named-content>
              </td><td rowspan="1" colspan="1">5</td><td rowspan="1" colspan="1">6</td></tr><tr><td rowspan="1" colspan="1">123</td><td rowspan="1" colspan="1">Epirus, Ioannina, R. Vardas, Abelos</td><td rowspan="1" colspan="2">Unspecified</td><td rowspan="1" colspan="1">6</td></tr><tr><td rowspan="1" colspan="1">124</td><td rowspan="1" colspan="1">Epirus, Ioannina, Balndouma</td><td rowspan="1" colspan="2">Unspecified</td><td rowspan="1" colspan="1">6</td></tr><tr><td rowspan="1" colspan="1">125</td><td rowspan="1" colspan="1">North Aegean islands, Samos, below Manolates</td><td rowspan="1" colspan="1">
                <named-content xmlns:xlink="http://www.w3.org/1999/xlink" content-type="dwc:verbatimCoordinates" xlink:type="simple"><named-content content-type="geo-json" specific-use="{&#34;type&#34;:&#34;Point&#34;,&#34;coordinates&#34;:[26.816667,37.783333]}" id="NCID0EC2BG" xlink:type="simple">N37°47', E26°49'</named-content></named-content>
              </td><td rowspan="1" colspan="1">160</td><td rowspan="1" colspan="1">6</td></tr><tr><td rowspan="1" colspan="1">126</td><td rowspan="1" colspan="1">North Aegean islands, Samos, E of Pirgos</td><td rowspan="1" colspan="1">
                <named-content xmlns:xlink="http://www.w3.org/1999/xlink" content-type="dwc:verbatimCoordinates" xlink:type="simple"><named-content content-type="geo-json" specific-use="{&#34;type&#34;:&#34;Point&#34;,&#34;coordinates&#34;:[26.816667,37.716667]}" id="NCID0E22BG" xlink:type="simple">N37°43', E26°49'</named-content></named-content>
              </td><td rowspan="1" colspan="1">300</td><td rowspan="1" colspan="1">6</td></tr><tr><td rowspan="1" colspan="1">127</td><td rowspan="1" colspan="1">North Aegean islands, Lesbos, 7 km E of Plomari</td><td rowspan="1" colspan="1">
                <named-content xmlns:xlink="http://www.w3.org/1999/xlink" content-type="dwc:verbatimCoordinates" xlink:type="simple"><named-content content-type="geo-json" specific-use="{&#34;type&#34;:&#34;Point&#34;,&#34;coordinates&#34;:[26.433333,38.983333]}" id="NCID0EU3BG" xlink:type="simple">N38°59', E26°26'</named-content></named-content>
              </td><td rowspan="1" colspan="1">110</td><td rowspan="1" colspan="1">6</td></tr><tr><td rowspan="1" colspan="1">128</td><td rowspan="1" colspan="1">North Aegean islands, Lesbos, 1 km W of Ippion</td><td rowspan="1" colspan="1">
                <named-content xmlns:xlink="http://www.w3.org/1999/xlink" content-type="dwc:verbatimCoordinates" xlink:type="simple"><named-content content-type="geo-json" specific-use="{&#34;type&#34;:&#34;Point&#34;,&#34;coordinates&#34;:[26.400000,39.133333]}" id="NCID0EN4BG" xlink:type="simple">N39°08', E26°24'</named-content></named-content>
              </td><td rowspan="1" colspan="1">70</td><td rowspan="1" colspan="1">6</td></tr><tr><td rowspan="1" colspan="1">129</td><td rowspan="1" colspan="1">North Aegean islands, Lesbos, 1 km SW of Megalochori</td><td rowspan="1" colspan="1">
                <named-content xmlns:xlink="http://www.w3.org/1999/xlink" content-type="dwc:verbatimCoordinates" xlink:type="simple"><named-content content-type="geo-json" specific-use="{&#34;type&#34;:&#34;Point&#34;,&#34;coordinates&#34;:[26.350000,39.016667]}" id="NCID0EG5BG" xlink:type="simple">N39°01', E26°21'</named-content></named-content>
              </td><td rowspan="1" colspan="1">280</td><td rowspan="1" colspan="1">6</td></tr><tr><td rowspan="1" colspan="1">130</td><td rowspan="1" colspan="1">North Aegean islands, Lesbos, 3 km NW of Agiasos</td><td rowspan="1" colspan="1">
                <named-content xmlns:xlink="http://www.w3.org/1999/xlink" content-type="dwc:verbatimCoordinates" xlink:type="simple"><named-content content-type="geo-json" specific-use="{&#34;type&#34;:&#34;Point&#34;,&#34;coordinates&#34;:[26.333333,39.100000]}" id="NCID0E65BG" xlink:type="simple">N39°06', E26°20'</named-content></named-content>
              </td><td rowspan="1" colspan="1">320</td><td rowspan="1" colspan="1">6</td></tr><tr><td rowspan="1" colspan="1">131</td><td rowspan="1" colspan="1">North Aegean islands, Lesbos, 4 km W of Agiasos</td><td rowspan="1" colspan="1">
                <named-content xmlns:xlink="http://www.w3.org/1999/xlink" content-type="dwc:verbatimCoordinates" xlink:type="simple"><named-content content-type="geo-json" specific-use="{&#34;type&#34;:&#34;Point&#34;,&#34;coordinates&#34;:[26.333333,39.100000]}" id="NCID0EY6BG" xlink:type="simple">N39°06', E26°20'</named-content></named-content>
              </td><td rowspan="1" colspan="1">400</td><td rowspan="1" colspan="1">6</td></tr><tr><td rowspan="1" colspan="1">132</td><td rowspan="1" colspan="1">North Aegean islands, Lesbos, 2 km N of Akrassi</td><td rowspan="1" colspan="1">
                <named-content xmlns:xlink="http://www.w3.org/1999/xlink" content-type="dwc:verbatimCoordinates" xlink:type="simple"><named-content content-type="geo-json" specific-use="{&#34;type&#34;:&#34;Point&#34;,&#34;coordinates&#34;:[26.316667,39.050000]}" id="NCID0ESAAI" xlink:type="simple">N39°03', E26°19'</named-content></named-content>
              </td><td rowspan="1" colspan="1">370</td><td rowspan="1" colspan="1">6</td></tr><tr><td rowspan="1" colspan="1">133</td><td rowspan="1" colspan="1">North Aegean islands, Lesbos, S of Neochorion</td><td rowspan="1" colspan="1">
                <named-content xmlns:xlink="http://www.w3.org/1999/xlink" content-type="dwc:verbatimCoordinates" xlink:type="simple"><named-content content-type="geo-json" specific-use="{&#34;type&#34;:&#34;Point&#34;,&#34;coordinates&#34;:[26.316667,39.016667]}" id="NCID0ELBAI" xlink:type="simple">N39°01', E26°19'</named-content></named-content>
              </td><td rowspan="1" colspan="1">270</td><td rowspan="1" colspan="1">6</td></tr><tr><td rowspan="1" colspan="1">134</td><td rowspan="1" colspan="1">North Aegean islands, Lesbos, Ambeliko</td><td rowspan="1" colspan="1">
                <named-content xmlns:xlink="http://www.w3.org/1999/xlink" content-type="dwc:verbatimCoordinates" xlink:type="simple"><named-content content-type="geo-json" specific-use="{&#34;type&#34;:&#34;Point&#34;,&#34;coordinates&#34;:[26.300000,39.066667]}" id="NCID0EECAI" xlink:type="simple">N39°04', E26°18'</named-content></named-content>
              </td><td rowspan="1" colspan="1">340</td><td rowspan="1" colspan="1">6</td></tr><tr><td rowspan="1" colspan="1">135</td><td rowspan="1" colspan="1">North Aegean islands, Lesbos, E of Lepetimnos</td><td rowspan="1" colspan="1">
                <named-content xmlns:xlink="http://www.w3.org/1999/xlink" content-type="dwc:verbatimCoordinates" xlink:type="simple"><named-content content-type="geo-json" specific-use="{&#34;type&#34;:&#34;Point&#34;,&#34;coordinates&#34;:[26.266667,39.366667]}" id="NCID0E4CAI" xlink:type="simple">N39°22', E26°16'</named-content></named-content>
              </td><td rowspan="1" colspan="1">330</td><td rowspan="1" colspan="1">6</td></tr><tr><td rowspan="1" colspan="1">136</td><td rowspan="1" colspan="1">North Aegean islands, Icaria, W of Chrisostomos</td><td rowspan="1" colspan="1">
                <named-content xmlns:xlink="http://www.w3.org/1999/xlink" content-type="dwc:verbatimCoordinates" xlink:type="simple"><named-content content-type="geo-json" specific-use="{&#34;type&#34;:&#34;Point&#34;,&#34;coordinates&#34;:[26.216667,37.583333]}" id="NCID0EWDAI" xlink:type="simple">N37°35', E26°13'</named-content></named-content>
              </td><td rowspan="1" colspan="1">270</td><td rowspan="1" colspan="1">6</td></tr><tr><td rowspan="1" colspan="1">137</td><td rowspan="1" colspan="1">North Aegean islands, Chios, 2 km N of Fita</td><td rowspan="1" colspan="1">
                <named-content xmlns:xlink="http://www.w3.org/1999/xlink" content-type="dwc:verbatimCoordinates" xlink:type="simple"><named-content content-type="geo-json" specific-use="{&#34;type&#34;:&#34;Point&#34;,&#34;coordinates&#34;:[26.000000,38.533333]}" id="NCID0EPEAI" xlink:type="simple">N38°32', E26°00'</named-content></named-content>
              </td><td rowspan="1" colspan="1">510</td><td rowspan="1" colspan="1">6</td></tr><tr><td rowspan="1" colspan="1">138</td><td rowspan="1" colspan="1">North Aegean islands, Chios, N of Keramos</td><td rowspan="1" colspan="1">
                <named-content xmlns:xlink="http://www.w3.org/1999/xlink" content-type="dwc:verbatimCoordinates" xlink:type="simple"><named-content content-type="geo-json" specific-use="{&#34;type&#34;:&#34;Point&#34;,&#34;coordinates&#34;:[25.933333,38.566667]}" id="NCID0EIFAI" xlink:type="simple">N38°34', E25°56'</named-content></named-content>
              </td><td rowspan="1" colspan="1">60</td><td rowspan="1" colspan="1">6</td></tr><tr><td rowspan="1" colspan="1">139</td><td rowspan="1" colspan="1">North Aegean islands, Chios, 5 km N of Pirama</td><td rowspan="1" colspan="1">
                <named-content xmlns:xlink="http://www.w3.org/1999/xlink" content-type="dwc:verbatimCoordinates" xlink:type="simple"><named-content content-type="geo-json" specific-use="{&#34;type&#34;:&#34;Point&#34;,&#34;coordinates&#34;:[25.900000,38.533333]}" id="NCID0EBGAI" xlink:type="simple">N38°32', E25°54'</named-content></named-content>
              </td><td rowspan="1" colspan="1">170</td><td rowspan="1" colspan="1">6</td></tr><tr><td rowspan="1" colspan="1">140</td><td rowspan="1" colspan="1">North Aegean islands, Icaria</td><td rowspan="1" colspan="2">Unspecified</td><td rowspan="1" colspan="1">6</td></tr><tr><td rowspan="1" colspan="1">141</td><td rowspan="1" colspan="1">North Aegean islands, Lesbos</td><td rowspan="1" colspan="2">Unspecified</td><td rowspan="1" colspan="1">6</td></tr><tr><td rowspan="1" colspan="1">142</td><td rowspan="1" colspan="1">Central Greece, Euboea, S of Komiton</td><td rowspan="1" colspan="1">
                <named-content xmlns:xlink="http://www.w3.org/1999/xlink" content-type="dwc:verbatimCoordinates" xlink:type="simple"><named-content content-type="geo-json" specific-use="{&#34;type&#34;:&#34;Point&#34;,&#34;coordinates&#34;:[24.000000,38.500000]}" id="NCID0EUHAI" xlink:type="simple">N38°30', E24°00'</named-content></named-content>
              </td><td rowspan="1" colspan="1">540</td><td rowspan="1" colspan="1">6</td></tr><tr><td rowspan="1" colspan="1">143</td><td rowspan="1" colspan="1">Central Greece, Euboea, Steni Dirfyos (former Ano Steni)</td><td rowspan="1" colspan="1">
                <named-content xmlns:xlink="http://www.w3.org/1999/xlink" content-type="dwc:verbatimCoordinates" xlink:type="simple"><named-content content-type="geo-json" specific-use="{&#34;type&#34;:&#34;Point&#34;,&#34;coordinates&#34;:[23.816667,38.583333]}" id="NCID0ENIAI" xlink:type="simple">N38°35', E23°49'</named-content></named-content>
              </td><td rowspan="1" colspan="1">550</td><td rowspan="1" colspan="1">6</td></tr><tr><td rowspan="1" colspan="1">144</td><td rowspan="1" colspan="1">Central Greece, Polydrosos</td><td rowspan="1" colspan="1">
                <named-content xmlns:xlink="http://www.w3.org/1999/xlink" content-type="dwc:verbatimCoordinates" xlink:type="simple"><named-content content-type="geo-json" specific-use="{&#34;type&#34;:&#34;Point&#34;,&#34;coordinates&#34;:[22.566667,38.600000]}" id="NCID0EGJAI" xlink:type="simple">N38°36', E22°34'</named-content></named-content>
              </td><td rowspan="1" colspan="1">1060–1250</td><td rowspan="1" colspan="1">6</td></tr><tr><td rowspan="1" colspan="1">145</td><td rowspan="1" colspan="1">Central Greece, Etolia, Lamia, Ieraklia</td><td rowspan="1" colspan="1">
                <named-content xmlns:xlink="http://www.w3.org/1999/xlink" content-type="dwc:verbatimCoordinates" xlink:type="simple"><named-content content-type="geo-json" specific-use="{&#34;type&#34;:&#34;Point&#34;,&#34;coordinates&#34;:[22.433333,38.816667]}" id="NCID0E6JAI" xlink:type="simple">N38°49', E22°26'</named-content></named-content>
              </td><td rowspan="1" colspan="1">25</td><td rowspan="1" colspan="1">6</td></tr><tr><td rowspan="1" colspan="1">146</td><td rowspan="1" colspan="1">Central Greece, Parnassus Mts., above Polydrosos</td><td rowspan="1" colspan="1">
                <named-content xmlns:xlink="http://www.w3.org/1999/xlink" content-type="dwc:verbatimCoordinates" xlink:type="simple"><named-content content-type="geo-json" specific-use="{&#34;type&#34;:&#34;Point&#34;,&#34;coordinates&#34;:[22.433333,38.550000]}" id="NCID0EYKAI" xlink:type="simple">N38°33', E22°26'</named-content></named-content>
              </td><td rowspan="1" colspan="1">1000</td><td rowspan="1" colspan="1">6</td></tr><tr><td rowspan="1" colspan="1">147</td><td rowspan="1" colspan="1">Central Greece, Oeta Mts., between Kastanea and Katafygio</td><td rowspan="1" colspan="1">
                <named-content xmlns:xlink="http://www.w3.org/1999/xlink" content-type="dwc:verbatimCoordinates" xlink:type="simple"><named-content content-type="geo-json" specific-use="{&#34;type&#34;:&#34;Point&#34;,&#34;coordinates&#34;:[22.283333,38.833333]}" id="NCID0ERLAI" xlink:type="simple">N38°50', E22°17'</named-content></named-content>
              </td><td rowspan="1" colspan="1">1400</td><td rowspan="1" colspan="1">6</td></tr><tr><td rowspan="1" colspan="1">148</td><td rowspan="1" colspan="1">Central Greece, Etolia, Vardousia Mts., Stromi</td><td rowspan="1" colspan="1">
                <named-content xmlns:xlink="http://www.w3.org/1999/xlink" content-type="dwc:verbatimCoordinates" xlink:type="simple"><named-content content-type="geo-json" specific-use="{&#34;type&#34;:&#34;Point&#34;,&#34;coordinates&#34;:[22.250000,38.700000]}" id="NCID0EKMAI" xlink:type="simple">N38°42', E22°15'</named-content></named-content>
              </td><td rowspan="1" colspan="1">820</td><td rowspan="1" colspan="1">6</td></tr><tr><td rowspan="1" colspan="1">149</td><td rowspan="1" colspan="1">Central Greece, Etolia, Vardousia Mts., Mousonitsa</td><td rowspan="1" colspan="1">
                <named-content xmlns:xlink="http://www.w3.org/1999/xlink" content-type="dwc:verbatimCoordinates" xlink:type="simple"><named-content content-type="geo-json" specific-use="{&#34;type&#34;:&#34;Point&#34;,&#34;coordinates&#34;:[22.200000,38.683333]}" id="NCID0EDNAI" xlink:type="simple">N38°41', E22°12'</named-content></named-content>
              </td><td rowspan="1" colspan="1">650</td><td rowspan="1" colspan="1">6</td></tr><tr><td rowspan="1" colspan="1">150</td><td rowspan="1" colspan="1">Central Greece, Etolia, Vardousia Mts., Athanasios Diakos</td><td rowspan="1" colspan="1">
                <named-content xmlns:xlink="http://www.w3.org/1999/xlink" content-type="dwc:verbatimCoordinates" xlink:type="simple"><named-content content-type="geo-json" specific-use="{&#34;type&#34;:&#34;Point&#34;,&#34;coordinates&#34;:[22.183333,38.700000]}" id="NCID0E3NAI" xlink:type="simple">N38°42', E22°11'</named-content></named-content>
              </td><td rowspan="1" colspan="1">830</td><td rowspan="1" colspan="1">6</td></tr><tr><td rowspan="1" colspan="1">151</td><td rowspan="1" colspan="1">Central Greece, Etolia, Vardousia Mts., Paleovraha</td><td rowspan="1" colspan="1">
                <named-content xmlns:xlink="http://www.w3.org/1999/xlink" content-type="dwc:verbatimCoordinates" xlink:type="simple"><named-content content-type="geo-json" specific-use="{&#34;type&#34;:&#34;Point&#34;,&#34;coordinates&#34;:[22.066667,38.916667]}" id="NCID0EVOAI" xlink:type="simple">N38°55', E22°04'</named-content></named-content>
              </td><td rowspan="1" colspan="1">170</td><td rowspan="1" colspan="1">6</td></tr><tr><td rowspan="1" colspan="1">152</td><td rowspan="1" colspan="1">Central Greece, Etolia, Nafpaktos, 9 km S of Krokilio</td><td rowspan="1" colspan="1">
                <named-content xmlns:xlink="http://www.w3.org/1999/xlink" content-type="dwc:verbatimCoordinates" xlink:type="simple"><named-content content-type="geo-json" specific-use="{&#34;type&#34;:&#34;Point&#34;,&#34;coordinates&#34;:[22.066667,38.466667]}" id="NCID0EOPAI" xlink:type="simple">N38°28', E22°04'</named-content></named-content>
              </td><td rowspan="1" colspan="1">1000</td><td rowspan="1" colspan="1">6</td></tr><tr><td rowspan="1" colspan="1">153</td><td rowspan="1" colspan="1">Central Greece, Etolia, Vardousia Mts., 5 km N of Grammeni Oxia</td><td rowspan="1" colspan="1">
                <named-content xmlns:xlink="http://www.w3.org/1999/xlink" content-type="dwc:verbatimCoordinates" xlink:type="simple"><named-content content-type="geo-json" specific-use="{&#34;type&#34;:&#34;Point&#34;,&#34;coordinates&#34;:[22.000000,38.750000]}" id="NCID0EHQAI" xlink:type="simple">N38°45', E22°00'</named-content></named-content>
              </td><td rowspan="1" colspan="1">1150</td><td rowspan="1" colspan="1">6</td></tr><tr><td rowspan="1" colspan="1">154</td><td rowspan="1" colspan="1">Central Greece, Etolia, Vardousia Mts., R. Evinos, Grammeni Oxia</td><td rowspan="1" colspan="1">
                <named-content xmlns:xlink="http://www.w3.org/1999/xlink" content-type="dwc:verbatimCoordinates" xlink:type="simple"><named-content content-type="geo-json" specific-use="{&#34;type&#34;:&#34;Point&#34;,&#34;coordinates&#34;:[22.000000,38.716667]}" id="NCID0EARAI" xlink:type="simple">N38°43', E22°00'</named-content></named-content>
              </td><td rowspan="1" colspan="1">800</td><td rowspan="1" colspan="1">6</td></tr><tr><td rowspan="1" colspan="1">155</td><td rowspan="1" colspan="1">Central Greece, Etolia, Vardousia Mts., 9 km N of Grammeni Oxia</td><td rowspan="1" colspan="1">
                <named-content xmlns:xlink="http://www.w3.org/1999/xlink" content-type="dwc:verbatimCoordinates" xlink:type="simple"><named-content content-type="geo-json" specific-use="{&#34;type&#34;:&#34;Point&#34;,&#34;coordinates&#34;:[21.983333,38.783333]}" id="NCID0EZRAI" xlink:type="simple">N38°47', E21°59'</named-content></named-content>
              </td><td rowspan="1" colspan="1">1050</td><td rowspan="1" colspan="1">6</td></tr><tr><td rowspan="1" colspan="1">156</td><td rowspan="1" colspan="1">Central Greece, Etolia, Vardousia Mts., 7 km N of Grammeni Oxia</td><td rowspan="1" colspan="1">
                <named-content xmlns:xlink="http://www.w3.org/1999/xlink" content-type="dwc:verbatimCoordinates" xlink:type="simple"><named-content content-type="geo-json" specific-use="{&#34;type&#34;:&#34;Point&#34;,&#34;coordinates&#34;:[21.983333,38.766667]}" id="NCID0ESSAI" xlink:type="simple">N38°46', E21°59'</named-content></named-content>
              </td><td rowspan="1" colspan="1">1400</td><td rowspan="1" colspan="1">6</td></tr><tr><td rowspan="1" colspan="1">157</td><td rowspan="1" colspan="1">Central Greece, Etolia, Vardousia Mts., 7 km S of Gardiki</td><td rowspan="1" colspan="1">
                <named-content xmlns:xlink="http://www.w3.org/1999/xlink" content-type="dwc:verbatimCoordinates" xlink:type="simple"><named-content content-type="geo-json" specific-use="{&#34;type&#34;:&#34;Point&#34;,&#34;coordinates&#34;:[21.983333,38.750000]}" id="NCID0ELTAI" xlink:type="simple">N38°45', E21°59'</named-content></named-content>
              </td><td rowspan="1" colspan="1">1300</td><td rowspan="1" colspan="1">6</td></tr><tr><td rowspan="1" colspan="1">158</td><td rowspan="1" colspan="1">Central Greece, Etolia, Vardousia Mts., Terpsithea</td><td rowspan="1" colspan="1">
                <named-content xmlns:xlink="http://www.w3.org/1999/xlink" content-type="dwc:verbatimCoordinates" xlink:type="simple"><named-content content-type="geo-json" specific-use="{&#34;type&#34;:&#34;Point&#34;,&#34;coordinates&#34;:[21.983333,38.550000]}" id="NCID0EEUAI" xlink:type="simple">N38°33', E21°59'</named-content></named-content>
              </td><td rowspan="1" colspan="1">570</td><td rowspan="1" colspan="1">6</td></tr><tr><td rowspan="1" colspan="1">159</td><td rowspan="1" colspan="1">Central Greece, Etolia, Nafpaktos, R. Mornos, Limnitsa</td><td rowspan="1" colspan="1">
                <named-content xmlns:xlink="http://www.w3.org/1999/xlink" content-type="dwc:verbatimCoordinates" xlink:type="simple"><named-content content-type="geo-json" specific-use="{&#34;type&#34;:&#34;Point&#34;,&#34;coordinates&#34;:[21.983333,38.500000]}" id="NCID0E4UAI" xlink:type="simple">N38°30', E21°59'</named-content></named-content>
              </td><td rowspan="1" colspan="1">200</td><td rowspan="1" colspan="1">6</td></tr><tr><td rowspan="1" colspan="1">160</td><td rowspan="1" colspan="1">Central Greece, Etolia, Vardousia Mts., Elatovrisi</td><td rowspan="1" colspan="1">
                <named-content xmlns:xlink="http://www.w3.org/1999/xlink" content-type="dwc:verbatimCoordinates" xlink:type="simple"><named-content content-type="geo-json" specific-use="{&#34;type&#34;:&#34;Point&#34;,&#34;coordinates&#34;:[21.966667,38.650000]}" id="NCID0EWVAI" xlink:type="simple">N38°39', E21°58'</named-content></named-content>
              </td><td rowspan="1" colspan="1">750</td><td rowspan="1" colspan="1">6</td></tr><tr><td rowspan="1" colspan="1">161</td><td rowspan="1" colspan="1">Central Greece, Etolia, Vardousia Mts., Elato</td><td rowspan="1" colspan="1">
                <named-content xmlns:xlink="http://www.w3.org/1999/xlink" content-type="dwc:verbatimCoordinates" xlink:type="simple"><named-content content-type="geo-json" specific-use="{&#34;type&#34;:&#34;Point&#34;,&#34;coordinates&#34;:[21.966667,38.583333]}" id="NCID0EPWAI" xlink:type="simple">N38°35', E21°58'</named-content></named-content>
              </td><td rowspan="1" colspan="1">1000</td><td rowspan="1" colspan="1">6</td></tr><tr><td rowspan="1" colspan="1">162</td><td rowspan="1" colspan="1">Central Greece, Etolia, Vardousia Mts., 6 km S of Lefkada</td><td rowspan="1" colspan="1">
                <named-content xmlns:xlink="http://www.w3.org/1999/xlink" content-type="dwc:verbatimCoordinates" xlink:type="simple"><named-content content-type="geo-json" specific-use="{&#34;type&#34;:&#34;Point&#34;,&#34;coordinates&#34;:[21.950000,38.866667]}" id="NCID0EIXAI" xlink:type="simple">N38°52', E21°57'</named-content></named-content>
              </td><td rowspan="1" colspan="1">500</td><td rowspan="1" colspan="1">6</td></tr><tr><td rowspan="1" colspan="1">163</td><td rowspan="1" colspan="1">Central Greece, Etolia, Vardousia Mts., Gardiki</td><td rowspan="1" colspan="1">
                <named-content xmlns:xlink="http://www.w3.org/1999/xlink" content-type="dwc:verbatimCoordinates" xlink:type="simple"><named-content content-type="geo-json" specific-use="{&#34;type&#34;:&#34;Point&#34;,&#34;coordinates&#34;:[21.950000,38.850000]}" id="NCID0EBYAI" xlink:type="simple">N38°51', E21°57'</named-content></named-content>
              </td><td rowspan="1" colspan="1">580</td><td rowspan="1" colspan="1">6</td></tr><tr><td rowspan="1" colspan="1">164</td><td rowspan="1" colspan="1">Central Greece, Etolia, Vardousia Mts., 13 km S of Gardiki</td><td rowspan="1" colspan="1">
                <named-content xmlns:xlink="http://www.w3.org/1999/xlink" content-type="dwc:verbatimCoordinates" xlink:type="simple"><named-content content-type="geo-json" specific-use="{&#34;type&#34;:&#34;Point&#34;,&#34;coordinates&#34;:[21.950000,38.716667]}" id="NCID0E1YAI" xlink:type="simple">N38°43', E21°57'</named-content></named-content>
              </td><td rowspan="1" colspan="1">700</td><td rowspan="1" colspan="1">6</td></tr><tr><td rowspan="1" colspan="1">165</td><td rowspan="1" colspan="1">Central Greece, Etolia, Vardousia Mts., Pougkakia</td><td rowspan="1" colspan="1">
                <named-content xmlns:xlink="http://www.w3.org/1999/xlink" content-type="dwc:verbatimCoordinates" xlink:type="simple"><named-content content-type="geo-json" specific-use="{&#34;type&#34;:&#34;Point&#34;,&#34;coordinates&#34;:[21.933333,38.850000]}" id="NCID0ETZAI" xlink:type="simple">N38°51', E21°56'</named-content></named-content>
              </td><td rowspan="1" colspan="1">600</td><td rowspan="1" colspan="1">6</td></tr><tr><td rowspan="1" colspan="1">166</td><td rowspan="1" colspan="1">Central Greece, Etolia, Vardousia Mts., 2 km W of Gardiki</td><td rowspan="1" colspan="1">
                <named-content xmlns:xlink="http://www.w3.org/1999/xlink" content-type="dwc:verbatimCoordinates" xlink:type="simple"><named-content content-type="geo-json" specific-use="{&#34;type&#34;:&#34;Point&#34;,&#34;coordinates&#34;:[21.933333,38.816667]}" id="NCID0EM1AI" xlink:type="simple">N38°49', E21°56'</named-content></named-content>
              </td><td rowspan="1" colspan="1">1100</td><td rowspan="1" colspan="1">6</td></tr><tr><td rowspan="1" colspan="1">167</td><td rowspan="1" colspan="1">Central Greece, Etolia, Vardousia Mts., Grigorio</td><td rowspan="1" colspan="1">
                <named-content xmlns:xlink="http://www.w3.org/1999/xlink" content-type="dwc:verbatimCoordinates" xlink:type="simple"><named-content content-type="geo-json" specific-use="{&#34;type&#34;:&#34;Point&#34;,&#34;coordinates&#34;:[21.933333,38.633333]}" id="NCID0EF2AI" xlink:type="simple">N38°38', E21°56'</named-content></named-content>
              </td><td rowspan="1" colspan="1">1400</td><td rowspan="1" colspan="1">6</td></tr><tr><td rowspan="1" colspan="1">168</td><td rowspan="1" colspan="1">Central Greece, Tymfristos Mts., R. Sperhios, Lamia</td><td rowspan="1" colspan="1">
                <named-content xmlns:xlink="http://www.w3.org/1999/xlink" content-type="dwc:verbatimCoordinates" xlink:type="simple"><named-content content-type="geo-json" specific-use="{&#34;type&#34;:&#34;Point&#34;,&#34;coordinates&#34;:[21.916667,38.900000]}" id="NCID0E52AI" xlink:type="simple">N38°54', E21°55'</named-content></named-content>
              </td><td rowspan="1" colspan="1">550</td><td rowspan="1" colspan="1">6</td></tr><tr><td rowspan="1" colspan="1">169</td><td rowspan="1" colspan="1">Central Greece, Etolia, Vardousia Mts., Ano Chora</td><td rowspan="1" colspan="1">
                <named-content xmlns:xlink="http://www.w3.org/1999/xlink" content-type="dwc:verbatimCoordinates" xlink:type="simple"><named-content content-type="geo-json" specific-use="{&#34;type&#34;:&#34;Point&#34;,&#34;coordinates&#34;:[21.916667,38.600000]}" id="NCID0EX3AI" xlink:type="simple">N38°36', E21°55'</named-content></named-content>
              </td><td rowspan="1" colspan="1">700</td><td rowspan="1" colspan="1">6</td></tr><tr><td rowspan="1" colspan="1">170</td><td rowspan="1" colspan="1">Central Greece, Etolia, Panaitoliko Mts., Klepa</td><td rowspan="1" colspan="1">
                <named-content xmlns:xlink="http://www.w3.org/1999/xlink" content-type="dwc:verbatimCoordinates" xlink:type="simple"><named-content content-type="geo-json" specific-use="{&#34;type&#34;:&#34;Point&#34;,&#34;coordinates&#34;:[21.900000,38.683333]}" id="NCID0EQ4AI" xlink:type="simple">N38°41', E21°54'</named-content></named-content>
              </td><td rowspan="1" colspan="1">700</td><td rowspan="1" colspan="1">6</td></tr><tr><td rowspan="1" colspan="1">171</td><td rowspan="1" colspan="1">Central Greece, Etolia, Panaitoliko Mts., R. Evinos, Klepa</td><td rowspan="1" colspan="1">
                <named-content xmlns:xlink="http://www.w3.org/1999/xlink" content-type="dwc:verbatimCoordinates" xlink:type="simple"><named-content content-type="geo-json" specific-use="{&#34;type&#34;:&#34;Point&#34;,&#34;coordinates&#34;:[21.900000,38.666667]}" id="NCID0EJ5AI" xlink:type="simple">N38°40', E21°54'</named-content></named-content>
              </td><td rowspan="1" colspan="1">500</td><td rowspan="1" colspan="1">6</td></tr><tr><td rowspan="1" colspan="1">172</td><td rowspan="1" colspan="1">Central Greece, Etolia, Vardousia Mts., 3 km W of Kryoneri</td><td rowspan="1" colspan="1">
                <named-content xmlns:xlink="http://www.w3.org/1999/xlink" content-type="dwc:verbatimCoordinates" xlink:type="simple"><named-content content-type="geo-json" specific-use="{&#34;type&#34;:&#34;Point&#34;,&#34;coordinates&#34;:[21.900000,38.633333]}" id="NCID0EC6AI" xlink:type="simple">N38°38', E21°54'</named-content></named-content>
              </td><td rowspan="1" colspan="1">1100</td><td rowspan="1" colspan="1">6</td></tr><tr><td rowspan="1" colspan="1">173</td><td rowspan="1" colspan="1">Central Greece, Etolia, Vardousia Mts., Kato Chora</td><td rowspan="1" colspan="1">
                <named-content xmlns:xlink="http://www.w3.org/1999/xlink" content-type="dwc:verbatimCoordinates" xlink:type="simple"><named-content content-type="geo-json" specific-use="{&#34;type&#34;:&#34;Point&#34;,&#34;coordinates&#34;:[21.883333,38.600000]}" id="NCID0E26AI" xlink:type="simple">N38°36', E21°53'</named-content></named-content>
              </td><td rowspan="1" colspan="1">600</td><td rowspan="1" colspan="1">6</td></tr><tr><td rowspan="1" colspan="1">174</td><td rowspan="1" colspan="1">Central Greece, Etolia, Nafpaktos, Anthofito</td><td rowspan="1" colspan="1">
                <named-content xmlns:xlink="http://www.w3.org/1999/xlink" content-type="dwc:verbatimCoordinates" xlink:type="simple"><named-content content-type="geo-json" specific-use="{&#34;type&#34;:&#34;Point&#34;,&#34;coordinates&#34;:[21.866667,38.466667]}" id="NCID0EUABI" xlink:type="simple">N38°28', E21°52'</named-content></named-content>
              </td><td rowspan="1" colspan="1">100</td><td rowspan="1" colspan="1">6</td></tr><tr><td rowspan="1" colspan="1">175</td><td rowspan="1" colspan="1">Central Greece, Karpenisi, Agios Nikolaos</td><td rowspan="1" colspan="1">
                <named-content xmlns:xlink="http://www.w3.org/1999/xlink" content-type="dwc:verbatimCoordinates" xlink:type="simple"><named-content content-type="geo-json" specific-use="{&#34;type&#34;:&#34;Point&#34;,&#34;coordinates&#34;:[21.850000,38.883333]}" id="NCID0ENBBI" xlink:type="simple">N38°53', E21°51'</named-content></named-content>
              </td><td rowspan="1" colspan="1">1000</td><td rowspan="1" colspan="1">6</td></tr><tr><td rowspan="1" colspan="1">176</td><td rowspan="1" colspan="1">Central Greece, Etolia, Nafpaktos, tributory of R. Evinos, 6 km N of Pokista</td><td rowspan="1" colspan="1">
                <named-content xmlns:xlink="http://www.w3.org/1999/xlink" content-type="dwc:verbatimCoordinates" xlink:type="simple"><named-content content-type="geo-json" specific-use="{&#34;type&#34;:&#34;Point&#34;,&#34;coordinates&#34;:[21.850000,38.583333]}" id="NCID0EGCBI" xlink:type="simple">N38°35', E21°51'</named-content></named-content>
              </td><td rowspan="1" colspan="1">460</td><td rowspan="1" colspan="1">6</td></tr><tr><td rowspan="1" colspan="1">177</td><td rowspan="1" colspan="1">Central Greece, Etolia, R. Mornos, Nafpaktos</td><td rowspan="1" colspan="1">
                <named-content xmlns:xlink="http://www.w3.org/1999/xlink" content-type="dwc:verbatimCoordinates" xlink:type="simple"><named-content content-type="geo-json" specific-use="{&#34;type&#34;:&#34;Point&#34;,&#34;coordinates&#34;:[21.850000,38.383333]}" id="NCID0E6CBI" xlink:type="simple">N38°23', E21°51'</named-content></named-content>
              </td><td rowspan="1" colspan="1">10</td><td rowspan="1" colspan="1">6</td></tr><tr><td rowspan="1" colspan="1">178</td><td rowspan="1" colspan="1">Central Greece, Etolia, Agrinio, Panaitoliko Mts., R. Evinos, Agios Dimitros</td><td rowspan="1" colspan="1">
                <named-content xmlns:xlink="http://www.w3.org/1999/xlink" content-type="dwc:verbatimCoordinates" xlink:type="simple"><named-content content-type="geo-json" specific-use="{&#34;type&#34;:&#34;Point&#34;,&#34;coordinates&#34;:[21.816667,38.650000]}" id="NCID0EYDBI" xlink:type="simple">N38°39', E21°49'</named-content></named-content>
              </td><td rowspan="1" colspan="1">400</td><td rowspan="1" colspan="1">6</td></tr><tr><td rowspan="1" colspan="1">179</td><td rowspan="1" colspan="1">Central Greece, Etolia, Nafpaktos, 2 km N of Pokista</td><td rowspan="1" colspan="1">
                <named-content xmlns:xlink="http://www.w3.org/1999/xlink" content-type="dwc:verbatimCoordinates" xlink:type="simple"><named-content content-type="geo-json" specific-use="{&#34;type&#34;:&#34;Point&#34;,&#34;coordinates&#34;:[21.800000,38.566667]}" id="NCID0EREBI" xlink:type="simple">N38°34', E21°48'</named-content></named-content>
              </td><td rowspan="1" colspan="1">350</td><td rowspan="1" colspan="1">6</td></tr><tr><td rowspan="1" colspan="1">180</td><td rowspan="1" colspan="1">Central Greece, Etolia, Nafpaktos, Simos</td><td rowspan="1" colspan="1">
                <named-content xmlns:xlink="http://www.w3.org/1999/xlink" content-type="dwc:verbatimCoordinates" xlink:type="simple"><named-content content-type="geo-json" specific-use="{&#34;type&#34;:&#34;Point&#34;,&#34;coordinates&#34;:[21.800000,38.500000]}" id="NCID0EKFBI" xlink:type="simple">N38°30', E21°48'</named-content></named-content>
              </td><td rowspan="1" colspan="1">350</td><td rowspan="1" colspan="1">6</td></tr><tr><td rowspan="1" colspan="1">181</td><td rowspan="1" colspan="1">Central Greece, Etolia, Nafpaktos, Pokista</td><td rowspan="1" colspan="1">
                <named-content xmlns:xlink="http://www.w3.org/1999/xlink" content-type="dwc:verbatimCoordinates" xlink:type="simple"><named-content content-type="geo-json" specific-use="{&#34;type&#34;:&#34;Point&#34;,&#34;coordinates&#34;:[21.783333,38.566667]}" id="NCID0EDGBI" xlink:type="simple">N38°34', E21°47'</named-content></named-content>
              </td><td rowspan="1" colspan="1">370</td><td rowspan="1" colspan="1">6</td></tr><tr><td rowspan="1" colspan="1">182</td><td rowspan="1" colspan="1">Central Greece, Etolia, Agrinio, Peristra, 1 km S of Perkos</td><td rowspan="1" colspan="1">
                <named-content xmlns:xlink="http://www.w3.org/1999/xlink" content-type="dwc:verbatimCoordinates" xlink:type="simple"><named-content content-type="geo-json" specific-use="{&#34;type&#34;:&#34;Point&#34;,&#34;coordinates&#34;:[21.750000,38.633333]}" id="NCID0E3GBI" xlink:type="simple">N38°38', E21°45'</named-content></named-content>
              </td><td rowspan="1" colspan="1">300</td><td rowspan="1" colspan="1">6</td></tr><tr><td rowspan="1" colspan="1">183</td><td rowspan="1" colspan="1">Central Greece, Etolia, Agrinio, R. Evinos, Kato Hrisovitsa, Diasellaki</td><td rowspan="1" colspan="1">
                <named-content xmlns:xlink="http://www.w3.org/1999/xlink" content-type="dwc:verbatimCoordinates" xlink:type="simple"><named-content content-type="geo-json" specific-use="{&#34;type&#34;:&#34;Point&#34;,&#34;coordinates&#34;:[21.716667,38.566667]}" id="NCID0EVHBI" xlink:type="simple">N38°34', E21°43'</named-content></named-content>
              </td><td rowspan="1" colspan="1">230</td><td rowspan="1" colspan="1">6</td></tr><tr><td rowspan="1" colspan="1">184</td><td rowspan="1" colspan="1">Central Greece, Panaitoliko Mts., R. Tavropos, Kalesmeno</td><td rowspan="1" colspan="1">
                <named-content xmlns:xlink="http://www.w3.org/1999/xlink" content-type="dwc:verbatimCoordinates" xlink:type="simple"><named-content content-type="geo-json" specific-use="{&#34;type&#34;:&#34;Point&#34;,&#34;coordinates&#34;:[21.666667,38.933333]}" id="NCID0EOIBI" xlink:type="simple">N38°56', E21°40'</named-content></named-content>
              </td><td rowspan="1" colspan="1">300</td><td rowspan="1" colspan="1">6</td></tr><tr><td rowspan="1" colspan="1">185</td><td rowspan="1" colspan="1">Central Greece, Etolia, Agrinio, Panaitoliko Mts. R. Trikeriotis, Dermatio</td><td rowspan="1" colspan="1">
                <named-content xmlns:xlink="http://www.w3.org/1999/xlink" content-type="dwc:verbatimCoordinates" xlink:type="simple"><named-content content-type="geo-json" specific-use="{&#34;type&#34;:&#34;Point&#34;,&#34;coordinates&#34;:[21.666667,38.783333]}" id="NCID0EHJBI" xlink:type="simple">N38°47', E21°40'</named-content></named-content>
              </td><td rowspan="1" colspan="1">400</td><td rowspan="1" colspan="1">6</td></tr><tr><td rowspan="1" colspan="1">186</td><td rowspan="1" colspan="1">Central Greece, Etolia, Panaitoliko Mts., Prousos</td><td rowspan="1" colspan="1">
                <named-content xmlns:xlink="http://www.w3.org/1999/xlink" content-type="dwc:verbatimCoordinates" xlink:type="simple"><named-content content-type="geo-json" specific-use="{&#34;type&#34;:&#34;Point&#34;,&#34;coordinates&#34;:[21.650000,38.733333]}" id="NCID0EAKBI" xlink:type="simple">N38°44', E21°39'</named-content></named-content>
              </td><td rowspan="1" colspan="1">660</td><td rowspan="1" colspan="1">6</td></tr><tr><td rowspan="1" colspan="1">187</td><td rowspan="1" colspan="1">Central Greece, Etolia, Panaitoliko Mts., Chaliki, Ladikon</td><td rowspan="1" colspan="1">
                <named-content xmlns:xlink="http://www.w3.org/1999/xlink" content-type="dwc:verbatimCoordinates" xlink:type="simple"><named-content content-type="geo-json" specific-use="{&#34;type&#34;:&#34;Point&#34;,&#34;coordinates&#34;:[21.650000,38.683333]}" id="NCID0EZKBI" xlink:type="simple">N38°41', E21°39'</named-content></named-content>
              </td><td rowspan="1" colspan="1">900</td><td rowspan="1" colspan="1">6</td></tr><tr><td rowspan="1" colspan="1">188</td><td rowspan="1" colspan="1">Central Greece, Etolia, Panaitoliko Mts., Chaliki, Nerosirtis</td><td rowspan="1" colspan="1">
                <named-content xmlns:xlink="http://www.w3.org/1999/xlink" content-type="dwc:verbatimCoordinates" xlink:type="simple"><named-content content-type="geo-json" specific-use="{&#34;type&#34;:&#34;Point&#34;,&#34;coordinates&#34;:[21.650000,38.666667]}" id="NCID0ESLBI" xlink:type="simple">N38°40', E21°39'</named-content></named-content>
              </td><td rowspan="1" colspan="1">750</td><td rowspan="1" colspan="1">6</td></tr><tr><td rowspan="1" colspan="1">189</td><td rowspan="1" colspan="1">Central Greece, Etolia, Agrinio, Panaitoliko Mts., Anatoliki Frangista</td><td rowspan="1" colspan="1">
                <named-content xmlns:xlink="http://www.w3.org/1999/xlink" content-type="dwc:verbatimCoordinates" xlink:type="simple"><named-content content-type="geo-json" specific-use="{&#34;type&#34;:&#34;Point&#34;,&#34;coordinates&#34;:[21.616667,38.933333]}" id="NCID0ELMBI" xlink:type="simple">N38°56', E21°37'</named-content></named-content>
              </td><td rowspan="1" colspan="1">800</td><td rowspan="1" colspan="1">6</td></tr><tr><td rowspan="1" colspan="1">190</td><td rowspan="1" colspan="1">Central Greece, Etolia, Agrinio, Panaitoliko Mts., Potamoula</td><td rowspan="1" colspan="1">
                <named-content xmlns:xlink="http://www.w3.org/1999/xlink" content-type="dwc:verbatimCoordinates" xlink:type="simple"><named-content content-type="geo-json" specific-use="{&#34;type&#34;:&#34;Point&#34;,&#34;coordinates&#34;:[21.433333,38.733333]}" id="NCID0EENBI" xlink:type="simple">N38°44', E21°26'</named-content></named-content>
              </td><td rowspan="1" colspan="1">200</td><td rowspan="1" colspan="1">6</td></tr><tr><td rowspan="1" colspan="1">191</td><td rowspan="1" colspan="1">Central Greece, Etolia, Agrinio, Agia Soufia</td><td rowspan="1" colspan="1">
                <named-content xmlns:xlink="http://www.w3.org/1999/xlink" content-type="dwc:verbatimCoordinates" xlink:type="simple"><named-content content-type="geo-json" specific-use="{&#34;type&#34;:&#34;Point&#34;,&#34;coordinates&#34;:[21.433333,38.600000]}" id="NCID0E4NBI" xlink:type="simple">N38°36', E21°26'</named-content></named-content>
              </td><td rowspan="1" colspan="1">100</td><td rowspan="1" colspan="1">6</td></tr><tr><td rowspan="1" colspan="1">192</td><td rowspan="1" colspan="1">Central Greece, Etolia, Lamia, Pavliani</td><td rowspan="1" colspan="1">
                <named-content xmlns:xlink="http://www.w3.org/1999/xlink" content-type="dwc:verbatimCoordinates" xlink:type="simple"><named-content content-type="geo-json" specific-use="{&#34;type&#34;:&#34;Point&#34;,&#34;coordinates&#34;:[21.350000,38.733333]}" id="NCID0EWOBI" xlink:type="simple">N38°44', E21°21'</named-content></named-content>
              </td><td rowspan="1" colspan="1">100</td><td rowspan="1" colspan="1">6</td></tr><tr><td rowspan="1" colspan="1">193</td><td rowspan="1" colspan="1">Central Greece, Etolia, Agrinio, Panaitoliko Mts., Megali Chora</td><td rowspan="1" colspan="1">
                <named-content xmlns:xlink="http://www.w3.org/1999/xlink" content-type="dwc:verbatimCoordinates" xlink:type="simple"><named-content content-type="geo-json" specific-use="{&#34;type&#34;:&#34;Point&#34;,&#34;coordinates&#34;:[21.350000,38.633333]}" id="NCID0EPPBI" xlink:type="simple">N38°38', E21°21'</named-content></named-content>
              </td><td rowspan="1" colspan="1">40</td><td rowspan="1" colspan="1">6</td></tr><tr><td rowspan="1" colspan="1">194</td><td rowspan="1" colspan="1">Central Greece, Etolia, Giona Mts., Sikia</td><td rowspan="1" colspan="1">
                <named-content xmlns:xlink="http://www.w3.org/1999/xlink" content-type="dwc:verbatimCoordinates" xlink:type="simple"><named-content content-type="geo-json" specific-use="{&#34;type&#34;:&#34;Point&#34;,&#34;coordinates&#34;:[21.183333,38.633333]}" id="NCID0EIQBI" xlink:type="simple">N38°38', E21°11'</named-content></named-content>
              </td><td rowspan="1" colspan="1">510</td><td rowspan="1" colspan="1">6</td></tr><tr><td rowspan="1" colspan="1">195</td><td rowspan="1" colspan="1">Central Greece, Oeta Mts., stream Valorema, Pavliani</td><td rowspan="1" colspan="2">Unspecified</td><td rowspan="1" colspan="1">1600</td><td rowspan="1" colspan="1">6</td></tr><tr><td rowspan="1" colspan="1">196</td><td rowspan="1" colspan="1">Central Greece, Etolia, Agrinio, Ahlavokastro</td><td rowspan="1" colspan="2">Unspecified</td><td rowspan="1" colspan="1">6</td></tr><tr><td rowspan="1" colspan="1">197</td><td rowspan="1" colspan="1">Central Greece, Etolia, Arta, Loutraki</td><td rowspan="1" colspan="2">Unspecified</td><td rowspan="1" colspan="1">6</td></tr><tr><td rowspan="1" colspan="1">198</td><td rowspan="1" colspan="1">Central Greece, Etolia, Agrinio, Panaitoliko Mts., Houni</td><td rowspan="1" colspan="2">Unspecified</td><td rowspan="1" colspan="1">6</td></tr><tr><td rowspan="1" colspan="1">199</td><td rowspan="1" colspan="1">Central Greece, Etolia, Agrinio, Panaitoliko Mts., Palagohori</td><td rowspan="1" colspan="2">Unspecified</td><td rowspan="1" colspan="1">6</td></tr><tr><td rowspan="1" colspan="1">200</td><td rowspan="1" colspan="1">Central Greece, Etolia, Nafpaktos, Avrorema bridge</td><td rowspan="1" colspan="2">Unspecified</td><td rowspan="1" colspan="1">6</td></tr><tr><td rowspan="1" colspan="1">201</td><td rowspan="1" colspan="1">Central Greece, Central Euboea</td><td rowspan="1" colspan="2">Unspecified</td><td rowspan="1" colspan="1">6</td></tr><tr><td rowspan="1" colspan="1">202</td><td rowspan="1" colspan="1">Central Greece, Etolia, Agrinio, Panaitoliko Mts., 3 km N of Hani Lioliou</td><td rowspan="1" colspan="2">Unspecified</td><td rowspan="1" colspan="1">6</td></tr><tr><td rowspan="1" colspan="1">203</td><td rowspan="1" colspan="1">Central Greece, Etolia, Nafpaktos, Koutsopanneika</td><td rowspan="1" colspan="2">Unspecified</td><td rowspan="1" colspan="1">6</td></tr><tr><td rowspan="1" colspan="1">204</td><td rowspan="1" colspan="1">Dodecanese islands, Rhodes, 3 km E of Archipolis</td><td rowspan="1" colspan="1">
                <named-content xmlns:xlink="http://www.w3.org/1999/xlink" content-type="dwc:verbatimCoordinates" xlink:type="simple"><named-content content-type="geo-json" specific-use="{&#34;type&#34;:&#34;Point&#34;,&#34;coordinates&#34;:[28.100000,36.250000]}" id="NCID0EZUBI" xlink:type="simple">N36°15', E28°06'</named-content></named-content>
              </td><td rowspan="1" colspan="1">100</td><td rowspan="1" colspan="1">6</td></tr><tr><td rowspan="1" colspan="1">205</td><td rowspan="1" colspan="1">Dodecanese islands, Rhodes, near Archipolis</td><td rowspan="1" colspan="1">
                <named-content xmlns:xlink="http://www.w3.org/1999/xlink" content-type="dwc:verbatimCoordinates" xlink:type="simple"><named-content content-type="geo-json" specific-use="{&#34;type&#34;:&#34;Point&#34;,&#34;coordinates&#34;:[28.050000,36.250000]}" id="NCID0ESVBI" xlink:type="simple">N36°15', E28°03'</named-content></named-content>
              </td><td rowspan="1" colspan="1">200</td><td rowspan="1" colspan="1">6</td></tr><tr><td rowspan="1" colspan="1">206</td><td rowspan="1" colspan="1">Cyclades islands, Naxos, S of Koronis</td><td rowspan="1" colspan="1">
                <named-content xmlns:xlink="http://www.w3.org/1999/xlink" content-type="dwc:verbatimCoordinates" xlink:type="simple"><named-content content-type="geo-json" specific-use="{&#34;type&#34;:&#34;Point&#34;,&#34;coordinates&#34;:[25.533333,37.133333]}" id="NCID0ELWBI" xlink:type="simple">N37°08', E25°32'</named-content></named-content>
              </td><td rowspan="1" colspan="1">630</td><td rowspan="1" colspan="1">6</td></tr><tr><td rowspan="1" colspan="1">207</td><td rowspan="1" colspan="1">Cyclades islands, Andros, Apikia</td><td rowspan="1" colspan="1">
                <named-content xmlns:xlink="http://www.w3.org/1999/xlink" content-type="dwc:verbatimCoordinates" xlink:type="simple"><named-content content-type="geo-json" specific-use="{&#34;type&#34;:&#34;Point&#34;,&#34;coordinates&#34;:[24.900000,37.850000]}" id="NCID0EEXBI" xlink:type="simple">N37°51', E24°54'</named-content></named-content>
              </td><td rowspan="1" colspan="1">220</td><td rowspan="1" colspan="1">6</td></tr><tr><td rowspan="1" colspan="1">208</td><td rowspan="1" colspan="1">Cyclades islands, Andros</td><td rowspan="1" colspan="2">Unspecified</td><td rowspan="1" colspan="1">6</td></tr><tr><td rowspan="1" colspan="1">209</td><td rowspan="1" colspan="1">Peloponnese, Taygetos Mts. (below summit)</td><td rowspan="1" colspan="1">
                <named-content xmlns:xlink="http://www.w3.org/1999/xlink" content-type="dwc:verbatimCoordinates" xlink:type="simple"><named-content content-type="geo-json" specific-use="{&#34;type&#34;:&#34;Point&#34;,&#34;coordinates&#34;:[22.383333,36.933333]}" id="NCID0EKYBI" xlink:type="simple">N36°56', E22°23'</named-content></named-content>
              </td><td rowspan="1" colspan="1">900</td><td rowspan="1" colspan="1">6</td></tr><tr><td rowspan="1" colspan="1">210</td><td rowspan="1" colspan="1">Peloponnese, village Akrata</td><td rowspan="1" colspan="1">
                <named-content xmlns:xlink="http://www.w3.org/1999/xlink" content-type="dwc:verbatimCoordinates" xlink:type="simple"><named-content content-type="geo-json" specific-use="{&#34;type&#34;:&#34;Point&#34;,&#34;coordinates&#34;:[22.300000,38.150000]}" id="NCID0EDZBI" xlink:type="simple">N38°09', E22°18'</named-content></named-content>
              </td><td rowspan="1" colspan="1">80</td><td rowspan="1" colspan="1">6</td></tr><tr><td rowspan="1" colspan="1">211</td><td rowspan="1" colspan="1">Peloponnese, R. Krathis, Voutsimos</td><td rowspan="1" colspan="1">
                <named-content xmlns:xlink="http://www.w3.org/1999/xlink" content-type="dwc:verbatimCoordinates" xlink:type="simple"><named-content content-type="geo-json" specific-use="{&#34;type&#34;:&#34;Point&#34;,&#34;coordinates&#34;:[22.266667,38.133333]}" id="NCID0E3ZBI" xlink:type="simple">N38°08', E22°16'</named-content></named-content>
              </td><td rowspan="1" colspan="1">160</td><td rowspan="1" colspan="1">6</td></tr><tr><td rowspan="1" colspan="1">212</td><td rowspan="1" colspan="1">Peloponnese, Aroania Mts., 2 km S of Zarouchla</td><td rowspan="1" colspan="1">
                <named-content xmlns:xlink="http://www.w3.org/1999/xlink" content-type="dwc:verbatimCoordinates" xlink:type="simple"><named-content content-type="geo-json" specific-use="{&#34;type&#34;:&#34;Point&#34;,&#34;coordinates&#34;:[22.266667,37.966667]}" id="NCID0EV1BI" xlink:type="simple">N37°58', E22°16'</named-content></named-content>
              </td><td rowspan="1" colspan="1">1200</td><td rowspan="1" colspan="1">6</td></tr><tr><td rowspan="1" colspan="1">213</td><td rowspan="1" colspan="1">Peloponnese, 3 km N of Agia Varvara</td><td rowspan="1" colspan="1">
                <named-content xmlns:xlink="http://www.w3.org/1999/xlink" content-type="dwc:verbatimCoordinates" xlink:type="simple"><named-content content-type="geo-json" specific-use="{&#34;type&#34;:&#34;Point&#34;,&#34;coordinates&#34;:[22.250000,38.016667]}" id="NCID0EO2BI" xlink:type="simple">N38°01', E22°15'</named-content></named-content>
              </td><td rowspan="1" colspan="1">900</td><td rowspan="1" colspan="1">6</td></tr><tr><td rowspan="1" colspan="1">214</td><td rowspan="1" colspan="1">Peloponnese, R. Krathis, 7 km N of Peristera</td><td rowspan="1" colspan="1">
                <named-content xmlns:xlink="http://www.w3.org/1999/xlink" content-type="dwc:verbatimCoordinates" xlink:type="simple"><named-content content-type="geo-json" specific-use="{&#34;type&#34;:&#34;Point&#34;,&#34;coordinates&#34;:[22.233333,38.083333]}" id="NCID0EH3BI" xlink:type="simple">N38°05', E22°14'</named-content></named-content>
              </td><td rowspan="1" colspan="1">600</td><td rowspan="1" colspan="1">6</td></tr><tr><td rowspan="1" colspan="1">215</td><td rowspan="1" colspan="1">Peloponnese, tributary of R. Krathis, 7 km N of Peristera</td><td rowspan="1" colspan="1">
                <named-content xmlns:xlink="http://www.w3.org/1999/xlink" content-type="dwc:verbatimCoordinates" xlink:type="simple"><named-content content-type="geo-json" specific-use="{&#34;type&#34;:&#34;Point&#34;,&#34;coordinates&#34;:[22.233333,38.050000]}" id="NCID0EA4BI" xlink:type="simple">N38°03', E22°14'</named-content></named-content>
              </td><td rowspan="1" colspan="1">720</td><td rowspan="1" colspan="1">6</td></tr><tr><td rowspan="1" colspan="1">216</td><td rowspan="1" colspan="1">Peloponnese, 2 km N of Peristera</td><td rowspan="1" colspan="1">
                <named-content xmlns:xlink="http://www.w3.org/1999/xlink" content-type="dwc:verbatimCoordinates" xlink:type="simple"><named-content content-type="geo-json" specific-use="{&#34;type&#34;:&#34;Point&#34;,&#34;coordinates&#34;:[22.233333,38.033333]}" id="NCID0EZ4BI" xlink:type="simple">N38°02', E22°14'</named-content></named-content>
              </td><td rowspan="1" colspan="1">800</td><td rowspan="1" colspan="1">6</td></tr><tr><td rowspan="1" colspan="1">217</td><td rowspan="1" colspan="1">Peloponnese, R. Krathis, Peristera</td><td rowspan="1" colspan="1">
                <named-content xmlns:xlink="http://www.w3.org/1999/xlink" content-type="dwc:verbatimCoordinates" xlink:type="simple"><named-content content-type="geo-json" specific-use="{&#34;type&#34;:&#34;Point&#34;,&#34;coordinates&#34;:[22.233333,38.000000]}" id="NCID0ES5BI" xlink:type="simple">N38°00', E22°14'</named-content></named-content>
              </td><td rowspan="1" colspan="1">1000</td><td rowspan="1" colspan="1">6</td></tr><tr><td rowspan="1" colspan="1">218</td><td rowspan="1" colspan="1">Peloponnese, Aroania Mts., 4 km S of Solos</td><td rowspan="1" colspan="1">
                <named-content xmlns:xlink="http://www.w3.org/1999/xlink" content-type="dwc:verbatimCoordinates" xlink:type="simple"><named-content content-type="geo-json" specific-use="{&#34;type&#34;:&#34;Point&#34;,&#34;coordinates&#34;:[22.233333,37.983333]}" id="NCID0EL6BI" xlink:type="simple">N37°59', E22°14'</named-content></named-content>
              </td><td rowspan="1" colspan="1">1250</td><td rowspan="1" colspan="1">6</td></tr><tr><td rowspan="1" colspan="1">219</td><td rowspan="1" colspan="1">Peloponnese, Ano Potames, Kalivitis</td><td rowspan="1" colspan="1">
                <named-content xmlns:xlink="http://www.w3.org/1999/xlink" content-type="dwc:verbatimCoordinates" xlink:type="simple"><named-content content-type="geo-json" specific-use="{&#34;type&#34;:&#34;Point&#34;,&#34;coordinates&#34;:[22.216667,38.116667]}" id="NCID0EEACI" xlink:type="simple">N38°07', E22°13'</named-content></named-content>
              </td><td rowspan="1" colspan="1">670</td><td rowspan="1" colspan="1">6</td></tr><tr><td rowspan="1" colspan="1">220</td><td rowspan="1" colspan="1">Peloponnese, Aroania Mts., Zarouhla</td><td rowspan="1" colspan="1">
                <named-content xmlns:xlink="http://www.w3.org/1999/xlink" content-type="dwc:verbatimCoordinates" xlink:type="simple"><named-content content-type="geo-json" specific-use="{&#34;type&#34;:&#34;Point&#34;,&#34;coordinates&#34;:[22.216667,37.983333]}" id="NCID0E4ACI" xlink:type="simple">N37°59', E22°13'</named-content></named-content>
              </td><td rowspan="1" colspan="1">1100</td><td rowspan="1" colspan="1">6</td></tr><tr><td rowspan="1" colspan="1">221</td><td rowspan="1" colspan="1">Peloponnese, Aroania Mts., below Xelmos , Valtos, Zarelia</td><td rowspan="1" colspan="1">
                <named-content xmlns:xlink="http://www.w3.org/1999/xlink" content-type="dwc:verbatimCoordinates" xlink:type="simple"><named-content content-type="geo-json" specific-use="{&#34;type&#34;:&#34;Point&#34;,&#34;coordinates&#34;:[22.200000,37.916667]}" id="NCID0EWBCI" xlink:type="simple">N37°55', E22°12'</named-content></named-content>
              </td><td rowspan="1" colspan="1">830</td><td rowspan="1" colspan="1">6</td></tr><tr><td rowspan="1" colspan="1">222</td><td rowspan="1" colspan="1">Peloponnese, Likouria (below village)</td><td rowspan="1" colspan="1">
                <named-content xmlns:xlink="http://www.w3.org/1999/xlink" content-type="dwc:verbatimCoordinates" xlink:type="simple"><named-content content-type="geo-json" specific-use="{&#34;type&#34;:&#34;Point&#34;,&#34;coordinates&#34;:[22.200000,37.850000]}" id="NCID0EPCCI" xlink:type="simple">N37°51', E22°12'</named-content></named-content>
              </td><td rowspan="1" colspan="1">700</td><td rowspan="1" colspan="1">6</td></tr><tr><td rowspan="1" colspan="1">223</td><td rowspan="1" colspan="1">Peloponnese, Aroania Mts., Kalivia</td><td rowspan="1" colspan="1">
                <named-content xmlns:xlink="http://www.w3.org/1999/xlink" content-type="dwc:verbatimCoordinates" xlink:type="simple"><named-content content-type="geo-json" specific-use="{&#34;type&#34;:&#34;Point&#34;,&#34;coordinates&#34;:[22.166667,37.833333]}" id="NCID0EIDCI" xlink:type="simple">N37°50', E22°10'</named-content></named-content>
              </td><td rowspan="1" colspan="1">470</td><td rowspan="1" colspan="1">6</td></tr><tr><td rowspan="1" colspan="1">224</td><td rowspan="1" colspan="1">Peloponnese, Aroania Mts., Krinofita</td><td rowspan="1" colspan="1">
                <named-content xmlns:xlink="http://www.w3.org/1999/xlink" content-type="dwc:verbatimCoordinates" xlink:type="simple"><named-content content-type="geo-json" specific-use="{&#34;type&#34;:&#34;Point&#34;,&#34;coordinates&#34;:[22.166667,37.816667]}" id="NCID0EBECI" xlink:type="simple">N37°49', E22°10'</named-content></named-content>
              </td><td rowspan="1" colspan="1">460</td><td rowspan="1" colspan="1">6</td></tr><tr><td rowspan="1" colspan="1">225</td><td rowspan="1" colspan="1">Peloponnese, Pagrati</td><td rowspan="1" colspan="1">
                <named-content xmlns:xlink="http://www.w3.org/1999/xlink" content-type="dwc:verbatimCoordinates" xlink:type="simple"><named-content content-type="geo-json" specific-use="{&#34;type&#34;:&#34;Point&#34;,&#34;coordinates&#34;:[22.150000,37.816667]}" id="NCID0E1ECI" xlink:type="simple">N37°49', E22°09'</named-content></named-content>
              </td><td rowspan="1" colspan="1">450</td><td rowspan="1" colspan="1">6</td></tr><tr><td rowspan="1" colspan="1">226</td><td rowspan="1" colspan="1">Peloponnese, Aroania Mts., Kastria</td><td rowspan="1" colspan="1">
                <named-content xmlns:xlink="http://www.w3.org/1999/xlink" content-type="dwc:verbatimCoordinates" xlink:type="simple"><named-content content-type="geo-json" specific-use="{&#34;type&#34;:&#34;Point&#34;,&#34;coordinates&#34;:[22.133333,37.933333]}" id="NCID0ETFCI" xlink:type="simple">N37°56', E22°08'</named-content></named-content>
              </td><td rowspan="1" colspan="1">670</td><td rowspan="1" colspan="1">6</td></tr><tr><td rowspan="1" colspan="1">227</td><td rowspan="1" colspan="1">Peloponnese, Kato Klitoria</td><td rowspan="1" colspan="1">
                <named-content xmlns:xlink="http://www.w3.org/1999/xlink" content-type="dwc:verbatimCoordinates" xlink:type="simple"><named-content content-type="geo-json" specific-use="{&#34;type&#34;:&#34;Point&#34;,&#34;coordinates&#34;:[22.133333,37.883333]}" id="NCID0EMGCI" xlink:type="simple">N37°53', E22°08'</named-content></named-content>
              </td><td rowspan="1" colspan="1">500</td><td rowspan="1" colspan="1">6</td></tr><tr><td rowspan="1" colspan="1">228</td><td rowspan="1" colspan="1">Peloponnese, Aroania Mts., Xelmos (above)</td><td rowspan="1" colspan="1">
                <named-content xmlns:xlink="http://www.w3.org/1999/xlink" content-type="dwc:verbatimCoordinates" xlink:type="simple"><named-content content-type="geo-json" specific-use="{&#34;type&#34;:&#34;Point&#34;,&#34;coordinates&#34;:[22.100000,38.033333]}" id="NCID0EFHCI" xlink:type="simple">N38°02', E22°06'</named-content></named-content>
              </td><td rowspan="1" colspan="1">700</td><td rowspan="1" colspan="1">6</td></tr><tr><td rowspan="1" colspan="1">229</td><td rowspan="1" colspan="1">Peloponnese, Labia Mts., Amigdalia</td><td rowspan="1" colspan="1">
                <named-content xmlns:xlink="http://www.w3.org/1999/xlink" content-type="dwc:verbatimCoordinates" xlink:type="simple"><named-content content-type="geo-json" specific-use="{&#34;type&#34;:&#34;Point&#34;,&#34;coordinates&#34;:[22.100000,37.816667]}" id="NCID0E5HCI" xlink:type="simple">N37°49', E22°06'</named-content></named-content>
              </td><td rowspan="1" colspan="1">440</td><td rowspan="1" colspan="1">6</td></tr><tr><td rowspan="1" colspan="1">230</td><td rowspan="1" colspan="1">Peloponnese, R. Piro, Elliniko</td><td rowspan="1" colspan="1">
                <named-content xmlns:xlink="http://www.w3.org/1999/xlink" content-type="dwc:verbatimCoordinates" xlink:type="simple"><named-content content-type="geo-json" specific-use="{&#34;type&#34;:&#34;Point&#34;,&#34;coordinates&#34;:[22.033333,37.500000]}" id="NCID0EXICI" xlink:type="simple">N37°30', E22°02'</named-content></named-content>
              </td><td rowspan="1" colspan="1">220</td><td rowspan="1" colspan="1">6</td></tr><tr><td rowspan="1" colspan="1">231</td><td rowspan="1" colspan="1">Peloponnese, Panachaiko Mts., tributory of R. Selinous, Leontio</td><td rowspan="1" colspan="1">
                <named-content xmlns:xlink="http://www.w3.org/1999/xlink" content-type="dwc:verbatimCoordinates" xlink:type="simple"><named-content content-type="geo-json" specific-use="{&#34;type&#34;:&#34;Point&#34;,&#34;coordinates&#34;:[21.933333,38.100000]}" id="NCID0EQJCI" xlink:type="simple">N38°06', E21°56'</named-content></named-content>
              </td><td rowspan="1" colspan="1">700</td><td rowspan="1" colspan="1">6</td></tr><tr><td rowspan="1" colspan="1">232</td><td rowspan="1" colspan="1">Peloponnese, Panachaiko Mts., Leontio</td><td rowspan="1" colspan="1">
                <named-content xmlns:xlink="http://www.w3.org/1999/xlink" content-type="dwc:verbatimCoordinates" xlink:type="simple"><named-content content-type="geo-json" specific-use="{&#34;type&#34;:&#34;Point&#34;,&#34;coordinates&#34;:[21.916667,38.100000]}" id="NCID0EJKCI" xlink:type="simple">N38°06', E21°55'</named-content></named-content>
              </td><td rowspan="1" colspan="1">640</td><td rowspan="1" colspan="1">6</td></tr><tr><td rowspan="1" colspan="1">233</td><td rowspan="1" colspan="1">Peloponnese, Erymanthos Mts., Lechouri</td><td rowspan="1" colspan="1">
                <named-content xmlns:xlink="http://www.w3.org/1999/xlink" content-type="dwc:verbatimCoordinates" xlink:type="simple"><named-content content-type="geo-json" specific-use="{&#34;type&#34;:&#34;Point&#34;,&#34;coordinates&#34;:[21.916667,37.900000]}" id="NCID0ECLCI" xlink:type="simple">N37°54', E21°55'</named-content></named-content>
              </td><td rowspan="1" colspan="1">660</td><td rowspan="1" colspan="1">6</td></tr><tr><td rowspan="1" colspan="1">234</td><td rowspan="1" colspan="1">Peloponnese, Panachaiko Mts., Veteika</td><td rowspan="1" colspan="1">
                <named-content xmlns:xlink="http://www.w3.org/1999/xlink" content-type="dwc:verbatimCoordinates" xlink:type="simple"><named-content content-type="geo-json" specific-use="{&#34;type&#34;:&#34;Point&#34;,&#34;coordinates&#34;:[21.900000,38.133333]}" id="NCID0E2LCI" xlink:type="simple">N38°08', E21°54'</named-content></named-content>
              </td><td rowspan="1" colspan="1">970</td><td rowspan="1" colspan="1">6</td></tr><tr><td rowspan="1" colspan="1">235</td><td rowspan="1" colspan="1">Peloponnese, Erymanthos Mts., Kato Vlasia</td><td rowspan="1" colspan="1">
                <named-content xmlns:xlink="http://www.w3.org/1999/xlink" content-type="dwc:verbatimCoordinates" xlink:type="simple"><named-content content-type="geo-json" specific-use="{&#34;type&#34;:&#34;Point&#34;,&#34;coordinates&#34;:[21.900000,38.000000]}" id="NCID0EUMCI" xlink:type="simple">N38°00', E21°54'</named-content></named-content>
              </td><td rowspan="1" colspan="1">740</td><td rowspan="1" colspan="1">6</td></tr><tr><td rowspan="1" colspan="1">236</td><td rowspan="1" colspan="1">Peloponnese, Panachaiko Mts., Kounaveika (near village)</td><td rowspan="1" colspan="1">
                <named-content xmlns:xlink="http://www.w3.org/1999/xlink" content-type="dwc:verbatimCoordinates" xlink:type="simple"><named-content content-type="geo-json" specific-use="{&#34;type&#34;:&#34;Point&#34;,&#34;coordinates&#34;:[21.883333,38.133333]}" id="NCID0ENNCI" xlink:type="simple">N38°08', E21°53'</named-content></named-content>
              </td><td rowspan="1" colspan="1">950</td><td rowspan="1" colspan="1">6</td></tr><tr><td rowspan="1" colspan="1">237</td><td rowspan="1" colspan="1">Peloponnese, Panachaiko Mts., Moira</td><td rowspan="1" colspan="1">
                <named-content xmlns:xlink="http://www.w3.org/1999/xlink" content-type="dwc:verbatimCoordinates" xlink:type="simple"><named-content content-type="geo-json" specific-use="{&#34;type&#34;:&#34;Point&#34;,&#34;coordinates&#34;:[21.850000,38.150000]}" id="NCID0EGOCI" xlink:type="simple">N38°09', E21°51'</named-content></named-content>
              </td><td rowspan="1" colspan="1">750</td><td rowspan="1" colspan="1">6</td></tr><tr><td rowspan="1" colspan="1">238</td><td rowspan="1" colspan="1">Peloponnese, Panachaiko Mts., Moira (after village)</td><td rowspan="1" colspan="1">
                <named-content xmlns:xlink="http://www.w3.org/1999/xlink" content-type="dwc:verbatimCoordinates" xlink:type="simple"><named-content content-type="geo-json" specific-use="{&#34;type&#34;:&#34;Point&#34;,&#34;coordinates&#34;:[21.850000,38.133333]}" id="NCID0E6OCI" xlink:type="simple">N38°08', E21°51'</named-content></named-content>
              </td><td rowspan="1" colspan="1">800</td><td rowspan="1" colspan="1">6</td></tr><tr><td rowspan="1" colspan="1">239</td><td rowspan="1" colspan="1">Peloponnese, Erymanthos Mts., Profitis Ilias</td><td rowspan="1" colspan="1">
                <named-content xmlns:xlink="http://www.w3.org/1999/xlink" content-type="dwc:verbatimCoordinates" xlink:type="simple"><named-content content-type="geo-json" specific-use="{&#34;type&#34;:&#34;Point&#34;,&#34;coordinates&#34;:[21.850000,38.033333]}" id="NCID0EYPCI" xlink:type="simple">N38°02', E21°51'</named-content></named-content>
              </td><td rowspan="1" colspan="1">480</td><td rowspan="1" colspan="1">6</td></tr><tr><td rowspan="1" colspan="1">240</td><td rowspan="1" colspan="1">Peloponnese, Ano Kastritsi, stream</td><td rowspan="1" colspan="1">
                <named-content xmlns:xlink="http://www.w3.org/1999/xlink" content-type="dwc:verbatimCoordinates" xlink:type="simple"><named-content content-type="geo-json" specific-use="{&#34;type&#34;:&#34;Point&#34;,&#34;coordinates&#34;:[21.833333,38.266667]}" id="NCID0ERQCI" xlink:type="simple">N38°16', E21°50'</named-content></named-content>
              </td><td rowspan="1" colspan="1">500</td><td rowspan="1" colspan="1">6</td></tr><tr><td rowspan="1" colspan="1">241</td><td rowspan="1" colspan="1">Peloponnese, Erymanthos Mts., Stavrohori, Eliniko</td><td rowspan="1" colspan="1">
                <named-content xmlns:xlink="http://www.w3.org/1999/xlink" content-type="dwc:verbatimCoordinates" xlink:type="simple"><named-content content-type="geo-json" specific-use="{&#34;type&#34;:&#34;Point&#34;,&#34;coordinates&#34;:[21.833333,38.050000]}" id="NCID0EKRCI" xlink:type="simple">N38°03', E21°50'</named-content></named-content>
              </td><td rowspan="1" colspan="1">380</td><td rowspan="1" colspan="1">6</td></tr><tr><td rowspan="1" colspan="1">242</td><td rowspan="1" colspan="1">Peloponnese, Panachaiko Mts., Souli</td><td rowspan="1" colspan="1">
                <named-content xmlns:xlink="http://www.w3.org/1999/xlink" content-type="dwc:verbatimCoordinates" xlink:type="simple"><named-content content-type="geo-json" specific-use="{&#34;type&#34;:&#34;Point&#34;,&#34;coordinates&#34;:[21.800000,38.183333]}" id="NCID0EDSCI" xlink:type="simple">N38°11', E21°48'</named-content></named-content>
              </td><td rowspan="1" colspan="1">380</td><td rowspan="1" colspan="1">6</td></tr><tr><td rowspan="1" colspan="1">243</td><td rowspan="1" colspan="1">Peloponnese, Erymanthos Mts., S of Spartia</td><td rowspan="1" colspan="1">
                <named-content xmlns:xlink="http://www.w3.org/1999/xlink" content-type="dwc:verbatimCoordinates" xlink:type="simple"><named-content content-type="geo-json" specific-use="{&#34;type&#34;:&#34;Point&#34;,&#34;coordinates&#34;:[21.766667,37.966667]}" id="NCID0E3SCI" xlink:type="simple">N37°58', E21°46'</named-content></named-content>
              </td><td rowspan="1" colspan="1">800</td><td rowspan="1" colspan="1">6</td></tr><tr><td rowspan="1" colspan="1">244</td><td rowspan="1" colspan="1">Peloponnese, Erymanthos Mts., Manesi</td><td rowspan="1" colspan="1">
                <named-content xmlns:xlink="http://www.w3.org/1999/xlink" content-type="dwc:verbatimCoordinates" xlink:type="simple"><named-content content-type="geo-json" specific-use="{&#34;type&#34;:&#34;Point&#34;,&#34;coordinates&#34;:[21.716667,37.983333]}" id="NCID0EVTCI" xlink:type="simple">N37°59', E21°43'</named-content></named-content>
              </td><td rowspan="1" colspan="1">350</td><td rowspan="1" colspan="1">6</td></tr><tr><td rowspan="1" colspan="1">245</td><td rowspan="1" colspan="1">Peloponnese, Stavrodromi</td><td rowspan="1" colspan="1">
                <named-content xmlns:xlink="http://www.w3.org/1999/xlink" content-type="dwc:verbatimCoordinates" xlink:type="simple"><named-content content-type="geo-json" specific-use="{&#34;type&#34;:&#34;Point&#34;,&#34;coordinates&#34;:[21.666667,37.933333]}" id="NCID0EOUCI" xlink:type="simple">N37°56', E21°40'</named-content></named-content>
              </td><td rowspan="1" colspan="1">280</td><td rowspan="1" colspan="1">6</td></tr><tr><td rowspan="1" colspan="1">246</td><td rowspan="1" colspan="1">Peloponnese, Abelokipi</td><td rowspan="1" colspan="2">Unspecified</td><td rowspan="1" colspan="1">6</td></tr><tr><td rowspan="1" colspan="1">247</td><td rowspan="1" colspan="1">Peloponnese, E of Olympia</td><td rowspan="1" colspan="2">Unspecified</td><td rowspan="1" colspan="1">630</td><td rowspan="1" colspan="1">6</td></tr><tr><td rowspan="1" colspan="1">248</td><td rowspan="1" colspan="1">Peloponnese, Panachaiko Mts., Kristalovrisi (stream)</td><td rowspan="1" colspan="2">Unspecified</td><td rowspan="1" colspan="1">6</td></tr><tr><td rowspan="1" colspan="1">249</td><td rowspan="1" colspan="1">Peloponnese, Erymanthos Mts., Kalamata</td><td rowspan="1" colspan="2">Unspecified</td><td rowspan="1" colspan="1">6</td></tr><tr><td rowspan="1" colspan="1">250</td><td rowspan="1" colspan="1">Crete, E of Agios Ioannis</td><td rowspan="1" colspan="1">
                <named-content xmlns:xlink="http://www.w3.org/1999/xlink" content-type="dwc:verbatimCoordinates" xlink:type="simple"><named-content content-type="geo-json" specific-use="{&#34;type&#34;:&#34;Point&#34;,&#34;coordinates&#34;:[25.833333,35.050000]}" id="NCID0E5WCI" xlink:type="simple">N35°03', E25°50'</named-content></named-content>
              </td><td rowspan="1" colspan="1">400</td><td rowspan="1" colspan="1">6</td></tr><tr><td rowspan="1" colspan="1">251</td><td rowspan="1" colspan="1">Crete, E of Ierepetra</td><td rowspan="1" colspan="1">
                <named-content xmlns:xlink="http://www.w3.org/1999/xlink" content-type="dwc:verbatimCoordinates" xlink:type="simple"><named-content content-type="geo-json" specific-use="{&#34;type&#34;:&#34;Point&#34;,&#34;coordinates&#34;:[25.783333,35.000000]}" id="NCID0EXXCI" xlink:type="simple">N35°00', E25°47'</named-content></named-content>
              </td><td rowspan="1" colspan="1">0</td><td rowspan="1" colspan="1">6</td></tr><tr><td rowspan="1" colspan="1">252</td><td rowspan="1" colspan="1">Crete, stream next to Sises</td><td rowspan="1" colspan="1">
                <named-content xmlns:xlink="http://www.w3.org/1999/xlink" content-type="dwc:verbatimCoordinates" xlink:type="simple"><named-content content-type="geo-json" specific-use="{&#34;type&#34;:&#34;Point&#34;,&#34;coordinates&#34;:[24.900000,35.400000]}" id="NCID0EQYCI" xlink:type="simple">N35°24', E24°54'</named-content></named-content>
              </td><td rowspan="1" colspan="1">50</td><td rowspan="1" colspan="1">6</td></tr><tr><td rowspan="1" colspan="1">253</td><td rowspan="1" colspan="1">Crete, Passas valley near Pass</td><td rowspan="1" colspan="1">
                <named-content xmlns:xlink="http://www.w3.org/1999/xlink" content-type="dwc:verbatimCoordinates" xlink:type="simple"><named-content content-type="geo-json" specific-use="{&#34;type&#34;:&#34;Point&#34;,&#34;coordinates&#34;:[24.900000,35.200000]}" id="NCID0EJZCI" xlink:type="simple">N35°12', E24°54'</named-content></named-content>
              </td><td rowspan="1" colspan="1">1300</td><td rowspan="1" colspan="1">6</td></tr><tr><td rowspan="1" colspan="1">254</td><td rowspan="1" colspan="1">Crete, S of Retimnon</td><td rowspan="1" colspan="1">
                <named-content xmlns:xlink="http://www.w3.org/1999/xlink" content-type="dwc:verbatimCoordinates" xlink:type="simple"><named-content content-type="geo-json" specific-use="{&#34;type&#34;:&#34;Point&#34;,&#34;coordinates&#34;:[24.450000,35.333333]}" id="NCID0EC1CI" xlink:type="simple">N35°20', E24°27'</named-content></named-content>
              </td><td rowspan="1" colspan="1">230</td><td rowspan="1" colspan="1">6</td></tr><tr><td rowspan="1" colspan="1">255</td><td rowspan="1" colspan="1">Crete, Georgioupolis</td><td rowspan="1" colspan="1">
                <named-content xmlns:xlink="http://www.w3.org/1999/xlink" content-type="dwc:verbatimCoordinates" xlink:type="simple"><named-content content-type="geo-json" specific-use="{&#34;type&#34;:&#34;Point&#34;,&#34;coordinates&#34;:[24.250000,35.366667]}" id="NCID0E21CI" xlink:type="simple">N35°22', E24°15'</named-content></named-content>
              </td><td rowspan="1" colspan="1">0</td><td rowspan="1" colspan="1">6</td></tr><tr><td rowspan="1" colspan="1">256</td><td rowspan="1" colspan="1">Crete, Xyloskalon</td><td rowspan="1" colspan="1">
                <named-content xmlns:xlink="http://www.w3.org/1999/xlink" content-type="dwc:verbatimCoordinates" xlink:type="simple"><named-content content-type="geo-json" specific-use="{&#34;type&#34;:&#34;Point&#34;,&#34;coordinates&#34;:[23.933333,35.300000]}" id="NCID0EU2CI" xlink:type="simple">N35°18', E23°56'</named-content></named-content>
              </td><td rowspan="1" colspan="1">620</td><td rowspan="1" colspan="1">6</td></tr><tr><td rowspan="1" colspan="1">257</td><td rowspan="1" colspan="1">Crete, stream near Kotsifiana</td><td rowspan="1" colspan="1">
                <named-content xmlns:xlink="http://www.w3.org/1999/xlink" content-type="dwc:verbatimCoordinates" xlink:type="simple"><named-content content-type="geo-json" specific-use="{&#34;type&#34;:&#34;Point&#34;,&#34;coordinates&#34;:[23.750000,35.400000]}" id="NCID0EN3CI" xlink:type="simple">N35°24', E23°45'</named-content></named-content>
              </td><td rowspan="1" colspan="1">500</td><td rowspan="1" colspan="1">6</td></tr><tr><td rowspan="1" colspan="1">258</td><td rowspan="1" colspan="1">Laschtabend (Alpen)</td><td rowspan="1" colspan="2">Unspecified</td><td rowspan="1" colspan="1">1200</td><td rowspan="1" colspan="1">/</td></tr></tbody></table></table-wrap><fig id="F4" position="float" orientation="portrait"><label>Figures 9–12.</label><caption><p>Male terminalia of <italic><tp:taxon-name><tp:taxon-name-part taxon-name-part-type="genus" reg="Wiedemannia">Wiedemannia</tp:taxon-name-part></tp:taxon-name></italic> spp., lateral view <bold>9</bold> <italic><tp:taxon-name><tp:taxon-name-part taxon-name-part-type="genus" reg="Wiedemannia">W.</tp:taxon-name-part> <tp:taxon-name-part taxon-name-part-type="species" reg="nebulosa">nebulosa</tp:taxon-name-part></tp:taxon-name></italic> Ivković &amp; Sinclair, sp. n., paratype <bold>10</bold> <italic><tp:taxon-name><tp:taxon-name-part taxon-name-part-type="genus" reg="Wiedemannia">W.</tp:taxon-name-part> <tp:taxon-name-part taxon-name-part-type="species" reg="pseudoberthelemyi">pseudoberthelemyi</tp:taxon-name-part></tp:taxon-name></italic> Ivković &amp; Sinclair, sp. n., paratype <bold>11</bold> <italic><tp:taxon-name><tp:taxon-name-part taxon-name-part-type="genus" reg="Chelifera">Chelifera</tp:taxon-name-part> <tp:taxon-name-part taxon-name-part-type="species" reg="horvati">horvati</tp:taxon-name-part></tp:taxon-name></italic> Ivković &amp; Sinclair, sp. n., holotype <bold>12</bold> <italic><tp:taxon-name><tp:taxon-name-part taxon-name-part-type="genus" reg="Clinocera">Clinocera</tp:taxon-name-part> <tp:taxon-name-part taxon-name-part-type="species" reg="megalatlantica">megalatlantica</tp:taxon-name-part></tp:taxon-name></italic> (Vaillant).</p></caption><graphic xmlns:xlink="http://www.w3.org/1999/xlink" xlink:href="zookeys-724-053-g004.jpg" position="float" orientation="portrait" xlink:type="simple" id="oo_175602.jpg"/></fig></tp:treatment-sec><ref-list><ref id="B6"><mixed-citation xmlns:xlink="http://www.w3.org/1999/xlink" xlink:type="simple">
          <person-group><name name-style="western"><surname>Collin</surname><given-names>JE</given-names></name></person-group> (<year>1961</year>) <source><tp:taxon-name><tp:taxon-name-part taxon-name-part-type="family">Empididae</tp:taxon-name-part></tp:taxon-name>. British flies. Volume 6.</source> <publisher-name>University Press</publisher-name>, <publisher-loc>Cambridge</publisher-loc>, <size units="page">782 pp</size>.</mixed-citation></ref><ref id="B49"><mixed-citation xmlns:xlink="http://www.w3.org/1999/xlink" xlink:type="simple">
          <person-group><name name-style="western"><surname>Vaillant</surname><given-names>F</given-names></name></person-group> (<year>1982</year>) <article-title>Diptères <tp:taxon-name><tp:taxon-name-part taxon-name-part-type="family">Empididae</tp:taxon-name-part></tp:taxon-name> <tp:taxon-name><tp:taxon-name-part taxon-name-part-type="subfamily">Hemerodromiinae</tp:taxon-name-part></tp:taxon-name> nouveaux ou per connus de la région paléarctique (première partie).</article-title> <source>Bonner Zoologische Beiträge</source> <volume>32</volume> [<issue>1981</issue>]: <fpage>351</fpage>–<lpage>408</lpage>. [published January 1982]</mixed-citation></ref></ref-list></tp:taxon-treatment>
